# Supplementary material for: Stem cell specification and niche formation in developing incisor require actomyosin forces
Source: Stem Cells. 2025 Nov 26;44(2):sxaf074. doi: 10.1093/stmcls/sxaf074 (PMC12855154; doi:10.1093/stmcls/sxaf074)
Supplement: sxaf074_Supplementary_Data [file sxaf074_supplementary_data.zip]

Archive with 6 entries (6 files):
- Supplementary Information.docx
- Suplemental Data 1.xlsx
- Suplemental Data 2.xlsx
- Suplemental Data 3.xlsx
- Suplemental Data 4.xlsx
- Suplemental Data 5.xlsx
