# Supplementary material for: Stem cell specification and niche formation in developing incisor require actomyosin forces
Source: Stem Cells. 2025 Nov 26;44(2):sxaf074. doi: 10.1093/stmcls/sxaf074 (PMC12855154; doi:10.1093/stmcls/sxaf074)
Supplement: sxaf074_Supplementary_Data [file sxaf074_supplementary_data.zip › Suplemental Data 1.xlsx]

## Sheet: Sheet1
p_val	avg_log2FC	pct.1	pct.2	p_val_adj	cluster	gene
0	1.2536	0.818	0.387	0	0	Nr2f1
0	1.45973	0.859	0.442	0	0	Nusap1
0	1.077	0.72	0.349	0	0	Prc1
0	1.10642	0.7	0.331	0	0	Spc25
0	0.912132	0.824	0.474	0	0	Zfhx4
0	1.10087	0.799	0.461	0	0	Ube2c
0	1.01351	0.818	0.491	0	0	Hist1h2ap
0	0.925783	0.85	0.535	0	0	Cenpf
0	1.13701	0.829	0.546	0	0	Hist1h1b
0	0.949688	0.99	0.753	0	0	Top2a
7.46287e-299	0.983873	0.622	0.295	1.69967e-294	0	Kif11
4.19503e-293	1.03832	0.576	0.259	9.55418e-289	0	Aurkb
8.26132e-286	1.18677	0.525	0.231	1.88152e-281	0	Ckap2l
7.53585e-274	0.93671	0.618	0.303	1.71629e-269	0	Mis18bp1
7.55344e-273	1.26864	0.347	0.107	1.72029e-268	0	Dlx1
3.16558e-266	0.806077	0.768	0.447	7.2096e-262	0	Tpx2
1.81874e-265	0.953065	0.618	0.307	4.14218e-261	0	Hmmr
1.52081e-258	0.875478	0.837	0.553	3.46364e-254	0	Hist1h2ae
6.24742e-257	0.870499	0.638	0.326	1.42285e-252	0	Incenp
1.1574e-253	0.838187	0.724	0.417	2.63598e-249	0	Nr2f2
4.18077e-249	0.715257	0.825	0.518	9.5217e-245	0	Smc4
2.71617e-247	1.22439	0.54	0.262	6.18608e-243	0	Hist1h4d
1.16246e-246	1.18325	0.468	0.204	2.64751e-242	0	Kpna2
3.83186e-242	0.862502	0.6	0.303	8.72707e-238	0	Bub1b
4.05502e-242	0.744599	0.829	0.529	9.23531e-238	0	Cks2
3.64353e-240	0.777725	0.714	0.395	8.29813e-236	0	Cdk1
5.39371e-240	0.796052	0.816	0.543	1.22842e-235	0	Arl6ip1
2.29021e-237	1.03969	0.467	0.204	5.21596e-233	0	Kif23
8.47271e-236	0.90478	0.608	0.314	1.92966e-231	0	Ccnb1
7.36115e-235	1.04422	0.432	0.178	1.6765e-230	0	Kif18a
1.6532e-234	1.19022	0.497	0.235	3.76516e-230	0	Hist1h1a
4.41366e-234	1.16388	0.355	0.125	1.00521e-229	0	Dlx2
7.40764e-234	0.80619	0.652	0.348	1.68709e-229	0	Sgo1
1.21275e-232	1.1671	0.51	0.245	2.76204e-228	0	Sox9
2.11968e-232	1.01428	0.448	0.189	4.82757e-228	0	Dclk1
4.8801e-230	0.785034	0.506	0.224	1.11144e-225	0	Lrig3
8.05792e-230	0.96208	0.65	0.364	1.83519e-225	0	Hist1h1e
3.24434e-228	1.0039	0.479	0.217	7.38899e-224	0	Aurka
6.80023e-227	0.878304	0.632	0.345	1.54875e-222	0	G2e3
1.96919e-226	0.964833	0.473	0.204	4.48483e-222	0	Foxp2
3.60749e-226	0.930828	0.528	0.254	8.21606e-222	0	Plk1
7.85421e-225	0.535579	0.978	0.79	1.7888e-220	0	Pclaf
7.33252e-224	1.00366	0.494	0.232	1.66998e-219	0	Sgo2a
7.55598e-223	0.871009	0.708	0.429	1.72087e-218	0	Barx1
4.56123e-222	1.39621	0.252	0.07	1.03882e-217	0	Bmpr1b
3.95088e-220	0.847312	0.582	0.299	8.99812e-216	0	Pbk
1.11961e-215	0.614233	0.83	0.541	2.54992e-211	0	Mki67
8.55634e-213	0.880447	0.473	0.217	1.94871e-208	0	Aspm
2.04905e-208	0.976874	0.566	0.292	4.66672e-204	0	Hist1h3c
1.48158e-206	0.668092	0.752	0.447	3.3743e-202	0	Cdca8
1.53106e-199	0.685774	0.83	0.549	3.48699e-195	0	H2afx
6.37656e-195	0.802406	0.508	0.251	1.45226e-190	0	Knl1
1.56927e-193	0.700914	0.68	0.401	3.57402e-189	0	Tacc3
2.42576e-193	0.363556	0.999	0.968	5.52467e-189	0	Hmgb2
7.34339e-193	0.810397	0.552	0.291	1.67246e-188	0	Racgap1
1.95362e-192	0.902991	0.398	0.168	4.44937e-188	0	Dlx6os1
6.48202e-192	1.13182	0.451	0.219	1.47628e-187	0	Hist1h1d
2.24364e-191	0.758009	0.556	0.29	5.10988e-187	0	Kif20b
1.68582e-190	0.884192	0.448	0.21	3.83945e-186	0	Kif4
1.69978e-190	0.316198	0.998	0.972	3.87126e-186	0	H3f3b
2.76025e-190	0.955438	0.41	0.179	6.28646e-186	0	Dlx6
8.91965e-181	0.891753	0.439	0.208	2.03145e-176	0	Ndc80
2.51763e-177	0.585849	0.715	0.435	5.7339e-173	0	Cenpe
2.76851e-175	1.17962	0.392	0.182	6.30529e-171	0	Hist2h2ac
3.43708e-175	1.3197	0.29	0.109	7.82796e-171	0	Hist2h2aa1
3.10631e-174	0.848503	0.508	0.268	7.07462e-170	0	Ckap2
2.70528e-171	1.02438	0.346	0.148	6.16128e-167	0	Ccnf
5.53857e-171	0.686315	0.559	0.299	1.26141e-166	0	Dlx5
7.64233e-168	0.971487	0.366	0.164	1.74054e-163	0	Cdca2
1.32424e-167	0.512627	0.696	0.417	3.01595e-163	0	Hjurp
2.52919e-167	0.828795	0.434	0.211	5.76022e-163	0	Kif2c
2.26379e-165	0.666524	0.729	0.459	5.15577e-161	0	H1f0
4.84248e-164	0.608115	0.702	0.436	1.10287e-159	0	Dbf4
1.40356e-163	0.870341	0.407	0.192	3.19661e-159	0	Esco2
9.9188e-162	0.87589	0.382	0.176	2.25901e-157	0	Ect2
2.33941e-161	0.571789	0.682	0.428	5.32801e-157	0	Msi2
1.04317e-160	0.792156	0.431	0.213	2.37582e-156	0	Arhgap11a
2.71221e-160	0.970002	0.446	0.23	6.17706e-156	0	Tshz1
1.37056e-159	0.808322	0.442	0.221	3.12146e-155	0	Kif20a
6.1859e-155	1.33426	0.326	0.145	1.40884e-150	0	Hist1h4h
1.24012e-154	0.558412	0.621	0.362	2.82438e-150	0	Kif15
8.44659e-151	0.546281	0.773	0.504	1.92371e-146	0	Birc5
9.43368e-151	0.791375	0.431	0.217	2.14852e-146	0	Ska1
8.83316e-149	1.13683	0.327	0.147	2.01175e-144	0	Hist1h2bm
5.64885e-148	0.59721	0.815	0.61	1.28653e-143	0	Zfhx3
9.99062e-148	0.561769	0.687	0.428	2.27536e-143	0	Bub3
1.35535e-144	0.714646	0.514	0.285	3.08681e-140	0	Cdc20
5.53308e-143	0.852619	0.37	0.178	1.26016e-138	0	Depdc1a
2.79461e-141	0.673148	0.484	0.262	6.36472e-137	0	Dlgap5
1.40418e-138	0.49298	0.738	0.491	3.19803e-134	0	Ckap5
3.21559e-136	0.895471	0.329	0.151	7.32352e-132	0	Ska3
6.66934e-136	0.622115	0.512	0.284	1.51894e-131	0	Fbxo5
6.28541e-134	0.721943	0.396	0.201	1.4315e-129	0	Ncapg
1.59063e-131	0.752432	0.368	0.18	3.62265e-127	0	Ttk
1.15202e-129	0.425664	0.758	0.505	2.62373e-125	0	Brd8
7.60397e-128	0.679624	0.403	0.208	1.7318e-123	0	Kif22
8.18323e-128	0.618934	0.532	0.31	1.86373e-123	0	Cdca3
8.48109e-128	0.753063	0.35	0.17	1.93157e-123	0	Anln
1.6097e-127	0.584834	0.499	0.282	3.6661e-123	0	Bub1
9.62348e-127	0.596679	0.304	0.132	2.19175e-122	0	Bnc2
1.00712e-126	0.579353	0.684	0.457	2.29372e-122	0	Gas1
1.40463e-126	1.0761	0.258	0.108	3.19903e-122	0	Hist1h2bb
1.98882e-124	0.768197	0.353	0.174	4.52954e-120	0	Spdl1
1.84753e-123	0.522795	0.616	0.381	4.20774e-119	0	Spc24
6.31993e-123	0.61207	0.438	0.237	1.43936e-118	0	Epb41l3
1.10736e-119	0.569212	0.3	0.135	2.52201e-115	0	Timp3
6.79254e-119	0.408564	0.445	0.233	1.547e-114	0	Flrt2
2.86262e-117	0.629628	0.322	0.151	6.51962e-113	0	Pkdcc
1.01467e-114	0.359422	0.771	0.54	2.3109e-110	0	Lpar1
8.47292e-113	0.530915	0.455	0.254	1.92971e-108	0	Ncaph
1.14811e-112	0.904391	0.31	0.152	2.61483e-108	0	Hist1h1c
5.4678e-111	0.480898	0.556	0.336	1.24529e-106	0	Cenpq
2.32344e-110	0.825415	0.36	0.19	5.29164e-106	0	Hist1h3e
7.37397e-110	0.721466	0.317	0.156	1.67942e-105	0	Cdc25c
8.46131e-110	0.552815	0.502	0.296	1.92706e-105	0	Ccna2
2.30472e-109	0.454798	0.583	0.362	5.24901e-105	0	Trim59
3.7024e-109	0.716499	0.369	0.196	8.4322e-105	0	Pimreg
8.93122e-109	0.582135	0.285	0.13	2.03409e-104	0	Ebf1
1.29377e-108	0.403411	0.476	0.27	2.94656e-104	0	Sema5a
4.54661e-108	0.831493	0.419	0.24	1.03549e-103	0	Kctd12
1.72269e-107	0.44602	0.576	0.36	3.92342e-103	0	Tead1
1.38835e-106	0.406126	0.528	0.318	3.16198e-102	0	Col2a1
1.79624e-105	0.618288	0.34	0.175	4.09093e-101	0	Nuf2
2.04391e-105	0.352384	0.513	0.302	4.65501e-101	0	Col11a1
3.54943e-104	0.508476	0.567	0.356	8.08382e-100	0	Net1
3.87416e-104	0.841025	0.263	0.121	8.82341e-100	0	Arhgap19
1.6825e-103	0.593465	0.386	0.211	3.83189e-99	0	Shcbp1
2.80297e-103	0.477912	0.563	0.346	6.38377e-99	0	Trip13
1.23133e-101	0.805891	0.314	0.16	2.80436e-97	0	Psrc1
1.91143e-101	0.346109	0.839	0.605	4.35328e-97	0	Smc2
9.13835e-101	0.342537	0.714	0.471	2.08126e-96	0	Foxp1
1.04049e-99	0.466593	0.561	0.356	2.36973e-95	0	Phldb2
3.93869e-99	0.548396	0.25	0.111	8.97037e-95	0	Klf12
1.07923e-96	0.573946	0.269	0.126	2.45796e-92	0	Mn1
2.36958e-96	0.469359	0.709	0.496	5.39671e-92	0	Cenpa
1.52153e-95	0.570828	0.379	0.21	3.46528e-91	0	Terf1
2.91512e-94	0.587996	0.399	0.228	6.63918e-90	0	Knstrn
3.87584e-94	1.0368	0.26	0.127	8.82723e-90	0	Hist1h2ab
7.32455e-93	0.509186	0.402	0.227	1.66817e-88	0	Cenpv
7.60943e-93	0.371317	0.636	0.419	1.73305e-88	0	Smarcd1
9.55857e-93	0.446644	0.545	0.343	2.17696e-88	0	Mns1
1.34812e-92	0.360805	0.879	0.669	3.07035e-88	0	Cks1b
3.58641e-92	0.282146	0.976	0.876	8.16805e-88	0	Calm2
3.9431e-92	0.395392	0.707	0.484	8.9804e-88	0	Cenph
6.0738e-92	0.393833	0.722	0.487	1.38331e-87	0	Jpt1
9.15098e-92	0.462803	0.439	0.257	2.08413e-87	0	Fign
3.54422e-91	0.421273	0.512	0.316	8.07195e-87	0	Hist1h4i
4.94416e-91	0.45046	0.592	0.391	1.12603e-86	0	Hirip3
6.35545e-91	0.399782	0.437	0.255	1.44745e-86	0	Nbea
8.66701e-91	0.766191	0.275	0.136	1.97391e-86	0	Gm42047
3.41206e-90	0.459653	0.388	0.215	7.77096e-86	0	Fli1
3.85356e-90	0.720907	0.278	0.14	8.77647e-86	0	Foxp4
7.04572e-89	0.349711	0.517	0.317	1.60466e-84	0	Tnfaip8
1.04517e-88	0.427291	0.501	0.313	2.38036e-84	0	Flrt3
1.40645e-87	0.422917	0.434	0.256	3.20319e-83	0	Cep57
9.09693e-87	0.623845	0.322	0.175	2.07183e-82	0	Fzr1
1.59243e-86	0.33065	0.771	0.566	3.62676e-82	0	Pbx1
1.83026e-86	0.698812	0.321	0.175	4.16842e-82	0	Lockd
2.37977e-86	0.430725	0.715	0.497	5.41992e-82	0	Tubb4b
2.53026e-86	0.329368	0.441	0.261	5.76267e-82	0	Plk4
6.16806e-86	0.578668	0.277	0.139	1.40478e-81	0	Lrba
5.20565e-84	0.486644	0.444	0.267	1.18559e-79	0	Rad51
9.53214e-84	0.36655	0.477	0.296	2.17095e-79	0	Ncapd2
6.64139e-83	0.579314	0.335	0.187	1.51258e-78	0	Melk
3.6422e-82	0.312207	0.687	0.452	8.29512e-78	0	Mab21l2
4.46709e-81	0.416183	0.406	0.24	1.01738e-76	0	Sema3a
9.34267e-81	0.34681	0.894	0.702	2.12779e-76	0	Ube2s
9.53191e-80	0.607939	0.28	0.146	2.17089e-75	0	Eme1
7.69293e-79	0.431917	0.412	0.247	1.75207e-74	0	Cdk5rap2
7.97644e-79	0.340682	0.453	0.276	1.81663e-74	0	Pbx3
8.07864e-79	0.314366	0.647	0.442	1.83991e-74	0	Mex3a
2.45959e-78	0.469189	0.367	0.213	5.60172e-74	0	Bora
5.36535e-78	0.362893	0.391	0.226	1.22196e-73	0	Stk26
4.30371e-77	0.268022	0.59	0.385	9.80169e-73	0	Ssbp2
2.0588e-76	0.544756	0.308	0.169	4.68892e-72	0	Ercc6l
2.26385e-76	0.351273	0.47	0.293	5.15592e-72	0	Ska2
2.57536e-76	0.362484	0.479	0.3	5.86539e-72	0	Haus3
5.25107e-76	0.396585	0.419	0.254	1.19593e-71	0	Cdca4
3.14695e-75	0.495501	0.308	0.169	7.16717e-71	0	Cip2a
5.11141e-75	0.347533	0.689	0.474	1.16412e-70	0	Lsm2
5.19642e-75	0.380545	0.681	0.469	1.18349e-70	0	H1fx
7.01234e-75	0.397084	0.299	0.162	1.59706e-70	0	Tenm4
3.52107e-74	0.442362	0.42	0.261	8.01923e-70	0	Dnajc1
5.50529e-74	0.348654	0.637	0.443	1.25383e-69	0	Kmt5a
2.05854e-73	0.351221	0.357	0.205	4.68833e-69	0	Col23a1
3.6463e-73	0.338488	0.319	0.176	8.30444e-69	0	Ndc1
5.05924e-73	0.31517	0.574	0.374	1.15224e-68	0	Bcl7c
3.47813e-72	0.398223	0.302	0.167	7.92144e-68	0	Med13l
4.41002e-71	0.285964	0.664	0.462	1.00438e-66	0	Rad21
5.92578e-71	0.396461	0.497	0.318	1.3496e-66	0	Ier2
3.30222e-70	0.442378	0.355	0.209	7.52081e-66	0	Pcdh10
4.15474e-70	0.428977	0.3	0.166	9.46242e-66	0	Rimklb
1.31089e-69	0.436015	0.3	0.167	2.98555e-65	0	Cdk6
1.80554e-69	0.303457	0.468	0.294	4.11212e-65	0	Blm
3.13796e-69	0.282008	0.691	0.493	7.14671e-65	0	Vezf1
6.07898e-69	0.279254	0.894	0.724	1.38449e-64	0	Anp32e
7.20917e-69	0.478583	0.309	0.174	1.64189e-64	0	Rarg
7.89067e-69	0.526106	0.262	0.139	1.7971e-64	0	Epha3
8.0857e-68	0.396128	0.33	0.19	1.84152e-63	0	Tle1
1.00881e-67	0.480324	0.272	0.149	2.29756e-63	0	Diaph3
1.04478e-67	0.383545	0.402	0.247	2.3795e-63	0	Rad51ap1
1.65544e-67	0.310609	0.67	0.473	3.77026e-63	0	Zfp36l1
2.62127e-67	0.353481	0.437	0.276	5.96993e-63	0	Epc2
8.43351e-67	0.377578	0.525	0.348	1.92073e-62	0	Akirin2
1.24092e-65	0.279271	0.743	0.554	2.8262e-61	0	Ctcf
3.67673e-65	0.304824	0.288	0.159	8.37376e-61	0	Ankrd44
5.53273e-64	0.419621	0.274	0.152	1.26008e-59	0	Zwilch
7.29006e-64	0.800254	0.261	0.148	1.66031e-59	0	Irx3
2.65408e-63	0.433943	0.298	0.171	6.04467e-59	0	Brca1
4.88827e-63	0.27825	0.781	0.594	1.1133e-58	0	Lmnb1
7.02857e-63	0.430055	0.363	0.223	1.60076e-58	0	Pnrc2
1.09691e-62	0.259517	0.9	0.73	2.49821e-58	0	Ccdc34
9.10942e-62	0.363563	0.555	0.387	2.07467e-57	0	Ccnb2
6.42251e-61	0.269537	0.493	0.326	1.46273e-56	0	Rangap1
6.53439e-61	0.438521	0.36	0.222	1.48821e-56	0	Cmc2
7.54164e-61	0.272255	0.424	0.268	1.71761e-56	0	Pcnt
1.18898e-60	0.342186	0.441	0.288	2.70791e-56	0	Col9a1
7.53312e-60	0.445253	0.317	0.19	1.71567e-55	0	Cenpp
1.58063e-59	0.574864	0.306	0.183	3.59989e-55	0	Tuba1c
6.71984e-59	0.411905	0.341	0.209	1.53044e-54	0	Nde1
1.01923e-56	0.264481	0.433	0.28	2.3213e-52	0	Slf1
1.46586e-56	0.294408	0.53	0.365	3.33851e-52	0	Nfyb
2.2679e-56	0.401216	0.424	0.279	5.16513e-52	0	Axin2
5.04931e-56	0.410654	0.29	0.171	1.14998e-51	0	4930503L19Rik
1.9496e-55	0.251914	0.341	0.208	4.44021e-51	0	Zfp101
7.0922e-55	0.357291	0.317	0.192	1.61525e-50	0	Mdc1
7.79841e-55	0.355144	0.322	0.197	1.77609e-50	0	Sass6
1.03014e-54	0.415891	0.374	0.244	2.34614e-50	0	Efnb2
2.50549e-54	0.310178	0.302	0.18	5.70626e-50	0	Prkar2b
6.89656e-54	0.253312	0.4	0.257	1.57069e-49	0	Tmem132c
9.78098e-54	0.332109	0.336	0.208	2.22762e-49	0	Cntln
2.78504e-53	0.316083	0.418	0.269	6.34292e-49	0	Bex4
3.42634e-53	0.383977	0.335	0.209	7.8035e-49	0	Cenpc1
3.86419e-53	0.383844	0.281	0.167	8.8007e-49	0	Rad18
8.49429e-53	0.360274	0.331	0.206	1.93458e-48	0	Mad2l1
1.01327e-52	0.270639	0.493	0.338	2.30773e-48	0	Zfas1
1.28151e-52	0.253235	0.504	0.342	2.91864e-48	0	Zfp24
4.88635e-52	0.262259	0.308	0.187	1.11287e-47	0	Asxl1
2.95915e-51	0.346056	0.324	0.201	6.73946e-47	0	Ier5l
3.81211e-51	0.363482	0.265	0.155	8.68208e-47	0	Ccdc9
7.35417e-51	0.250905	0.747	0.561	1.67491e-46	0	Ube2e3
1.74435e-50	0.307479	0.276	0.165	3.97276e-46	0	Farp1
2.53725e-50	0.279793	0.382	0.247	5.77859e-46	0	Rhno1
8.14308e-50	0.301339	0.27	0.16	1.85459e-45	0	Zfp608
1.28432e-49	0.27124	0.361	0.232	2.92504e-45	0	Med1
4.7239e-49	0.251259	0.355	0.225	1.07587e-44	0	Eva1b
5.55341e-49	0.361851	0.3	0.183	1.26479e-44	0	Btbd3
2.03114e-48	0.279015	0.347	0.221	4.62591e-44	0	Suv39h1
2.38728e-48	0.328194	0.337	0.214	5.43704e-44	0	Twist2
3.0783e-48	0.309203	0.279	0.169	7.01082e-44	0	Nfia
4.96965e-48	0.37885	0.257	0.152	1.13184e-43	0	Zfp703
7.57233e-48	0.35255	0.251	0.147	1.7246e-43	0	Poc1b
1.09633e-47	0.322919	0.357	0.231	2.49689e-43	0	Ncoa5
1.73333e-47	0.409836	0.258	0.155	3.94765e-43	0	Dph6
3.5579e-47	0.30123	0.318	0.2	8.10311e-43	0	Trim37
4.19825e-47	0.259818	0.357	0.23	9.56152e-43	0	Prdm2
8.28933e-47	0.256229	0.295	0.183	1.88789e-42	0	Cep192
6.34672e-46	0.281714	0.253	0.15	1.44547e-41	0	Cdk19
7.8608e-45	0.271208	0.27	0.165	1.7903e-40	0	Fbxl14
1.20023e-44	0.274827	0.275	0.167	2.73352e-40	0	Gabpb2
3.97569e-44	0.250364	0.323	0.207	9.05464e-40	0	Thap2
1.20067e-43	0.271584	0.372	0.248	2.73452e-39	0	Ing1
2.99087e-43	0.311697	0.328	0.214	6.81171e-39	0	Pmf1
4.622e-40	0.261741	0.33	0.216	1.05266e-35	0	Snhg5
7.26586e-40	0.259229	0.25	0.153	1.6548e-35	0	Efna5
2.39111e-39	0.281061	0.254	0.156	5.44574e-35	0	Mindy1
5.25012e-39	0.268781	0.306	0.2	1.19571e-34	0	Exo1
1.31817e-38	0.346064	0.295	0.193	3.00213e-34	0	1110059G10Rik
5.86793e-38	0.284143	0.256	0.16	1.33642e-33	0	Mettl14
9.25509e-38	0.30711	0.307	0.203	2.10785e-33	0	Suv39h2
3.82706e-37	0.286093	0.291	0.191	8.71613e-33	0	Zbtb12
2.37976e-36	0.258675	0.309	0.205	5.41989e-32	0	Pdzd11
1.72316e-35	0.26349	0.323	0.218	3.9245e-31	0	Nbl1
6.97841e-34	0.268403	0.259	0.167	1.58933e-29	0	Ccnk
6.74306e-33	0.255698	0.288	0.193	1.53573e-28	0	Chmp2b
6.32133e-32	0.27159	0.263	0.174	1.43968e-27	0	Cwc27
2.06204e-30	0.341807	0.486	0.382	4.6963e-26	0	Pitx1
0	2.44747	0.866	0.275	0	1	Msx1
0	2.03131	0.8	0.278	0	1	Mpped2
0	1.95974	0.781	0.316	0	1	Lix1
0	1.58811	0.695	0.3	0	1	Prrx2
0	3.54803	0.369	0.036	0	1	Pax3
0	1.1046	0.885	0.555	0	1	Crabp1
0	2.91859	0.38	0.06	0	1	Msx2
0	1.08745	0.844	0.528	0	1	Id2
0	3.2545	0.337	0.034	0	1	Gm43376
0	1.5929	0.432	0.137	0	1	5033428I22Rik
0	0.937281	0.926	0.689	0	1	Ldha
0	2.44489	0.276	0.059	0	1	Alx1
0	0.787604	0.949	0.739	0	1	Prrx1
5.23397e-304	1.29179	0.555	0.238	1.19204e-299	1	Lef1
9.92578e-301	1.26976	0.541	0.229	2.2606e-296	1	Wnt5a
2.63275e-295	0.512804	0.995	0.942	5.99609e-291	1	Mif
1.32697e-290	0.986397	0.688	0.333	3.02217e-286	1	Hand2
3.8169e-286	0.990144	0.762	0.445	8.69298e-282	1	Mab21l2
2.33644e-284	1.75886	0.359	0.11	5.32125e-280	1	Cxcl14
3.44441e-276	1.66126	0.39	0.133	7.84465e-272	1	Bambi
1.23442e-274	0.797928	0.902	0.673	2.81138e-270	1	Twist1
1.39787e-273	0.588648	0.984	0.857	3.18365e-269	1	Ptn
5.02192e-268	0.904732	0.652	0.31	1.14374e-263	1	Hand2os1
6.12825e-258	1.17186	0.444	0.168	1.39571e-253	1	Tbx2
1.15073e-252	1.24329	0.452	0.177	2.6208e-248	1	Tbx3
6.5375e-232	1.68702	0.342	0.12	1.48891e-227	1	Asns
3.10725e-220	0.783469	0.761	0.494	7.07677e-216	1	Gja1
1.79927e-199	1.18721	0.342	0.125	4.09784e-195	1	Alx4
2.02414e-186	1.07678	0.377	0.153	4.60998e-182	1	Eya1
2.68562e-185	1.40394	0.316	0.117	6.1165e-181	1	Cdo1
1.54574e-177	0.761101	0.656	0.398	3.52043e-173	1	Adgrl2
8.27841e-177	0.27224	1	0.989	1.88541e-172	1	Ppia
5.2802e-172	0.489695	0.943	0.806	1.20257e-167	1	Cald1
7.93721e-167	0.925604	0.412	0.187	1.8077e-162	1	Kif26b
2.76888e-148	0.909877	0.416	0.2	6.30612e-144	1	Lhx8
1.88073e-146	0.585997	0.824	0.585	4.28335e-142	1	Id3
6.94523e-139	0.482873	0.925	0.764	1.58178e-134	1	Fabp5
1.31613e-137	0.609	0.764	0.541	2.9975e-133	1	Aldoa
4.56121e-137	1.08663	0.294	0.12	1.03882e-132	1	Slitrk6
1.45665e-134	0.861896	0.409	0.203	3.31753e-130	1	Nbl1
1.70582e-128	0.339437	0.993	0.949	3.88502e-124	1	Eif2s2
6.59666e-123	0.776825	0.539	0.324	1.50239e-118	1	Akr7a5
8.5741e-123	0.274739	0.995	0.97	1.95275e-118	1	Hsp90aa1
6.18175e-121	0.308823	0.992	0.93	1.40789e-116	1	Nme2
6.26918e-118	0.417163	0.924	0.773	1.42781e-113	1	Nnat
1.07549e-113	0.74897	0.466	0.267	2.44944e-109	1	Frmd6
4.39453e-110	0.49755	0.705	0.461	1.00085e-105	1	Id1
2.45755e-109	0.804632	0.406	0.22	5.59708e-105	1	Smad7
1.64099e-108	0.783096	0.391	0.209	3.73736e-104	1	Gm49708
5.6017e-108	0.710737	0.327	0.157	1.27579e-103	1	Nrp2
3.21082e-106	0.648979	0.584	0.376	7.31264e-102	1	Fdps
6.82998e-104	0.802444	0.359	0.187	1.55553e-99	1	Zeb2
4.78936e-103	0.539578	0.48	0.273	1.09078e-98	1	Axin2
5.44248e-102	1.01673	0.263	0.119	1.23952e-97	1	Stx18
3.60392e-101	0.501389	0.797	0.592	8.20792e-97	1	Pgam1
4.28664e-101	0.280551	0.996	0.971	9.76281e-97	1	Hmgb2
1.19381e-96	0.375824	0.818	0.618	2.7189e-92	1	Zfhx3
1.01141e-93	0.579095	0.448	0.26	2.30348e-89	1	Ednra
5.12744e-92	0.620827	0.431	0.252	1.16777e-87	1	Bcl11b
4.18474e-89	0.448105	0.789	0.606	9.53073e-85	1	Pgk1
9.73549e-88	0.37437	0.904	0.76	2.21726e-83	1	Tuba1a
4.10937e-86	0.711602	0.267	0.127	9.3591e-82	1	Apcdd1
6.87427e-86	0.58054	0.564	0.384	1.56562e-81	1	Mllt3
7.0092e-85	0.382908	0.875	0.711	1.59635e-80	1	Micos10
5.25609e-83	0.76243	0.464	0.294	1.19707e-78	1	Gap43
4.30765e-82	0.646199	0.398	0.234	9.81067e-78	1	Ankrd12
4.84988e-82	0.432297	0.761	0.574	1.10456e-77	1	Lyar
1.77978e-80	0.678922	0.262	0.128	4.05346e-76	1	Sulf1
6.16356e-80	0.697983	0.285	0.145	1.40375e-75	1	Crispld1
6.19177e-79	0.397782	0.815	0.639	1.41018e-74	1	Cycs
9.5789e-79	0.609778	0.346	0.192	2.18159e-74	1	Serpinf1
1.05349e-77	0.343996	0.679	0.489	2.39932e-73	1	Fbln1
1.03855e-75	0.423699	0.766	0.586	2.3653e-71	1	Crabp2
4.40667e-75	0.791171	0.256	0.129	1.00362e-70	1	Irs2
1.30412e-74	0.411491	0.556	0.364	2.97013e-70	1	Ahnak
2.80098e-74	0.562413	0.312	0.168	6.37923e-70	1	Crlf1
3.00395e-74	0.386844	0.467	0.291	6.8415e-70	1	Fbln2
2.82939e-73	0.317049	0.929	0.8	6.44394e-69	1	Pkm
3.52562e-73	0.597416	0.285	0.148	8.0296e-69	1	Adamts19
4.26213e-73	0.489228	0.623	0.436	9.707e-69	1	Higd1a
1.61e-72	0.831837	0.276	0.147	3.66677e-68	1	Aopep
1.18295e-69	0.613171	0.344	0.199	2.69417e-65	1	Igf1
2.61102e-69	0.388915	0.728	0.552	5.94659e-65	1	Tpi1
1.3189e-66	0.34103	0.426	0.257	3.0038e-62	1	Tmem132c
1.36229e-66	0.271097	0.966	0.854	3.10262e-62	1	Atp5md
1.43692e-66	0.305017	0.866	0.703	3.2726e-62	1	Lgals1
1.29665e-65	0.650082	0.309	0.178	2.95312e-61	1	Tbc1d16
5.73016e-65	0.438893	0.605	0.43	1.30504e-60	1	Fam162a
1.25349e-64	0.273812	0.948	0.839	2.85483e-60	1	Fkbp3
2.34244e-64	0.471817	0.466	0.308	5.33491e-60	1	Rai14
3.6524e-64	0.488114	0.259	0.135	8.31834e-60	1	Eya4
3.63433e-63	0.293417	0.932	0.81	8.27719e-59	1	Nme1
3.95788e-63	0.438085	0.41	0.26	9.01406e-59	1	Col26a1
4.99433e-63	0.313423	0.823	0.677	1.13746e-58	1	Tcf12
5.00647e-63	0.558433	0.275	0.149	1.14022e-58	1	Irx3
6.13019e-63	0.313726	0.895	0.752	1.39615e-58	1	Cox5a
8.29191e-63	0.346759	0.818	0.663	1.88848e-58	1	Psma4
9.024e-63	0.525904	0.32	0.184	2.05522e-58	1	Tnfaip6
1.63311e-61	0.530765	0.446	0.294	3.7194e-57	1	Tril
4.08058e-61	0.658451	0.335	0.201	9.29352e-57	1	Bnip3
7.17453e-61	0.433165	0.396	0.248	1.634e-56	1	Cachd1
7.27521e-61	0.33753	0.459	0.301	1.65693e-56	1	Robo1
1.36349e-60	0.450252	0.49	0.336	3.10535e-56	1	Jarid2
5.06197e-60	0.413478	0.445	0.292	1.15286e-55	1	Gli3
8.30258e-59	0.392691	0.693	0.524	1.89091e-54	1	Capzb
9.43431e-59	0.460023	0.429	0.28	2.14866e-54	1	Hk2
2.11803e-58	0.311912	0.829	0.663	4.82382e-54	1	Psmb3
2.7715e-57	0.322102	0.83	0.663	6.31209e-53	1	Psmb6
3.27709e-56	0.29489	0.904	0.776	7.46357e-52	1	Txn1
4.06398e-56	0.250828	0.945	0.837	9.2557e-52	1	Hmgb3
7.00232e-56	0.506064	0.315	0.186	1.59478e-51	1	Six1
7.59056e-56	0.253073	0.716	0.551	1.72875e-51	1	Cdh11
1.09205e-55	0.43058	0.457	0.308	2.48715e-51	1	Vegfb
1.5373e-55	0.342732	0.732	0.556	3.5012e-51	1	Prdx6
1.6709e-55	0.47727	0.26	0.143	3.80547e-51	1	Sobp
4.24488e-55	0.338015	0.793	0.624	9.66771e-51	1	Eno1
1.27844e-54	0.304773	0.695	0.521	2.91165e-50	1	Abracl
1.59606e-54	0.31244	0.793	0.635	3.63503e-50	1	Psmd7
3.48824e-54	0.308464	0.79	0.621	7.94447e-50	1	Uqcc2
6.59116e-54	0.616221	0.328	0.203	1.50114e-49	1	Mthfd2
1.23402e-53	0.262663	0.921	0.794	2.81047e-49	1	Sec61b
5.5387e-53	0.275404	0.917	0.779	1.26144e-48	1	Rps27l
6.14713e-53	0.382085	0.64	0.48	1.40001e-48	1	Mrpl21
9.30252e-53	0.557459	0.368	0.235	2.11865e-48	1	Snhg18
3.20153e-52	0.37268	0.318	0.191	7.29149e-48	1	Frzb
6.95721e-52	0.327082	0.705	0.538	1.5845e-47	1	Ndufb4
2.43598e-51	0.450847	0.358	0.228	5.54794e-47	1	Tgfb2
3.84023e-51	0.308595	0.817	0.65	8.74612e-47	1	Swi5
4.30115e-50	0.328671	0.722	0.554	9.79587e-46	1	Dctpp1
5.17093e-50	0.520216	0.329	0.205	1.17768e-45	1	Snai2
1.08586e-49	0.473582	0.288	0.173	2.47304e-45	1	Serpine2
1.25316e-49	0.312586	0.579	0.424	2.85407e-45	1	Hmgcs1
5.19831e-49	0.342766	0.288	0.171	1.18392e-44	1	Unc5c
3.82298e-48	0.312533	0.675	0.513	8.70684e-44	1	Ppa1
6.40587e-48	0.329283	0.613	0.458	1.45894e-43	1	Mrpl23
4.53811e-47	0.256158	0.759	0.597	1.03355e-42	1	Fkbp1a
5.88872e-47	0.317922	0.472	0.326	1.34116e-42	1	Limch1
1.28742e-46	0.292477	0.801	0.647	2.93211e-42	1	Nop10
1.92637e-46	0.44097	0.4	0.27	4.38731e-42	1	Idi1
2.76687e-45	0.42665	0.38	0.254	6.30154e-41	1	1500009L16Rik
5.03176e-45	0.336601	0.549	0.398	1.14598e-40	1	Ola1
5.95639e-45	0.256153	0.516	0.362	1.35657e-40	1	Cped1
7.10183e-45	0.386582	0.368	0.24	1.61744e-40	1	Gng2
7.54839e-45	0.283437	0.677	0.518	1.71915e-40	1	Fscn1
3.48545e-43	0.328905	0.537	0.387	7.93812e-39	1	Cyb5a
3.53383e-43	0.36063	0.435	0.302	8.0483e-39	1	Fcf1
4.02284e-43	0.273166	0.777	0.625	9.16202e-39	1	Snrpb2
7.71228e-43	0.329209	0.565	0.417	1.75647e-38	1	Rala
1.29823e-42	0.351234	0.453	0.321	2.95671e-38	1	Hddc2
3.08836e-42	0.319226	0.489	0.349	7.03374e-38	1	Fam136a
4.31655e-42	0.272917	0.713	0.556	9.83094e-38	1	Gstm5
6.5682e-42	0.310745	0.603	0.454	1.49591e-37	1	Pin4
1.3771e-41	0.32779	0.53	0.384	3.13635e-37	1	Ddt
3.50595e-41	0.311051	0.565	0.431	7.9848e-37	1	Zfand5
2.35605e-40	0.289731	0.621	0.477	5.36591e-36	1	Tbcb
1.00408e-39	0.353598	0.476	0.344	2.28679e-35	1	Ak6
5.02298e-39	0.345302	0.373	0.252	1.14398e-34	1	Rhoc
9.05753e-39	0.265251	0.637	0.494	2.06285e-34	1	Smn1
2.83516e-38	0.250066	0.434	0.295	6.45707e-34	1	Tubb2b
5.06948e-38	0.352582	0.421	0.297	1.15458e-33	1	Mrps36
8.77191e-38	0.393372	0.325	0.217	1.9978e-33	1	Ugdh
9.59775e-38	0.293069	0.607	0.462	2.18589e-33	1	Taf10
1.31629e-37	0.367059	0.413	0.293	2.99785e-33	1	Map1b
2.08334e-37	0.265288	0.741	0.595	4.74482e-33	1	Mrpl42
2.72984e-37	0.265762	0.645	0.493	6.21721e-33	1	Map2k2
3.7416e-37	0.274364	0.51	0.373	8.52149e-33	1	Cenpw
4.93016e-37	0.257973	0.62	0.477	1.12284e-32	1	Psmb7
6.30473e-37	0.336729	0.323	0.214	1.4359e-32	1	Mycn
6.75392e-37	0.259807	0.724	0.579	1.5382e-32	1	Eloc
7.85608e-37	0.322959	0.317	0.21	1.78922e-32	1	Hunk
1.15134e-35	0.309712	0.49	0.361	2.62218e-31	1	Twistnb
3.09514e-35	0.334835	0.45	0.329	7.04919e-31	1	Acat2
4.8363e-35	0.375398	0.33	0.225	1.10147e-30	1	Nkap
4.86912e-35	0.458625	0.268	0.173	1.10894e-30	1	Gcat
5.25396e-35	0.385506	0.32	0.214	1.19659e-30	1	Eif4ebp1
6.04189e-35	0.276549	0.504	0.375	1.37604e-30	1	Mrpl15
7.44851e-35	0.442811	0.261	0.167	1.6964e-30	1	Pfkl
7.62651e-35	0.394988	0.312	0.21	1.73694e-30	1	Bin1
9.30475e-35	0.262577	0.322	0.215	2.11916e-30	1	Nfatc4
5.415e-34	0.338261	0.357	0.247	1.23327e-29	1	Isoc1
1.32851e-33	0.411065	0.319	0.218	3.02568e-29	1	Rpp25l
2.54034e-33	0.317315	0.402	0.288	5.78562e-29	1	Akr1b3
2.87882e-33	0.303957	0.495	0.372	6.55652e-29	1	Mtap
4.99596e-33	0.417871	0.25	0.161	1.13783e-28	1	Arhgap10
6.66248e-33	0.312499	0.36	0.25	1.51738e-28	1	Unc119
1.6926e-32	0.339153	0.315	0.213	3.8549e-28	1	Ap3s1
1.69594e-32	0.295031	0.415	0.297	3.86251e-28	1	Dctn3
1.69762e-32	0.320792	0.302	0.204	3.86633e-28	1	Lpin2
1.94415e-32	0.318527	0.401	0.288	4.42781e-28	1	Gatad1
2.91876e-32	0.268486	0.536	0.405	6.64747e-28	1	Tsg101
3.61584e-32	0.302294	0.463	0.344	8.23507e-28	1	Znrd1
1.06371e-31	0.26197	0.499	0.376	2.4226e-27	1	Mak16
1.24145e-31	0.251248	0.52	0.39	2.82741e-27	1	Ndufa8
1.45655e-31	0.286628	0.417	0.302	3.3173e-27	1	Srm
1.87945e-31	0.320008	0.361	0.256	4.28044e-27	1	Ndufaf4
2.8689e-31	0.27648	0.341	0.236	6.53393e-27	1	Atic
3.51118e-31	0.347614	0.337	0.236	7.99671e-27	1	Pinx1
1.81752e-30	0.267291	0.465	0.346	4.13941e-26	1	Mrps12
1.91535e-30	0.334845	0.292	0.197	4.3622e-26	1	Aif1l
3.65499e-30	0.334013	0.333	0.234	8.32424e-26	1	Baz1a
6.40107e-30	0.311471	0.326	0.227	1.45784e-25	1	Pdha1
6.72862e-30	0.257095	0.291	0.198	1.53244e-25	1	Cemip2
2.46367e-29	0.295262	0.381	0.276	5.611e-25	1	Ccdc58
3.80618e-29	0.41358	0.251	0.166	8.66858e-25	1	Rangrf
7.55064e-29	0.26643	0.382	0.276	1.71966e-24	1	Tmem160
8.80727e-29	0.326982	0.284	0.192	2.00586e-24	1	Ick
1.5955e-28	0.340648	0.326	0.23	3.63375e-24	1	Thyn1
2.34808e-28	0.313548	0.326	0.229	5.34776e-24	1	2310033P09Rik
2.64861e-28	0.309619	0.383	0.28	6.0322e-24	1	Dnajc15
3.14636e-28	0.262789	0.437	0.325	7.16583e-24	1	Cbr1
2.11052e-27	0.281571	0.34	0.244	4.80671e-23	1	Wdr75
2.30068e-27	0.322016	0.308	0.216	5.2398e-23	1	Timm8a1
2.32145e-27	0.283879	0.319	0.224	5.2871e-23	1	Dnajc21
7.01938e-27	0.331625	0.258	0.175	1.59866e-22	1	Farsb
7.68177e-27	0.310974	0.282	0.193	1.74952e-22	1	Ublcp1
1.34231e-26	0.265537	0.404	0.3	3.05712e-22	1	Mrto4
1.71004e-26	0.265929	0.408	0.302	3.89461e-22	1	Vps29
2.1344e-26	0.353512	0.284	0.199	4.8611e-22	1	Oat
3.9844e-26	0.274772	0.316	0.224	9.07447e-22	1	Exosc4
1.92849e-25	0.261351	0.355	0.257	4.39214e-21	1	Ube2a
6.05717e-25	0.258181	0.334	0.241	1.37952e-20	1	Sra1
2.86466e-24	0.308055	0.304	0.217	6.52426e-20	1	Rtca
4.72249e-24	0.279704	0.339	0.248	1.07555e-19	1	Ciao2b
1.98464e-23	0.279461	0.259	0.179	4.52002e-19	1	Psat1
2.59991e-23	0.290742	0.287	0.205	5.92128e-19	1	Nup43
3.44833e-23	0.255779	0.295	0.21	7.85358e-19	1	Suv39h2
1.39235e-22	0.275856	0.273	0.194	3.17109e-18	1	Slc25a13
1.46659e-22	0.264888	0.352	0.26	3.34016e-18	1	Med19
7.06874e-22	0.288601	0.269	0.192	1.60991e-17	1	Pycrl
1.72581e-21	0.258203	0.299	0.219	3.93053e-17	1	Mad2l1
2.18543e-21	0.289633	0.263	0.187	4.97731e-17	1	Haus7
2.26572e-21	0.260222	0.258	0.182	5.16019e-17	1	Acadl
2.27367e-21	0.284207	0.299	0.219	5.17829e-17	1	Aasdhppt
2.4406e-21	0.254565	0.352	0.263	5.55847e-17	1	Mrpl55
2.99076e-21	0.256399	0.266	0.189	6.81146e-17	1	Gfer
5.16497e-21	0.310784	0.3	0.221	1.17632e-16	1	Dgcr6
5.8298e-21	0.274221	0.31	0.227	1.32774e-16	1	Anapc15
8.03106e-21	0.255861	0.298	0.218	1.82907e-16	1	2610318N02Rik
3.33577e-20	0.298579	0.281	0.205	7.59721e-16	1	Lrrc42
3.73882e-20	0.283576	0.257	0.184	8.51515e-16	1	Idh3a
4.2488e-20	0.320423	0.253	0.181	9.67664e-16	1	Vamp7
2.11198e-17	0.278444	0.252	0.185	4.81003e-13	1	Dnaaf2
5.82267e-17	0.274244	0.271	0.202	1.32611e-12	1	Qdpr
1.56904e-16	0.268611	0.309	0.237	3.57349e-12	1	Nxt1
6.48937e-16	0.283589	0.263	0.197	1.47795e-11	1	9130401M01Rik
4.07721e-15	0.266681	0.251	0.188	9.28586e-11	1	Mrpl39
1.0052e-119	0.256977	0.999	0.996	2.28933e-115	2	Rps26
3.87262e-102	0.254608	1	0.998	8.81989e-98	2	Hmgb1
2.10943e-98	0.757235	0.662	0.457	4.80423e-94	2	Nr2f1
6.03666e-96	0.279807	0.996	0.984	1.37485e-91	2	Tmsb10
4.24473e-89	1.52985	0.384	0.227	9.66738e-85	2	Dclk1
4.9306e-82	0.868527	0.703	0.628	1.12294e-77	2	Pdcd4
2.4152e-54	0.415236	0.862	0.816	5.50062e-50	2	Ccnd2
9.26875e-54	0.345246	0.931	0.913	2.11096e-49	2	Gas5
1.001e-48	0.507037	0.655	0.536	2.27977e-44	2	Zfhx4
7.56499e-46	0.510935	0.713	0.675	1.72293e-41	2	Ccnd1
3.17778e-45	0.314508	0.936	0.902	7.2374e-41	2	Gm10076
9.06001e-40	0.471909	0.708	0.648	2.06342e-35	2	Zfhx3
6.78424e-38	0.265704	0.942	0.923	1.54511e-33	2	Sem1
9.55148e-34	1.07658	0.353	0.269	2.17535e-29	2	Kctd12
2.01716e-31	0.529023	0.561	0.474	4.59408e-27	2	Nr2f2
2.29976e-24	0.572774	0.544	0.502	5.2377e-20	2	Gas1
5.88179e-24	0.549673	0.55	0.483	1.33958e-19	2	Barx1
5.3008e-23	0.354853	0.716	0.717	1.20726e-18	2	Mcm7
4.23881e-22	0.432291	0.633	0.617	9.65388e-18	2	Crabp2
5.75509e-22	0.352633	0.764	0.751	1.31072e-17	2	Csrp2
2.68604e-17	0.425035	0.579	0.571	6.11746e-13	2	Hells
1.79969e-15	0.34013	0.669	0.673	4.09879e-11	2	Ptms
2.58027e-15	0.60966	0.39	0.35	5.87657e-11	2	Flrt3
5.58704e-15	0.3738	0.577	0.577	1.27245e-10	2	Cd63
6.44207e-14	0.662208	0.348	0.297	1.46718e-09	2	Sox9
1.32177e-12	0.315602	0.673	0.692	3.01033e-08	2	Gm1673
4.30167e-12	0.464788	0.463	0.452	9.79704e-08	2	Mcm6
4.45885e-12	0.473831	0.481	0.483	1.0155e-07	2	Cdca7
3.74235e-11	0.387266	0.525	0.528	8.52321e-07	2	Mcm3
2.24771e-09	0.283966	0.629	0.661	5.11916e-05	2	Rfc3
9.85841e-08	0.388021	0.435	0.432	0.00224525	2	Mcm4
1.34937e-07	0.331262	0.522	0.544	0.00307318	2	Casp8ap2
6.74619e-07	0.518745	0.29	0.26	0.0153645	2	Foxp2
1.53932e-06	0.290226	0.566	0.593	0.0350581	2	Slbp
2.0344e-06	0.387769	0.487	0.515	0.0463334	2	Snhg8
2.19013e-06	0.559176	0.295	0.274	0.0498803	2	Sema3a
5.83026e-06	0.383665	0.342	0.319	0.132784	2	Col9a1
6.21212e-06	0.494688	0.403	0.42	0.141481	2	Bcl7c
4.97253e-05	0.59228	0.317	0.31	1	2	Axin2
6.9831e-05	0.380097	0.301	0.285	1	2	Lrig3
7.25466e-05	0.326787	0.514	0.541	1	2	2410006H16Rik
0.000195539	0.30595	0.557	0.605	1	2	1110038B12Rik
0.000351449	0.697111	0.268	0.265	1	2	Cenpv
0.000387187	0.252454	0.596	0.619	1	2	Crabp1
0.0009041	0.251019	0.52	0.555	1	2	Ppdpf
0.001238	0.285889	0.493	0.53	1	2	Nrep
0.00183217	0.300505	0.507	0.553	1	2	Cetn3
0.00288187	0.25789	0.514	0.562	1	2	Hsd17b10
0.00357828	0.397288	0.349	0.357	1	2	Dlx5
0.00563935	0.547521	0.281	0.286	1	2	Gins2
0.00647265	0.284687	0.234	0.293	1	2	Timm17b
0.00784021	0.527291	0.261	0.265	1	2	Zmynd19
0	1.1702	0.961	0.989	0	3	mt-Nd3
0	1.42792	0.948	0.976	0	3	mt-Nd4l
0	1.21965	0.812	0.785	0	3	Hba-x
0	1.19774	0.977	0.994	0	3	mt-Nd4
0	1.18021	0.98	0.995	0	3	mt-Nd1
0	1.23406	0.983	0.996	0	3	mt-Cytb
0	1.31646	0.982	0.994	0	3	mt-Nd2
0	1.23265	0.986	0.997	0	3	mt-Co2
0	1.27292	0.989	0.998	0	3	mt-Atp6
0	1.27028	0.947	0.941	0	3	Hbb-y
0	1.01741	0.995	0.997	0	3	mt-Co1
0	1.32068	0.996	0.998	0	3	mt-Co3
0	1.03173	0.998	0.999	0	3	Gm42418
1.14961e-292	1.30798	0.852	0.916	2.61825e-288	3	mt-Nd5
6.05418e-264	0.912067	1	0.999	1.37884e-259	3	Malat1
3.05344e-244	1.1756	0.832	0.893	6.95422e-240	3	Hspa5
1.38065e-225	1.08126	0.883	0.936	3.14444e-221	3	Xist
1.47011e-223	0.994524	0.887	0.952	3.34818e-219	3	Hsp90b1
6.96041e-184	0.944188	0.86	0.926	1.58523e-179	3	Gpc3
1.81609e-148	1.16207	0.765	0.833	4.13614e-144	3	Kcnq1ot1
1.81351e-132	1.56373	0.629	0.629	4.13028e-128	3	Col3a1
9.83343e-108	1.12116	0.561	0.512	2.23956e-103	3	Hba-a1
1.50972e-79	1.16282	0.632	0.704	3.43838e-75	3	Vcan
3.67763e-79	0.770989	0.732	0.875	8.37581e-75	3	Slc38a2
3.91485e-73	0.975395	0.657	0.798	8.91607e-69	3	Pdia3
2.16177e-68	1.2993	0.509	0.491	4.92342e-64	3	Hbb-bh1
3.27554e-61	1.22867	0.576	0.654	7.46004e-57	3	Col1a2
2.07848e-60	0.270427	0.12	0.331	4.73374e-56	3	Cs
2.40214e-60	1.9581	0.449	0.421	5.47088e-56	3	mt-Nd6
9.91706e-58	0.258564	0.155	0.389	2.25861e-53	3	Eif4b
4.16206e-57	0.687972	0.726	0.896	9.47908e-53	3	Son
8.08927e-57	0.25569	0.13	0.34	1.84233e-52	3	Ptpn11
1.90793e-56	0.257565	0.133	0.346	4.34531e-52	3	Usp22
2.51114e-56	0.268156	0.117	0.317	5.71912e-52	3	Arl5a
1.39632e-55	0.266324	0.109	0.301	3.18012e-51	3	Alkbh5
4.52688e-55	0.291772	0.154	0.381	1.031e-50	3	Ppp4r3b
9.58226e-55	0.291257	0.127	0.331	2.18236e-50	3	Kpna4
1.68222e-54	1.16656	0.584	0.7	3.83126e-50	3	mt-Atp8
1.73614e-54	0.284657	0.193	0.452	3.95405e-50	3	Uba2
1.88483e-54	0.326576	0.166	0.402	4.2927e-50	3	Copb2
1.94101e-54	0.278691	0.152	0.376	4.42066e-50	3	Trim24
2.57011e-54	0.26323	0.211	0.484	5.85342e-50	3	Ddx42
2.95432e-54	0.31804	0.165	0.4	6.72847e-50	3	Zc3h14
3.30842e-54	0.254764	0.144	0.36	7.53492e-50	3	Ergic2
4.32093e-54	0.274509	0.136	0.345	9.84092e-50	3	Dip2b
6.14356e-54	0.2913	0.124	0.325	1.3992e-49	3	Map7d1
6.59969e-54	0.270233	0.097	0.277	1.50308e-49	3	Dis3
9.41315e-54	0.300486	0.156	0.382	2.14384e-49	3	Csnk1g3
9.6985e-54	0.300818	0.148	0.368	2.20883e-49	3	Ubqln2
1.04724e-53	0.308153	0.14	0.353	2.3851e-49	3	Spin1
1.20795e-53	0.260642	0.134	0.341	2.7511e-49	3	Noc3l
1.35111e-53	0.306777	0.092	0.268	3.07714e-49	3	Ppp2r5e
1.3585e-53	0.292721	0.182	0.429	3.09399e-49	3	Wapl
1.79695e-53	0.300101	0.16	0.387	4.09254e-49	3	Dcp2
1.94453e-53	0.262991	0.126	0.328	4.42866e-49	3	Ttc4
3.92214e-53	0.285805	0.183	0.431	8.93268e-49	3	Klhl9
4.66507e-53	0.321338	0.146	0.361	1.06247e-48	3	Rad50
7.97566e-53	0.262257	0.122	0.318	1.81646e-48	3	Gtf3c3
8.00053e-53	0.267466	0.163	0.391	1.82212e-48	3	Cdc40
9.12986e-53	0.276231	0.114	0.304	2.07933e-48	3	Nras
1.2999e-52	0.294542	0.13	0.333	2.96053e-48	3	Cul5
1.9731e-52	0.278899	0.119	0.313	4.49374e-48	3	Npepps
2.46563e-52	0.317175	0.134	0.339	5.61548e-48	3	Rnf4
4.59769e-52	0.297668	0.164	0.391	1.04712e-47	3	Rangap1
5.05965e-52	0.278486	0.135	0.34	1.15233e-47	3	Abi1
5.78529e-52	0.302567	0.146	0.358	1.3176e-47	3	Tpp2
8.51849e-52	0.324446	0.143	0.353	1.94009e-47	3	Ppp1r12a
1.14235e-51	0.272048	0.161	0.385	2.60169e-47	3	Trim44
1.92562e-51	0.275193	0.138	0.344	4.38561e-47	3	Pigx
1.96761e-51	0.269168	0.128	0.325	4.48122e-47	3	Rbbp8
1.99562e-51	0.288611	0.146	0.358	4.54504e-47	3	Ska2
2.1481e-51	0.29083	0.135	0.338	4.89231e-47	3	Ociad1
2.9688e-51	0.278131	0.226	0.507	6.76145e-47	3	Sf1
3.51807e-51	0.277376	0.125	0.32	8.0124e-47	3	R3hdm2
8.2055e-51	0.260797	0.159	0.379	1.8688e-46	3	Dcaf1
1.0664e-50	0.262666	0.098	0.271	2.42872e-46	3	Wdr1
1.28185e-50	0.271459	0.111	0.294	2.91942e-46	3	Rnf8
1.33869e-50	0.264489	0.169	0.397	3.04886e-46	3	Polr2b
1.51059e-50	0.355705	0.156	0.375	3.44037e-46	3	Ipo5
1.7462e-50	0.285477	0.177	0.413	3.97697e-46	3	Oip5os1
2.61909e-50	0.265253	0.169	0.396	5.96497e-46	3	Nudt4
3.66258e-50	1.10943	0.581	0.7	8.34154e-46	3	Scd2
3.67933e-50	0.34871	0.151	0.365	8.37968e-46	3	Mcmbp
3.88379e-50	0.340559	0.166	0.391	8.84532e-46	3	Chd7
4.58902e-50	0.309708	0.189	0.432	1.04515e-45	3	Tomm70a
5.24187e-50	0.279851	0.113	0.296	1.19384e-45	3	Ahi1
6.10254e-50	0.323877	0.152	0.365	1.38985e-45	3	Skp2
9.40574e-50	0.332004	0.22	0.491	2.14216e-45	3	Mphosph8
1.42598e-49	0.303004	0.126	0.317	3.24767e-45	3	Uspl1
1.43956e-49	0.333208	0.114	0.297	3.27859e-45	3	Appbp2
2.17377e-49	0.268248	0.089	0.253	4.95076e-45	3	Sart1
3.09436e-49	0.277771	0.101	0.273	7.0474e-45	3	Rrn3
3.51825e-49	0.274253	0.088	0.251	8.01281e-45	3	Sart3
3.55269e-49	0.296904	0.184	0.422	8.09125e-45	3	Zfp148
4.24008e-49	0.36281	0.109	0.288	9.65678e-45	3	Ro60
6.74903e-49	0.280467	0.093	0.259	1.53709e-44	3	Dcaf7
7.8103e-49	0.35219	0.114	0.295	1.7788e-44	3	Acly
7.9808e-49	0.321753	0.187	0.428	1.81763e-44	3	Eif3b
1.07069e-48	0.326725	0.216	0.483	2.4385e-44	3	Sec11a
1.23366e-48	0.330924	0.169	0.392	2.80966e-44	3	Nsg1
1.683e-48	0.325914	0.191	0.433	3.83303e-44	3	Lars
1.77915e-48	0.337305	0.173	0.4	4.05202e-44	3	Smad2
2.09098e-48	0.277637	0.184	0.42	4.76221e-44	3	Cyfip1
2.12839e-48	0.314784	0.145	0.348	4.84741e-44	3	Angel2
2.69762e-48	0.29189	0.206	0.457	6.14383e-44	3	Wac
3.693e-48	0.35026	0.127	0.316	8.41081e-44	3	Gga2
3.71664e-48	0.296367	0.214	0.474	8.46464e-44	3	Rock1
4.17379e-48	0.331635	0.171	0.397	9.50582e-44	3	Fmr1
4.91138e-48	0.348108	0.145	0.349	1.11857e-43	3	Vps4b
4.97284e-48	0.381514	0.123	0.309	1.13256e-43	3	Ctbp2
5.00812e-48	0.266488	0.232	0.507	1.1406e-43	3	Ccdc50
6.07548e-48	0.304852	0.172	0.395	1.38369e-43	3	Ylpm1
8.34216e-48	0.333912	0.121	0.306	1.89993e-43	3	Tubgcp2
8.82634e-48	0.852357	0.703	0.768	2.0102e-43	3	Meg3
8.92978e-48	0.311417	0.238	0.519	2.03376e-43	3	Smarcad1
1.1621e-47	0.31327	0.149	0.354	2.64668e-43	3	Fndc3a
1.25655e-47	0.405387	0.195	0.44	2.86178e-43	3	Ppp1cb
1.93782e-47	0.285631	0.252	0.545	4.41338e-43	3	Hspa9
2.03206e-47	0.28842	0.095	0.258	4.62803e-43	3	Phf21a
2.19295e-47	0.302732	0.09	0.25	4.99445e-43	3	Ptpa
2.2301e-47	0.327711	0.151	0.357	5.07904e-43	3	Asap2
2.50902e-47	0.356668	0.116	0.296	5.7143e-43	3	Phf20
3.43402e-47	0.302383	0.094	0.256	7.82099e-43	3	Anapc2
4.38039e-47	0.29158	0.114	0.29	9.97633e-43	3	Pdxdc1
4.47491e-47	0.322136	0.127	0.314	1.01916e-42	3	Trim35
5.76536e-47	0.306852	0.12	0.301	1.31306e-42	3	Gigyf2
6.17147e-47	0.339143	0.13	0.32	1.40555e-42	3	Nckap1
7.18271e-47	0.264967	0.105	0.274	1.63586e-42	3	Wdr60
7.49463e-47	0.28689	0.174	0.397	1.7069e-42	3	Asap1
1.17169e-46	0.381	0.136	0.33	2.66851e-42	3	Sar1a
1.65544e-46	0.349897	0.174	0.397	3.77026e-42	3	Eif4a2
1.66648e-46	0.354657	0.096	0.26	3.79541e-42	3	Rexo1
1.74052e-46	0.360442	0.161	0.374	3.96403e-42	3	Usp15
1.91018e-46	0.339081	0.12	0.3	4.35043e-42	3	Anapc4
2.18839e-46	0.337915	0.093	0.253	4.98407e-42	3	Ogdh
2.37068e-46	0.334408	0.147	0.347	5.39923e-42	3	Nfx1
2.59457e-46	0.346351	0.135	0.327	5.90913e-42	3	Mat2b
3.69761e-46	0.323518	0.182	0.41	8.42131e-42	3	Hnrnpul2
4.86617e-46	0.311797	0.162	0.373	1.10827e-41	3	Ncbp3
5.02441e-46	0.289381	0.104	0.272	1.14431e-41	3	Cldnd1
5.09589e-46	0.384413	0.156	0.362	1.16059e-41	3	Sp3
5.53384e-46	0.32007	0.103	0.27	1.26033e-41	3	Rasa1
5.75646e-46	0.387784	0.133	0.324	1.31103e-41	3	Gtf2ird1
6.01881e-46	0.381961	0.123	0.305	1.37078e-41	3	Riok1
7.54204e-46	0.364132	0.13	0.318	1.7177e-41	3	Cnot7
9.36049e-46	0.3496	0.145	0.343	2.13185e-41	3	Shoc2
1.03668e-45	0.306149	0.102	0.268	2.36104e-41	3	Cbx2
1.05128e-45	0.273403	0.093	0.252	2.39428e-41	3	Fen1
1.10967e-45	0.306519	0.112	0.285	2.52726e-41	3	Casc3
1.12517e-45	0.385427	0.204	0.452	2.56258e-41	3	Mcl1
1.13412e-45	0.355936	0.229	0.495	2.58296e-41	3	Brd2
1.16876e-45	0.397341	0.108	0.279	2.66184e-41	3	Cdk8
1.20127e-45	0.401053	0.201	0.445	2.73589e-41	3	Pdcd11
1.24028e-45	0.273344	0.096	0.257	2.82474e-41	3	Cenpc1
1.28392e-45	0.35707	0.143	0.339	2.92413e-41	3	Actr2
1.29912e-45	0.298552	0.167	0.381	2.95875e-41	3	Usp46
1.48892e-45	0.355767	0.221	0.483	3.39102e-41	3	Tab2
1.59227e-45	0.414764	0.116	0.293	3.6264e-41	3	Rnf220
1.73876e-45	0.438695	0.131	0.319	3.96002e-41	3	Ppm1a
1.93298e-45	0.32678	0.129	0.313	4.40236e-41	3	Arid5b
2.07495e-45	0.366145	0.167	0.38	4.72571e-41	3	Arcn1
2.14017e-45	0.362127	0.128	0.311	4.87424e-41	3	Bbx
2.22707e-45	0.408492	0.159	0.368	5.07215e-41	3	Elp1
2.30828e-45	0.344106	0.184	0.412	5.25712e-41	3	Erp29
2.47597e-45	0.33707	0.102	0.267	5.63903e-41	3	Pth1r
2.96841e-45	0.38019	0.198	0.438	6.76056e-41	3	Dnm1l
2.98078e-45	0.366267	0.178	0.401	6.78872e-41	3	Pgrmc1
3.19906e-45	0.411085	0.123	0.303	7.28586e-41	3	Csnk1d
3.53068e-45	0.351154	0.122	0.301	8.04112e-41	3	Ubxn7
3.81211e-45	0.351118	0.127	0.309	8.68207e-41	3	Hmgxb4
4.25478e-45	0.388335	0.212	0.465	9.69025e-41	3	Tbl1x
5.17841e-45	0.356773	0.116	0.29	1.17938e-40	3	Msl1
5.64973e-45	0.322199	0.093	0.25	1.28673e-40	3	Parg
5.7561e-45	0.369331	0.104	0.27	1.31095e-40	3	Shcbp1
5.82191e-45	0.42699	0.17	0.387	1.32594e-40	3	Tnpo3
7.11116e-45	0.375046	0.096	0.256	1.61957e-40	3	Xrcc5
7.53776e-45	0.459294	0.194	0.431	1.71673e-40	3	Zmym4
7.88368e-45	0.393493	0.124	0.303	1.79551e-40	3	Picalm
8.39842e-45	0.315363	0.099	0.26	1.91274e-40	3	Lztfl1
8.50005e-45	0.274892	0.252	0.538	1.93589e-40	3	Mtf2
8.69928e-45	0.302132	0.198	0.434	1.98126e-40	3	Hadha
1.08951e-44	0.318012	0.246	0.525	2.48135e-40	3	Taf15
1.1058e-44	0.360527	0.13	0.314	2.51847e-40	3	Ddx23
1.12629e-44	0.32103	0.124	0.303	2.56512e-40	3	Chek1
1.17702e-44	0.329707	0.106	0.272	2.68066e-40	3	Kif22
1.27065e-44	0.383551	0.126	0.306	2.89391e-40	3	Strn4
1.54238e-44	0.418956	0.139	0.331	3.51276e-40	3	Pcmt1
1.62486e-44	0.321894	0.131	0.315	3.70062e-40	3	Ing4
1.85035e-44	0.408642	0.137	0.324	4.21417e-40	3	Plk4
2.16743e-44	0.347505	0.181	0.404	4.93633e-40	3	Suz12
2.19038e-44	0.326556	0.113	0.284	4.98859e-40	3	Senp2
2.77896e-44	0.396263	0.113	0.283	6.32908e-40	3	Bach1
2.88101e-44	0.320881	0.155	0.356	6.56149e-40	3	Tcaf1
2.93242e-44	0.320697	0.175	0.391	6.67858e-40	3	Jarid2
3.04011e-44	0.37357	0.181	0.405	6.92385e-40	3	Zmynd11
3.63807e-44	0.43325	0.166	0.376	8.2857e-40	3	Lamp1
3.65178e-44	0.329223	0.16	0.365	8.31693e-40	3	Hnrnpul1
5.01576e-44	0.36066	0.112	0.281	1.14234e-39	3	Fopnl
5.18313e-44	0.38706	0.152	0.351	1.18046e-39	3	Atad5
5.53843e-44	0.360694	0.142	0.332	1.26138e-39	3	Pola1
5.5616e-44	0.372758	0.106	0.271	1.26665e-39	3	Cnot6l
6.46796e-44	0.389451	0.201	0.441	1.47308e-39	3	Nrd1
9.20912e-44	0.351729	0.139	0.327	2.09738e-39	3	Kdm6b
9.97375e-44	0.258085	0.258	0.543	2.27152e-39	3	Srpk1
1.08316e-43	0.304441	0.239	0.511	2.46691e-39	3	Igf2bp3
1.12888e-43	0.39904	0.13	0.311	2.57102e-39	3	Ccdc112
1.14386e-43	0.39687	0.131	0.313	2.60514e-39	3	Dld
1.48458e-43	0.366126	0.182	0.404	3.38114e-39	3	Usp10
1.50059e-43	0.253386	0.107	0.27	3.41759e-39	3	Trip11
1.66515e-43	0.426197	0.151	0.347	3.79237e-39	3	Mapk1
1.87256e-43	0.426531	0.133	0.317	4.26475e-39	3	Rxylt1
1.89618e-43	0.326746	0.097	0.254	4.31854e-39	3	Rspry1
1.89824e-43	0.730343	0.65	0.82	4.32325e-39	3	Nisch
2.09444e-43	0.405179	0.153	0.353	4.77008e-39	3	Smc5
2.18225e-43	0.364137	0.096	0.251	4.97007e-39	3	Dpf2
2.25828e-43	0.378536	0.118	0.29	5.14324e-39	3	Taok1
2.30699e-43	0.407694	0.168	0.377	5.25416e-39	3	Bnip2
2.31959e-43	0.40853	0.128	0.309	5.28286e-39	3	Sox12
2.39596e-43	0.369282	0.128	0.307	5.4568e-39	3	Bcl11b
2.50785e-43	0.326488	0.229	0.49	5.71162e-39	3	Cisd2
2.65272e-43	0.365611	0.113	0.281	6.04156e-39	3	Med1
2.66021e-43	0.390304	0.096	0.253	6.05864e-39	3	Rad54l2
2.67255e-43	0.453779	0.156	0.357	6.08672e-39	3	Rps6kb1
2.72257e-43	0.307929	0.116	0.287	6.20065e-39	3	Nup88
3.00702e-43	0.380239	0.127	0.304	6.84848e-39	3	Fam76b
3.23228e-43	0.402144	0.156	0.356	7.36152e-39	3	Hsf2
3.34926e-43	0.387061	0.128	0.308	7.62795e-39	3	Nemf
4.04006e-43	0.404042	0.102	0.262	9.20125e-39	3	Kdm2b
4.18623e-43	0.318193	0.198	0.432	9.53415e-39	3	Ssr2
4.24373e-43	0.430394	0.108	0.272	9.6651e-39	3	Cdc23
4.56148e-43	0.336956	0.182	0.399	1.03888e-38	3	Mis18bp1
5.795e-43	0.36743	0.105	0.266	1.31981e-38	3	Gnaq
9.8068e-43	0.466644	0.115	0.282	2.2335e-38	3	Ppfia1
1.03406e-42	0.359839	0.101	0.258	2.35508e-38	3	Zfp553
1.0437e-42	0.446739	0.096	0.252	2.37702e-38	3	Cdc42se2
1.4992e-42	0.386971	0.225	0.479	3.41444e-38	3	Clic4
1.88763e-42	0.270968	0.278	0.579	4.29909e-38	3	Tkt
1.99747e-42	0.390049	0.135	0.317	4.54924e-38	3	Smarcc2
2.01043e-42	0.472694	0.131	0.311	4.57874e-38	3	Mapk6
2.28761e-42	0.439627	0.161	0.363	5.21004e-38	3	Rnf219
2.80044e-42	0.291431	0.248	0.519	6.37799e-38	3	Phactr4
2.82059e-42	0.367413	0.1	0.255	6.42389e-38	3	Nom1
4.70937e-42	0.403601	0.18	0.397	1.07256e-37	3	Xpo5
5.30486e-42	0.358874	0.101	0.258	1.20818e-37	3	Lsg1
5.3545e-42	0.353286	0.207	0.446	1.21949e-37	3	Bcl9
6.20173e-42	0.432896	0.104	0.263	1.41244e-37	3	Gon4l
6.36318e-42	0.36446	0.103	0.261	1.44922e-37	3	Klhl7
7.67689e-42	0.455361	0.131	0.309	1.74841e-37	3	Nufip2
8.02859e-42	0.423844	0.175	0.388	1.82851e-37	3	Amotl1
8.20026e-42	0.472772	0.152	0.346	1.86761e-37	3	Ccnl2
8.37005e-42	0.396889	0.145	0.334	1.90628e-37	3	Fam193a
8.62852e-42	0.407892	0.134	0.314	1.96514e-37	3	Ubn1
8.68933e-42	0.477178	0.118	0.287	1.979e-37	3	Sec31a
1.07423e-41	0.396927	0.118	0.286	2.44655e-37	3	Cep290
1.10719e-41	0.428933	0.124	0.296	2.52162e-37	3	Agfg1
1.19641e-41	0.462706	0.155	0.35	2.72483e-37	3	Mcm2
1.27843e-41	0.449773	0.098	0.252	2.91163e-37	3	Pitrm1
1.37524e-41	0.399928	0.122	0.292	3.13211e-37	3	Fdft1
1.38227e-41	0.429719	0.113	0.278	3.14812e-37	3	Ergic3
1.62281e-41	0.43742	0.116	0.283	3.69595e-37	3	Zfp131
1.81884e-41	0.422104	0.127	0.301	4.1424e-37	3	Qser1
2.33556e-41	0.298684	0.265	0.551	5.31923e-37	3	Rbpj
3.02556e-41	0.41429	0.11	0.271	6.89071e-37	3	Ankhd1
3.11166e-41	0.443806	0.126	0.3	7.0868e-37	3	Cstf3
3.53111e-41	0.397987	0.173	0.382	8.0421e-37	3	Ppwd1
4.3556e-41	0.400993	0.133	0.31	9.91988e-37	3	Azin1
5.11922e-41	0.331778	0.236	0.497	1.1659e-36	3	Zmynd8
6.4461e-41	0.415602	0.1	0.254	1.4681e-36	3	Cdc73
7.6052e-41	0.394781	0.179	0.391	1.73208e-36	3	Ppp1r10
8.52877e-41	0.378284	0.107	0.265	1.94243e-36	3	2410002F23Rik
8.53713e-41	0.391966	0.183	0.4	1.94433e-36	3	Luzp1
8.67481e-41	0.419669	0.114	0.278	1.97569e-36	3	Dnajc5
9.43622e-41	0.49341	0.133	0.311	2.1491e-36	3	Sept9
1.08086e-40	0.497604	0.154	0.348	2.46167e-36	3	Tut7
1.1353e-40	0.404591	0.119	0.285	2.58564e-36	3	Bdp1
1.15977e-40	0.34784	0.13	0.302	2.64138e-36	3	Epb41l3
1.20333e-40	0.449834	0.133	0.309	2.74058e-36	3	Ccnt1
1.65856e-40	0.369999	0.104	0.259	3.77736e-36	3	Ctnnd1
2.35224e-40	0.478664	0.161	0.358	5.35723e-36	3	Tial1
2.63071e-40	0.906748	0.599	0.767	5.99144e-36	3	Pdia6
2.65574e-40	0.411549	0.109	0.267	6.04844e-36	3	Terf1
3.12883e-40	0.500715	0.145	0.33	7.12592e-36	3	Rlim
3.65651e-40	0.365445	0.159	0.354	8.3277e-36	3	Elk3
3.94074e-40	0.39656	0.1	0.251	8.97503e-36	3	Tdp2
5.41249e-40	0.41749	0.119	0.284	1.23269e-35	3	Dctn1
5.77595e-40	0.429311	0.135	0.311	1.31547e-35	3	Rabgap1
5.77838e-40	0.279766	0.26	0.536	1.31603e-35	3	Hdlbp
7.61613e-40	0.43309	0.138	0.318	1.73457e-35	3	Rbm4b
9.35788e-40	0.415078	0.119	0.283	2.13126e-35	3	Kif23
1.03072e-39	0.402098	0.198	0.422	2.34747e-35	3	Rbmx
1.07589e-39	0.335666	0.262	0.543	2.45035e-35	3	Ube3a
1.14087e-39	0.381236	0.106	0.26	2.59834e-35	3	Cep164
1.18254e-39	0.291349	0.268	0.553	2.69324e-35	3	Brd9
1.25888e-39	0.461507	0.145	0.328	2.8671e-35	3	Kansl1
1.41976e-39	0.461323	0.165	0.363	3.2335e-35	3	Larp4
1.42676e-39	0.320218	0.249	0.518	3.24944e-35	3	Ehmt1
1.55431e-39	0.421909	0.216	0.458	3.53995e-35	3	Prrc2a
2.13553e-39	0.363295	0.162	0.357	4.86367e-35	3	Arhgap28
2.15974e-39	0.463785	0.107	0.262	4.91881e-35	3	Ldb1
2.34994e-39	0.337064	0.172	0.373	5.35198e-35	3	Kif20b
2.43794e-39	0.432659	0.107	0.261	5.55241e-35	3	Gfpt1
3.13152e-39	0.469505	0.121	0.286	7.13205e-35	3	Ubp1
3.31076e-39	0.397075	0.103	0.254	7.54025e-35	3	Gtf2a1
3.35395e-39	0.574221	0.807	0.891	7.63862e-35	3	Ptn
4.09503e-39	0.250889	0.115	0.273	9.32642e-35	3	Fli1
4.43888e-39	0.29893	0.113	0.271	1.01095e-34	3	Zeb1
4.81294e-39	0.426655	0.174	0.376	1.09615e-34	3	Selenos
5.3483e-39	0.467398	0.125	0.292	1.21807e-34	3	Exoc5
5.431e-39	0.379757	0.211	0.444	1.23691e-34	3	Chd1
5.50357e-39	0.460456	0.127	0.295	1.25344e-34	3	Mllt10
5.98797e-39	0.419318	0.112	0.269	1.36376e-34	3	Ndfip1
6.17735e-39	0.363639	0.248	0.513	1.40689e-34	3	Nudt5
6.34812e-39	0.453218	0.149	0.334	1.44578e-34	3	Pspc1
6.52637e-39	0.443651	0.169	0.369	1.48638e-34	3	Ddost
6.6959e-39	0.459626	0.109	0.263	1.52499e-34	3	Plaa
6.92262e-39	0.390722	0.105	0.257	1.57663e-34	3	Fam168a
7.29969e-39	0.477963	0.144	0.324	1.6625e-34	3	Wdr26
7.64927e-39	0.303354	0.215	0.45	1.74212e-34	3	Tln1
8.92385e-39	0.405864	0.11	0.264	2.03241e-34	3	Spast
9.14489e-39	0.46189	0.122	0.285	2.08275e-34	3	Usp19
1.14191e-38	0.448098	0.115	0.275	2.6007e-34	3	Qrich1
1.1709e-38	0.253589	0.278	0.57	2.66672e-34	3	Atp6v0c
1.34613e-38	0.572653	0.119	0.282	3.06582e-34	3	Sin3a
1.85143e-38	0.425731	0.183	0.392	4.21663e-34	3	Cttn
2.06228e-38	0.491493	0.159	0.35	4.69683e-34	3	Ptcd3
2.11963e-38	0.463519	0.157	0.346	4.82745e-34	3	Zkscan3
2.37257e-38	0.469011	0.133	0.303	5.40353e-34	3	Ptpn9
2.42485e-38	0.375394	0.104	0.254	5.52259e-34	3	1810026B05Rik
2.71306e-38	0.450779	0.17	0.37	6.17899e-34	3	Taf1
3.25298e-38	0.530756	0.154	0.342	7.40866e-34	3	Sesn3
3.29403e-38	0.355636	0.211	0.439	7.50216e-34	3	Trim59
3.60957e-38	0.454098	0.206	0.437	8.22079e-34	3	Aifm1
3.87662e-38	0.471388	0.142	0.318	8.829e-34	3	Noc2l
3.91043e-38	0.309261	0.266	0.546	8.906e-34	3	Naa15
4.89572e-38	0.437299	0.147	0.326	1.115e-33	3	Frmd6
5.43928e-38	0.42865	0.142	0.317	1.2388e-33	3	Palld
5.55284e-38	0.447084	0.191	0.405	1.26466e-33	3	Actn4
7.62468e-38	0.508768	0.157	0.346	1.73652e-33	3	Sdha
8.10952e-38	0.473979	0.112	0.267	1.84694e-33	3	Prkacb
8.29516e-38	0.353326	0.239	0.492	1.88922e-33	3	Kmt2e
9.20903e-38	0.455859	0.104	0.252	2.09736e-33	3	Hbp1
1.09175e-37	0.287137	0.286	0.577	2.48646e-33	3	Casp8ap2
1.14324e-37	0.526249	0.15	0.333	2.60373e-33	3	Usp7
1.52146e-37	0.420039	0.186	0.393	3.46513e-33	3	Ccnl1
1.61579e-37	0.383488	0.17	0.366	3.67995e-33	3	Zfp451
2.31582e-37	0.514258	0.139	0.313	5.27429e-33	3	Cep170
2.36817e-37	0.464304	0.143	0.319	5.3935e-33	3	Cux1
2.63383e-37	0.478848	0.114	0.268	5.99855e-33	3	Pygo1
2.70323e-37	0.510356	0.199	0.419	6.1566e-33	3	Peli1
2.7545e-37	0.275147	0.278	0.567	6.27338e-33	3	Hdgfl3
3.07045e-37	0.468285	0.225	0.466	6.99294e-33	3	Glyr1
3.13253e-37	0.502283	0.121	0.281	7.13434e-33	3	Nipa2
3.19295e-37	0.472739	0.106	0.255	7.27195e-33	3	Abcd3
4.52173e-37	0.488679	0.14	0.314	1.02982e-32	3	4833420G17Rik
4.69738e-37	0.334207	0.257	0.525	1.06983e-32	3	Safb
4.79254e-37	0.477622	0.117	0.274	1.0915e-32	3	Ythdf3
5.13117e-37	0.507817	0.149	0.328	1.16862e-32	3	Ahcyl1
5.46093e-37	0.421192	0.229	0.472	1.24373e-32	3	Ddb1
5.77248e-37	0.514563	0.157	0.343	1.31468e-32	3	Gli3
6.09824e-37	0.401051	0.225	0.465	1.38887e-32	3	Eif4g3
6.2264e-37	0.477667	0.205	0.43	1.41806e-32	3	Ago2
6.28074e-37	0.498476	0.123	0.283	1.43044e-32	3	Crk
6.47798e-37	0.460649	0.156	0.34	1.47536e-32	3	Cd2ap
6.9209e-37	0.285993	0.274	0.556	1.57623e-32	3	Bsg
7.05487e-37	0.463329	0.194	0.409	1.60675e-32	3	Kdelr2
7.23009e-37	0.47117	0.138	0.309	1.64665e-32	3	Pwwp2a
7.42312e-37	0.515096	0.137	0.307	1.69062e-32	3	Senp7
1.01733e-36	0.302752	0.257	0.52	2.31696e-32	3	Gjc1
1.09871e-36	0.449737	0.234	0.48	2.50232e-32	3	Cltc
1.20179e-36	0.556748	0.112	0.264	2.73707e-32	3	Ipo9
1.20748e-36	0.445922	0.106	0.252	2.75004e-32	3	Kif18a
1.21553e-36	0.375682	0.106	0.253	2.76836e-32	3	Tubgcp5
1.26093e-36	0.57086	0.142	0.315	2.87176e-32	3	Xpo7
1.29406e-36	0.482896	0.199	0.418	2.94723e-32	3	Rbm6
1.77537e-36	0.45182	0.114	0.266	4.04341e-32	3	Bora
2.10567e-36	0.522583	0.139	0.31	4.79566e-32	3	Dab2ip
2.84107e-36	0.339476	0.188	0.392	6.47054e-32	3	Kif11
3.00818e-36	0.550609	0.122	0.28	6.85113e-32	3	Sfswap
3.87031e-36	0.475483	0.164	0.352	8.81463e-32	3	Rock2
3.89528e-36	0.459653	0.132	0.297	8.8715e-32	3	Atf2
4.15798e-36	0.662309	0.67	0.844	9.4698e-32	3	Tut4
4.20983e-36	0.410848	0.125	0.284	9.58788e-32	3	Ankrd12
4.26193e-36	0.498267	0.195	0.409	9.70655e-32	3	Snrnp48
4.59429e-36	0.27392	0.287	0.579	1.04635e-31	3	Prpf38b
5.01237e-36	0.379789	0.215	0.441	1.14157e-31	3	Baz2b
5.20441e-36	0.492485	0.158	0.342	1.1853e-31	3	Dock1
5.41316e-36	0.466781	0.108	0.255	1.23285e-31	3	Usp37
5.61403e-36	0.51341	0.144	0.317	1.27859e-31	3	Larp4b
5.78873e-36	0.485006	0.115	0.267	1.31838e-31	3	Yipf5
5.85505e-36	0.36851	0.259	0.528	1.33349e-31	3	Zfp638
6.04405e-36	0.528949	0.126	0.286	1.37653e-31	3	Rc3h1
6.33461e-36	0.575917	0.123	0.281	1.44271e-31	3	Ankrd10
6.67961e-36	0.473209	0.128	0.289	1.52128e-31	3	Rsbn1l
6.91699e-36	0.499205	0.115	0.268	1.57534e-31	3	Swt1
7.26191e-36	0.448117	0.132	0.296	1.6539e-31	3	Rlf
8.00579e-36	0.494481	0.108	0.256	1.82332e-31	3	Ncapd3
8.49634e-36	0.501292	0.12	0.275	1.93504e-31	3	Memo1
1.19872e-35	0.541784	0.141	0.311	2.73008e-31	3	Pja2
1.30915e-35	0.509408	0.107	0.253	2.98159e-31	3	Fnbp4
1.37752e-35	0.422999	0.224	0.461	3.13729e-31	3	Phf3
1.54544e-35	0.355708	0.255	0.515	3.51975e-31	3	Tgs1
2.61866e-35	0.544913	0.108	0.254	5.964e-31	3	Ndufs1
2.84069e-35	2.05972	0.316	0.263	6.46967e-31	3	AY036118
3.12581e-35	0.511277	0.111	0.259	7.11904e-31	3	Rprd1a
3.41577e-35	0.536494	0.13	0.29	7.77941e-31	3	Nsd3
3.75433e-35	0.454189	0.125	0.282	8.55048e-31	3	Stk26
4.09277e-35	0.390733	0.255	0.517	9.32128e-31	3	Selenok
4.78636e-35	0.571233	0.127	0.286	1.09009e-30	3	Fbxw2
4.81659e-35	0.434866	0.225	0.459	1.09698e-30	3	Mtrex
5.61014e-35	0.557674	0.137	0.303	1.27771e-30	3	Clip1
5.83815e-35	0.462393	0.114	0.262	1.32964e-30	3	Dido1
6.37845e-35	0.512872	0.114	0.263	1.45269e-30	3	Cdk13
6.84179e-35	0.601832	0.111	0.258	1.55822e-30	3	Map4
7.36627e-35	0.552316	0.108	0.252	1.67767e-30	3	Phf10
8.39681e-35	0.479026	0.127	0.285	1.91237e-30	3	Safb2
1.03053e-34	0.518706	0.217	0.446	2.34704e-30	3	Dnmt3a
1.2874e-34	0.524486	0.12	0.272	2.93205e-30	3	Far1
1.36135e-34	0.447582	0.138	0.304	3.10047e-30	3	Tspan6
1.39623e-34	0.45569	0.15	0.323	3.17991e-30	3	Smg6
1.56784e-34	0.435942	0.117	0.267	3.57076e-30	3	Usp33
2.1492e-34	0.473434	0.22	0.447	4.8948e-30	3	Kif15
2.2316e-34	0.568258	0.108	0.251	5.08247e-30	3	Slk
2.25623e-34	0.600769	0.133	0.294	5.13856e-30	3	Bag6
3.39987e-34	0.463091	0.116	0.264	7.74319e-30	3	Fkbp2
3.68093e-34	0.436267	0.25	0.502	8.38331e-30	3	N4bp2l2
5.86997e-34	0.604421	0.118	0.268	1.33689e-29	3	Rbm33
5.96796e-34	0.552117	0.138	0.302	1.3592e-29	3	Pard3
6.93298e-34	0.507519	0.169	0.356	1.57899e-29	3	Blm
7.81763e-34	0.418615	0.229	0.461	1.78047e-29	3	Cd81
8.58978e-34	0.361979	0.29	0.579	1.95632e-29	3	Celf1
9.46231e-34	0.343272	0.28	0.558	2.15504e-29	3	Ddx50
1.17153e-33	0.578877	0.138	0.301	2.66815e-29	3	Smad5
1.17436e-33	0.38377	0.256	0.51	2.6746e-29	3	Gtf2i
1.18113e-33	0.595151	0.113	0.257	2.69003e-29	3	Sdf4
1.65311e-33	0.496771	0.226	0.459	3.76495e-29	3	Strn3
1.7248e-33	0.59538	0.153	0.326	3.92823e-29	3	Arhgef40
1.76563e-33	0.536581	0.127	0.28	4.02122e-29	3	Arhgap11a
1.83513e-33	0.530516	0.141	0.306	4.17951e-29	3	Zfp397
1.85519e-33	0.552516	0.2	0.409	4.22521e-29	3	Ccdc127
2.13177e-33	0.497327	0.156	0.331	4.85511e-29	3	Kat6a
2.3458e-33	0.491409	0.111	0.253	5.34256e-29	3	Cttnbp2nl
2.36348e-33	0.575954	0.143	0.309	5.38282e-29	3	Pik3c2a
2.9948e-33	0.590094	0.175	0.365	6.82067e-29	3	Trim33
3.28826e-33	0.64518	0.147	0.317	7.489e-29	3	Rere
3.77791e-33	0.480556	0.198	0.406	8.60418e-29	3	Chd8
4.16933e-33	0.537959	0.188	0.387	9.49565e-29	3	Psme4
4.53332e-33	0.517429	0.146	0.313	1.03246e-28	3	Pex3
4.87314e-33	0.57154	0.153	0.325	1.10986e-28	3	Atp1b3
4.89825e-33	0.593603	0.124	0.276	1.11558e-28	3	Gtf3c2
5.04203e-33	0.602506	0.117	0.263	1.14832e-28	3	Sbk1
7.26733e-33	0.564296	0.17	0.354	1.65513e-28	3	Usp47
8.3172e-33	0.515011	0.123	0.272	1.89424e-28	3	Rps6ka6
8.37218e-33	0.467441	0.235	0.471	1.90676e-28	3	Upf2
1.02067e-32	0.512506	0.156	0.329	2.32458e-28	3	Knl1
1.16585e-32	0.582841	0.133	0.29	2.65523e-28	3	Sipa1l1
1.33721e-32	0.58788	0.138	0.299	3.04549e-28	3	Gapvd1
1.48761e-32	0.279763	0.302	0.58	3.38803e-28	3	Ckap5
1.49452e-32	0.287892	0.121	0.264	3.40377e-28	3	Dclk1
1.87642e-32	0.408322	0.256	0.509	4.27354e-28	3	Srpk2
2.01881e-32	0.556182	0.743	0.826	4.59784e-28	3	Peg3
2.21967e-32	0.593641	0.119	0.265	5.05529e-28	3	Slc3a2
2.65292e-32	0.5444	0.151	0.32	6.04202e-28	3	Ahctf1
2.97846e-32	0.499634	0.234	0.469	6.78345e-28	3	Prpf8
3.03684e-32	0.543044	0.156	0.329	6.9164e-28	3	Ppp3cb
3.35033e-32	0.558921	0.185	0.38	7.63037e-28	3	Numa1
3.88549e-32	0.547958	0.138	0.297	8.8492e-28	3	Map3k4
4.98292e-32	0.489349	0.114	0.255	1.13486e-27	3	Cdc7
5.83563e-32	0.573903	0.165	0.344	1.32907e-27	3	Spag9
6.06534e-32	0.433784	0.219	0.439	1.38138e-27	3	Cwf19l2
6.73691e-32	0.558551	0.156	0.326	1.53433e-27	3	Cyth3
6.75413e-32	0.550049	0.165	0.343	1.53825e-27	3	Lrrc58
6.87899e-32	0.25026	0.253	0.486	1.56669e-27	3	Runx1t1
7.41407e-32	0.553742	0.19	0.387	1.68855e-27	3	Mbtd1
7.53878e-32	0.593047	0.117	0.26	1.71696e-27	3	Eif4enif1
8.76592e-32	0.576456	0.126	0.276	1.99644e-27	3	Socs6
1.18838e-31	0.54003	0.124	0.272	2.70654e-27	3	Dpp8
1.34059e-31	0.607881	0.128	0.278	3.0532e-27	3	Zranb1
1.35715e-31	0.633434	0.13	0.282	3.09092e-27	3	Virma
1.56072e-31	0.514186	0.161	0.334	3.55454e-27	3	Klhdc10
1.66048e-31	0.576655	0.137	0.294	3.78174e-27	3	Erc1
2.07981e-31	0.625899	0.125	0.274	4.73676e-27	3	Nup98
2.31903e-31	0.416381	0.261	0.517	5.2816e-27	3	Laptm4a
2.43156e-31	0.503056	0.116	0.257	5.53789e-27	3	Ppp2r3a
2.83306e-31	0.578381	0.166	0.343	6.4523e-27	3	Cep295
3.23657e-31	0.49391	0.112	0.25	7.37128e-27	3	Gpx8
3.38051e-31	0.310838	0.315	0.621	7.69912e-27	3	Tecr
3.54224e-31	0.544529	0.122	0.266	8.06746e-27	3	Zfp36l2
3.99596e-31	0.529238	0.125	0.272	9.10079e-27	3	BC005537
4.15688e-31	0.525558	0.122	0.267	9.46729e-27	3	Zfp329
4.31316e-31	0.53852	0.163	0.337	9.82321e-27	3	Mia2
4.31991e-31	0.546598	0.213	0.428	9.8386e-27	3	Cdk12
4.84488e-31	0.579694	0.162	0.335	1.10342e-26	3	Slf1
5.6254e-31	0.260077	0.326	0.632	1.28119e-26	3	Kif5b
6.7494e-31	0.547786	0.161	0.333	1.53718e-26	3	Lpp
7.35946e-31	0.558147	0.177	0.361	1.67612e-26	3	Mprip
8.17019e-31	0.378552	0.284	0.56	1.86076e-26	3	Immt
9.23366e-31	0.614104	0.174	0.358	2.10297e-26	3	Cop1
1.09174e-30	0.615213	0.161	0.333	2.48644e-26	3	Ss18
1.10404e-30	0.605394	0.119	0.26	2.51446e-26	3	Hip1
1.14194e-30	0.627914	0.138	0.293	2.60077e-26	3	Pgrmc2
1.23866e-30	0.272139	0.322	0.625	2.82105e-26	3	Sltm
1.39991e-30	0.536132	0.14	0.296	3.1883e-26	3	Mbnl1
1.53093e-30	0.508542	0.185	0.375	3.48669e-26	3	Ipo7
1.55327e-30	0.399945	0.137	0.287	3.53757e-26	3	C430049B03Rik
1.60675e-30	0.264377	0.328	0.633	3.65938e-26	3	Dhx36
1.6689e-30	0.600279	0.184	0.372	3.80092e-26	3	Pitpnc1
1.76538e-30	0.566567	0.161	0.331	4.02065e-26	3	Mga
2.10284e-30	0.625114	0.115	0.253	4.78923e-26	3	Taf6
2.23059e-30	0.622696	0.138	0.292	5.08017e-26	3	Golm1
2.29192e-30	0.555525	0.201	0.401	5.21984e-26	3	Aff4
2.54468e-30	0.594218	0.145	0.303	5.79552e-26	3	Ptpra
2.67314e-30	0.595264	0.128	0.274	6.08807e-26	3	Xiap
2.8298e-30	0.654717	0.138	0.293	6.44486e-26	3	Helz
3.48809e-30	0.583174	0.156	0.323	7.94413e-26	3	Dzip3
3.53372e-30	0.611341	0.193	0.389	8.04805e-26	3	Galnt1
3.65854e-30	0.531155	0.12	0.261	8.33232e-26	3	Klhl24
3.71105e-30	0.626712	0.145	0.304	8.45191e-26	3	Raf1
4.30271e-30	0.578669	0.157	0.325	9.79942e-26	3	Arih1
4.38639e-30	0.617016	0.139	0.294	9.99001e-26	3	Tmeff1
4.38871e-30	0.590553	0.214	0.425	9.99529e-26	3	Emsy
4.43818e-30	0.645694	0.15	0.311	1.0108e-25	3	Lpgat1
4.6846e-30	0.577711	0.211	0.422	1.06692e-25	3	Topbp1
8.08022e-30	0.514975	0.213	0.42	1.84027e-25	3	Prdx4
8.42971e-30	0.588289	0.173	0.35	1.91987e-25	3	Mark3
8.51229e-30	0.666562	0.628	0.823	1.93867e-25	3	Calr
9.42152e-30	0.63763	0.137	0.288	2.14575e-25	3	Rcn1
1.0549e-29	0.592079	0.165	0.336	2.40252e-25	3	Pbx3
1.26582e-29	0.630014	0.191	0.382	2.88291e-25	3	Hook3
1.37983e-29	0.368738	0.12	0.257	3.14256e-25	3	Lhx8
1.42723e-29	0.58545	0.123	0.263	3.25052e-25	3	Ap4m1
1.80669e-29	0.57486	0.177	0.357	4.11474e-25	3	Wdr6
2.84656e-29	0.570327	0.156	0.32	6.48304e-25	3	Jmjd1c
3.38281e-29	0.569866	0.216	0.426	7.70434e-25	3	2900097C17Rik
3.64604e-29	0.596276	0.16	0.325	8.30385e-25	3	Skil
3.89068e-29	0.646474	0.151	0.31	8.86103e-25	3	Erbin
3.99754e-29	0.442509	0.255	0.498	9.10441e-25	3	Thoc2
4.5505e-29	0.400119	0.296	0.575	1.03638e-24	3	Usp34
5.33226e-29	0.589028	0.123	0.263	1.21442e-24	3	Utrn
5.47238e-29	0.392094	0.251	0.482	1.24634e-24	3	Hmgcs1
7.02091e-29	0.564566	0.192	0.383	1.59901e-24	3	Rtn3
7.41161e-29	0.540017	0.156	0.316	1.68799e-24	3	Dnajc1
7.85118e-29	0.663357	0.166	0.337	1.78811e-24	3	Copa
8.25877e-29	0.701061	0.117	0.253	1.88094e-24	3	Nup153
8.6199e-29	0.523536	0.233	0.458	1.96318e-24	3	Pum2
8.72995e-29	0.665403	0.128	0.272	1.98825e-24	3	Lcorl
9.18184e-29	0.734321	0.126	0.267	2.09116e-24	3	Cbfb
9.6965e-29	0.651247	0.163	0.332	2.20838e-24	3	Creb1
1.03145e-28	0.592601	0.116	0.25	2.34913e-24	3	Myo10
1.17194e-28	0.70922	0.129	0.272	2.6691e-24	3	Tle3
1.19309e-28	0.371845	0.292	0.562	2.71726e-24	3	Rbbp6
1.22413e-28	0.666024	0.14	0.29	2.78795e-24	3	Rbm15
1.26748e-28	0.437655	0.293	0.57	2.8867e-24	3	Smchd1
1.85876e-28	0.676965	0.12	0.257	4.23332e-24	3	Rnf144a
1.9086e-28	0.469245	0.253	0.493	4.34684e-24	3	Kpnb1
2.15508e-28	0.619804	0.174	0.35	4.90819e-24	3	Kdm5a
2.38835e-28	0.672485	0.156	0.317	5.43946e-24	3	Man1a2
3.67315e-28	0.564112	0.225	0.44	8.36559e-24	3	Pds5b
4.1638e-28	0.580258	0.69	0.848	9.48305e-24	3	Mest
4.94364e-28	0.544379	0.226	0.443	1.12591e-23	3	Ppp4r3a
5.3202e-28	0.658474	0.171	0.343	1.21168e-23	3	Brwd1
6.37773e-28	1.0444	0.528	0.673	1.45253e-23	3	Canx
6.62735e-28	0.613253	0.189	0.374	1.50938e-23	3	March7
8.86961e-28	0.676303	0.162	0.326	2.02005e-23	3	Chd2
9.52792e-28	0.522568	0.23	0.447	2.16998e-23	3	Ubap2
2.5479e-27	0.651986	0.162	0.325	5.80285e-23	3	Kif1b
2.58433e-27	0.615274	0.122	0.257	5.88581e-23	3	Rev1
2.86464e-27	0.700618	0.157	0.316	6.52423e-23	3	Ttc28
3.44046e-27	0.599146	0.178	0.351	7.83564e-23	3	Mycbp2
3.62373e-27	0.539392	0.223	0.432	8.25304e-23	3	Setd2
4.06279e-27	0.89609	0.562	0.722	9.25299e-23	3	Rrbp1
4.8721e-27	0.665569	0.156	0.314	1.10962e-22	3	Rb1cc1
4.98661e-27	0.63819	0.131	0.271	1.1357e-22	3	Cd164
5.1425e-27	0.61606	0.13	0.27	1.1712e-22	3	Kat6b
5.16058e-27	0.607682	0.135	0.278	1.17532e-22	3	Setbp1
5.68434e-27	0.655383	0.155	0.311	1.29461e-22	3	Caml
6.3049e-27	0.669164	0.172	0.342	1.43594e-22	3	Kdm2a
8.32549e-27	0.693927	0.136	0.278	1.89613e-22	3	Msh3
9.43804e-27	0.494512	0.258	0.496	2.14951e-22	3	Ivns1abp
9.5194e-27	0.590556	0.18	0.353	2.16804e-22	3	Arl6ip6
1.05217e-26	0.717825	0.171	0.34	2.39632e-22	3	Fam168b
1.1702e-26	0.433131	0.732	0.903	2.66514e-22	3	Srrm2
1.72489e-26	0.64839	0.177	0.349	3.92843e-22	3	Cand1
2.08438e-26	0.514585	0.196	0.375	4.74717e-22	3	Limch1
2.13847e-26	0.496669	0.222	0.426	4.87036e-22	3	Phldb2
2.13959e-26	0.677669	0.172	0.34	4.87293e-22	3	Paxbp1
2.15754e-26	0.663567	0.15	0.302	4.91379e-22	3	Mysm1
2.53239e-26	0.662035	0.127	0.262	5.76752e-22	3	Fto
2.91199e-26	0.666683	0.182	0.357	6.63206e-22	3	Ncapd2
3.34168e-26	0.615187	0.12	0.25	7.61067e-22	3	Pdzd8
3.64193e-26	0.716688	0.161	0.321	8.29449e-22	3	Mex3b
3.87084e-26	0.707278	0.166	0.328	8.81585e-22	3	Zfp516
4.26544e-26	0.669949	0.133	0.27	9.71453e-22	3	Afdn
4.31641e-26	0.747547	0.14	0.283	9.83061e-22	3	Dnajb11
5.10798e-26	0.683156	0.122	0.253	1.16334e-21	3	Sclt1
5.19441e-26	0.582377	0.205	0.395	1.18303e-21	3	BC005561
6.70253e-26	0.604421	0.182	0.354	1.5265e-21	3	Dhx30
6.81802e-26	0.645524	0.178	0.347	1.5528e-21	3	Tmbim6
7.47821e-26	0.623704	0.184	0.359	1.70316e-21	3	Rai14
7.517e-26	0.256271	0.354	0.667	1.712e-21	3	Nop56
8.25349e-26	0.587527	0.233	0.446	1.87973e-21	3	Gcc2
8.52463e-26	0.62423	0.166	0.326	1.94148e-21	3	Ep300
8.7196e-26	0.714803	0.144	0.289	1.98589e-21	3	Ecpas
8.93225e-26	0.657039	0.143	0.287	2.03432e-21	3	H13
1.05853e-25	0.530223	0.212	0.407	2.4108e-21	3	Atf7ip
1.11151e-25	0.444837	0.291	0.554	2.53146e-21	3	Zfp644
1.23472e-25	0.584344	0.223	0.429	2.81207e-21	3	Gatad2b
1.25704e-25	0.697232	0.135	0.273	2.86291e-21	3	Ice1
1.32559e-25	0.726037	0.193	0.375	3.01902e-21	3	D10Wsu102e
1.55765e-25	0.671382	0.156	0.309	3.54755e-21	3	Gprasp1
1.64982e-25	0.693075	0.124	0.255	3.75746e-21	3	Ppip5k2
1.77737e-25	0.603484	0.129	0.263	4.04795e-21	3	Mef2a
2.48938e-25	0.753612	0.137	0.276	5.66955e-21	3	Cbl
2.75618e-25	0.753534	0.122	0.251	6.27719e-21	3	Nfatc4
2.86352e-25	0.668098	0.163	0.32	6.52167e-21	3	Zfp871
3.05109e-25	0.554314	0.229	0.436	6.94885e-21	3	Polr2a
3.08378e-25	0.631704	0.188	0.365	7.02332e-21	3	Smo
3.20333e-25	0.679679	0.148	0.294	7.29559e-21	3	Cdc37l1
3.31852e-25	0.597816	0.199	0.381	7.55794e-21	3	Yeats2
3.44405e-25	0.667979	0.149	0.295	7.84382e-21	3	Prkd3
3.59332e-25	0.679817	0.161	0.315	8.1838e-21	3	Mbnl2
3.6628e-25	0.339765	0.218	0.397	8.34203e-21	3	Mpped2
3.72254e-25	0.633492	0.202	0.39	8.47807e-21	3	Tmem59
3.95226e-25	0.594896	0.162	0.316	9.00128e-21	3	Fign
4.71326e-25	0.54396	0.245	0.466	1.07345e-20	3	Wdr33
5.32478e-25	0.570629	0.25	0.475	1.21272e-20	3	Ankrd17
5.61612e-25	0.759263	0.159	0.314	1.27907e-20	3	Tet3
6.01183e-25	0.535283	0.205	0.391	1.3692e-20	3	Dcaf8
6.07033e-25	0.817418	0.141	0.283	1.38252e-20	3	Hipk2
6.59145e-25	0.621109	0.228	0.435	1.5012e-20	3	Mapk1ip1l
7.68383e-25	0.63725	0.205	0.392	1.74999e-20	3	Stk38
9.19321e-25	0.935617	0.542	0.712	2.09375e-20	3	Sec62
9.26701e-25	0.687387	0.127	0.257	2.11056e-20	3	Specc1l
1.14977e-24	0.753425	0.13	0.263	2.61859e-20	3	Arhgap35
1.16689e-24	0.686743	0.15	0.296	2.65759e-20	3	Zmym2
1.18597e-24	0.635154	0.154	0.301	2.70105e-20	3	Brca2
1.20243e-24	0.682854	0.147	0.291	2.73854e-20	3	Mpdz
1.21945e-24	0.748014	0.136	0.272	2.77729e-20	3	Ubr2
1.22208e-24	0.565396	0.207	0.392	2.78328e-20	3	Tro
1.26355e-24	0.683008	0.22	0.421	2.87774e-20	3	Ttc14
1.40465e-24	0.718519	0.199	0.383	3.1991e-20	3	Ep400
1.41169e-24	0.665669	0.133	0.267	3.21513e-20	3	Rnf111
1.46497e-24	0.683322	0.187	0.36	3.33647e-20	3	Supt20
1.59281e-24	0.722745	0.125	0.254	3.62764e-20	3	Zfp101
1.8842e-24	0.769494	0.183	0.353	4.29128e-20	3	Clasp1
2.14284e-24	0.533076	0.233	0.44	4.88032e-20	3	Clmp
2.18461e-24	0.684262	0.138	0.275	4.97544e-20	3	Chd9
2.48929e-24	0.560389	0.149	0.29	5.66935e-20	3	Efnb2
2.61376e-24	0.610835	0.131	0.263	5.95285e-20	3	Pnpt1
3.06907e-24	0.661149	0.202	0.386	6.98982e-20	3	Tnpo1
3.81469e-24	0.758555	0.144	0.284	8.68797e-20	3	Tor1aip1
4.95193e-24	0.772503	0.176	0.34	1.1278e-19	3	Tmem165
5.33883e-24	0.764982	0.124	0.25	1.21592e-19	3	Rfx7
5.59007e-24	0.716836	0.183	0.352	1.27314e-19	3	Atad2b
6.81287e-24	0.686946	0.127	0.254	1.55163e-19	3	Chka
7.11714e-24	0.75686	0.128	0.257	1.62093e-19	3	Tmed7
7.52017e-24	0.727751	0.197	0.375	1.71272e-19	3	Atxn2
8.2114e-24	0.552518	0.224	0.422	1.87015e-19	3	Golga4
8.25851e-24	0.649578	0.195	0.371	1.88088e-19	3	Bmpr1a
8.84329e-24	0.680393	0.18	0.344	2.01406e-19	3	Tasor2
8.84665e-24	0.646286	0.201	0.38	2.01482e-19	3	Nrip1
9.32721e-24	0.673402	0.155	0.301	2.12427e-19	3	Timp2
1.06914e-23	0.565435	0.248	0.468	2.43496e-19	3	Cnot6
1.12775e-23	0.38621	0.315	0.585	2.56846e-19	3	Arhgap5
1.28567e-23	0.743249	0.148	0.289	2.92812e-19	3	Tanc1
1.7366e-23	1.9452	0.3	0.269	3.9551e-19	3	Lars2
1.90328e-23	0.745097	0.131	0.261	4.33472e-19	3	M6pr
2.07614e-23	0.512862	0.261	0.486	4.7284e-19	3	Lima1
2.25327e-23	0.656549	0.18	0.344	5.13182e-19	3	Prpf39
2.38838e-23	0.74797	0.146	0.285	5.43953e-19	3	Bcap31
2.60434e-23	0.739798	0.133	0.264	5.93139e-19	3	Atm
2.94865e-23	0.576035	0.245	0.452	6.71556e-19	3	Trps1
3.67276e-23	0.569843	0.248	0.465	8.36471e-19	3	Snrnp200
3.97784e-23	0.6409	0.16	0.305	9.05952e-19	3	Wnt5a
4.22079e-23	0.720842	0.156	0.301	9.61285e-19	3	Pde7a
5.79402e-23	0.819001	0.156	0.301	1.31959e-18	3	Med13
6.91889e-23	0.692637	0.176	0.334	1.57578e-18	3	Hcfc1
7.40736e-23	0.779803	0.144	0.282	1.68703e-18	3	Yap1
1.06037e-22	0.734686	0.164	0.315	2.415e-18	3	Maco1
1.32307e-22	0.517672	0.274	0.512	3.0133e-18	3	Brd1
1.84633e-22	0.715616	0.164	0.313	4.20502e-18	3	Trrap
3.24362e-22	0.688036	0.201	0.375	7.38734e-18	3	Tcf20
3.36774e-22	0.717126	0.17	0.322	7.67003e-18	3	Setdb1
3.65797e-22	0.615687	0.257	0.477	8.33103e-18	3	Crebbp
4.80588e-22	0.363609	0.335	0.616	1.09454e-17	3	Manf
4.9436e-22	0.650288	0.223	0.415	1.1259e-17	3	Myo1b
7.1462e-22	0.672958	0.22	0.41	1.62755e-17	3	Uhrf2
7.31122e-22	0.851161	0.172	0.325	1.66513e-17	3	Ubr5
9.1179e-22	0.724245	0.131	0.255	2.0766e-17	3	Dnajc3
1.2064e-21	0.731846	0.14	0.269	2.74757e-17	3	Ptk2
1.75467e-21	0.573213	0.257	0.473	3.99626e-17	3	Ctdspl2
1.84655e-21	0.700831	0.186	0.348	4.20553e-17	3	Krit1
2.23165e-21	0.757797	0.17	0.321	5.08258e-17	3	Vars
2.25082e-21	0.549309	0.247	0.451	5.12625e-17	3	Tcf7l2
2.51319e-21	0.624007	0.24	0.445	5.72379e-17	3	Mkln1
2.59153e-21	0.678588	0.172	0.321	5.90222e-17	3	Pcnt
2.93864e-21	0.760092	0.161	0.304	6.69276e-17	3	Tns3
4.25141e-21	1.55187	0.392	0.422	9.68258e-17	3	Tsix
4.50977e-21	0.425036	0.322	0.597	1.0271e-16	3	Tmed10
5.16173e-21	0.380971	0.34	0.626	1.17558e-16	3	Mfap2
5.72565e-21	0.346094	0.347	0.637	1.30402e-16	3	Nudcd3
5.80836e-21	0.755694	0.138	0.264	1.32285e-16	3	Rictor
8.02705e-21	0.539431	0.249	0.455	1.82816e-16	3	Ssbp2
8.69014e-21	0.672196	0.237	0.437	1.97918e-16	3	Itch
9.37669e-21	0.898241	0.53	0.633	2.13554e-16	3	Igf2
1.02311e-20	0.445536	0.324	0.603	2.33014e-16	3	Esf1
1.1693e-20	0.781949	0.142	0.271	2.66308e-16	3	Polr1a
1.31366e-20	0.663333	0.224	0.412	2.99187e-16	3	Oga
1.32052e-20	0.839411	0.142	0.271	3.00749e-16	3	Surf4
1.63407e-20	0.3496	0.338	0.618	3.72159e-16	3	Mat2a
1.64763e-20	0.737076	0.181	0.335	3.75248e-16	3	Golim4
1.99835e-20	0.665528	0.231	0.424	4.55125e-16	3	Phf20l1
3.20022e-20	0.562021	0.65	0.845	7.28851e-16	3	Chd4
3.36421e-20	0.779487	0.156	0.292	7.66198e-16	3	Mdm4
3.75422e-20	0.499083	0.251	0.447	8.55024e-16	3	Fndc3c1
3.88782e-20	0.295026	0.362	0.667	8.8545e-16	3	Ncor1
4.47958e-20	0.4715	0.315	0.575	1.02022e-15	3	Zfp292
5.07313e-20	0.750395	0.207	0.379	1.1554e-15	3	Trip12
5.10468e-20	0.256683	0.38	0.694	1.16259e-15	3	Hnrnpl
5.37926e-20	0.695801	0.234	0.431	1.22513e-15	3	Tulp4
5.53537e-20	0.807035	0.157	0.293	1.26068e-15	3	Fcho2
6.45088e-20	0.619962	0.209	0.38	1.46919e-15	3	Tnrc18
6.5291e-20	0.455096	0.31	0.568	1.487e-15	3	Rbm26
6.81758e-20	0.815864	0.564	0.751	1.5527e-15	3	Auts2
6.99377e-20	0.392806	0.346	0.635	1.59283e-15	3	Thoc1
7.40133e-20	0.786272	0.14	0.264	1.68565e-15	3	Zdhhc20
7.7697e-20	0.748245	0.197	0.361	1.76955e-15	3	Impad1
8.81306e-20	0.675547	0.185	0.338	2.00717e-15	3	Slc24a5
9.38736e-20	0.388083	0.154	0.279	2.13797e-15	3	Foxp2
9.46489e-20	0.778893	0.184	0.339	2.15563e-15	3	Zcchc7
1.20817e-19	0.823217	0.164	0.304	2.7516e-15	3	Xrn1
1.32902e-19	0.562508	0.229	0.414	3.02685e-15	3	Capn6
1.54163e-19	0.767837	0.184	0.338	3.51107e-15	3	Elovl6
1.55878e-19	0.504543	0.31	0.565	3.55013e-15	3	Rif1
1.59064e-19	0.743012	0.153	0.284	3.62269e-15	3	Zfp532
1.65335e-19	0.853957	0.55	0.725	3.7655e-15	3	Pdia4
2.13632e-19	0.771106	0.172	0.317	4.86546e-15	3	Il11ra1
2.16878e-19	0.769582	0.169	0.311	4.9394e-15	3	Faf2
2.29412e-19	0.976548	0.346	0.339	5.22486e-15	3	Hba-a2
2.66113e-19	0.501199	0.281	0.511	6.06073e-15	3	Rsf1
2.92813e-19	0.627617	0.234	0.424	6.66882e-15	3	Resf1
3.77496e-19	0.576687	0.273	0.496	8.59747e-15	3	Aqr
3.99403e-19	0.854923	0.137	0.257	9.09639e-15	3	Tnks
4.09084e-19	0.406615	0.339	0.623	9.31689e-15	3	Smarca4
4.67158e-19	0.724953	0.216	0.392	1.06395e-14	3	Hectd1
5.24469e-19	0.900775	0.141	0.263	1.19448e-14	3	Ino80d
5.69017e-19	0.517141	0.29	0.525	1.29594e-14	3	Zfp462
6.73897e-19	0.646507	0.245	0.445	1.5348e-14	3	Yme1l1
8.75272e-19	0.782325	0.156	0.286	1.99343e-14	3	Wsb1
9.49926e-19	0.359666	0.354	0.643	2.16346e-14	3	Pcm1
9.88663e-19	0.829228	0.134	0.251	2.25168e-14	3	P4ha1
9.89331e-19	0.82008	0.167	0.305	2.2532e-14	3	Col26a1
1.08992e-18	0.443424	0.7	0.89	2.48229e-14	3	Prrc2c
1.38352e-18	0.637893	0.201	0.359	3.15097e-14	3	Ank3
1.44607e-18	0.586488	0.279	0.505	3.29343e-14	3	Birc6
1.47028e-18	0.816029	0.136	0.253	3.34857e-14	3	Acvr2b
1.49291e-18	0.756407	0.187	0.339	3.40011e-14	3	Zfp445
1.88304e-18	0.720306	0.192	0.346	4.28862e-14	3	Epb41l2
1.9409e-18	0.571632	0.284	0.513	4.4204e-14	3	Msi2
1.98316e-18	0.452772	0.666	0.876	4.51665e-14	3	Fubp1
2.1973e-18	0.355583	0.366	0.666	5.00434e-14	3	Rcc2
2.4487e-18	0.752713	0.217	0.392	5.57691e-14	3	Hsd17b12
2.91683e-18	0.784887	0.159	0.29	6.64308e-14	3	Tug1
3.38867e-18	0.628926	0.252	0.451	7.7177e-14	3	Golgb1
4.30531e-18	0.732583	0.21	0.376	9.80535e-14	3	Frmd4a
4.77924e-18	0.261903	0.38	0.689	1.08847e-13	3	Syncrip
4.80154e-18	0.951157	0.145	0.268	1.09355e-13	3	Kmt2c
4.86726e-18	0.815506	0.19	0.342	1.10852e-13	3	Wdr82
5.88706e-18	0.662434	0.235	0.419	1.34078e-13	3	Dtl
7.32791e-18	0.801275	0.163	0.295	1.66893e-13	3	Gtf3c1
8.88538e-18	0.877302	0.141	0.259	2.02364e-13	3	Spen
8.95613e-18	0.829424	0.169	0.306	2.03976e-13	3	Arl5b
1.22591e-17	0.439643	0.337	0.611	2.792e-13	3	Pkn2
1.69336e-17	0.310556	0.376	0.674	3.85663e-13	3	Ctnnb1
1.84208e-17	0.800988	0.153	0.276	4.19535e-13	3	Slf2
1.91781e-17	0.747669	0.233	0.413	4.36782e-13	3	Gm4258
2.02074e-17	0.630666	0.244	0.431	4.60224e-13	3	Tead1
2.18734e-17	0.26637	0.394	0.711	4.98167e-13	3	Xrn2
2.56207e-17	0.583907	0.166	0.294	5.83512e-13	3	Tshz1
2.69661e-17	0.718425	0.212	0.377	6.14152e-13	3	Xbp1
2.72466e-17	0.863388	0.145	0.263	6.20541e-13	3	Diaph1
2.81802e-17	0.923208	0.139	0.255	6.41805e-13	3	Zfp652
3.06229e-17	0.7719	0.226	0.402	6.97437e-13	3	Ubn2
3.40944e-17	0.573444	0.237	0.418	7.765e-13	3	Ctsl
4.32299e-17	0.564079	0.271	0.478	9.84561e-13	3	Gm47283
4.51912e-17	0.327734	0.189	0.32	1.02923e-12	3	Sox9
4.74768e-17	0.794645	0.206	0.365	1.08128e-12	3	Trp53bp1
4.81717e-17	0.694984	0.252	0.451	1.09711e-12	3	Sbno1
5.54223e-17	0.744594	0.227	0.405	1.26224e-12	3	Mlec
5.78632e-17	0.780892	0.147	0.265	1.31783e-12	3	Ptprd
7.03716e-17	0.860115	0.17	0.303	1.60271e-12	3	Slc25a36
8.66486e-17	0.509542	0.318	0.572	1.97342e-12	3	Stag1
9.94686e-17	0.796647	0.172	0.306	2.2654e-12	3	Apc
1.30785e-16	0.35554	0.358	0.645	2.97862e-12	3	Gsk3b
1.3611e-16	0.856241	0.212	0.377	3.0999e-12	3	Rpn2
1.55008e-16	0.575911	0.604	0.818	3.53031e-12	3	Fus
1.5799e-16	0.823845	0.188	0.333	3.59822e-12	3	Rc3h2
1.60298e-16	0.343769	0.372	0.658	3.6508e-12	3	Ptbp2
1.82819e-16	0.731537	0.224	0.395	4.16371e-12	3	Slc4a7
1.84203e-16	0.699382	0.196	0.34	4.19522e-12	3	Tril
2.08263e-16	0.729826	0.222	0.392	4.7432e-12	3	Alkbh1
2.70227e-16	0.683092	0.211	0.367	6.15442e-12	3	Zdbf2
3.19328e-16	0.890894	0.19	0.336	7.2727e-12	3	Anapc1
3.68255e-16	0.64598	0.269	0.476	8.387e-12	3	Pds5a
3.72599e-16	0.465272	0.335	0.6	8.48594e-12	3	Zfp106
5.0547e-16	0.894634	0.183	0.324	1.15121e-11	3	Larp1
5.82728e-16	0.855194	0.189	0.334	1.32716e-11	3	Arid2
5.8506e-16	1.3667	0.389	0.44	1.33247e-11	3	Pdgfra
6.1876e-16	0.264731	0.408	0.723	1.40923e-11	3	Cnot3
7.13877e-16	0.898348	0.151	0.27	1.62585e-11	3	Trio
7.16707e-16	0.796095	0.215	0.379	1.6323e-11	3	Dock7
7.55233e-16	0.624236	0.271	0.476	1.72004e-11	3	Epb41
8.55591e-16	0.859528	0.153	0.272	1.94861e-11	3	Akap11
1.32528e-15	0.362354	0.24	0.392	3.01833e-11	3	Hand2os1
1.46625e-15	0.972338	0.144	0.256	3.33938e-11	3	Stt3a
1.74647e-15	0.870387	0.167	0.294	3.97757e-11	3	Atp1a1
1.97294e-15	0.788355	0.226	0.396	4.49338e-11	3	Usp9x
2.02936e-15	0.787435	0.2	0.349	4.62188e-11	3	2700081O15Rik
3.88061e-15	0.496822	0.335	0.591	8.8381e-11	3	E2f3
5.00467e-15	0.484528	0.324	0.574	1.13981e-10	3	Ccdc88a
8.3427e-15	0.92653	0.156	0.274	1.90005e-10	3	Mapk8
8.3998e-15	0.609815	0.286	0.501	1.91306e-10	3	Rsrp1
8.61152e-15	0.722111	0.273	0.48	1.96127e-10	3	Ssr1
8.97525e-15	0.258364	0.403	0.714	2.04411e-10	3	U2surp
9.08122e-15	0.833851	0.181	0.312	2.06825e-10	3	Plpp3
1.19262e-14	0.845464	0.18	0.311	2.71619e-10	3	Nbea
1.28289e-14	0.462624	0.345	0.609	2.92177e-10	3	Map4k4
2.00854e-14	0.41811	0.362	0.635	4.57445e-10	3	Igfbp4
2.141e-14	0.897312	0.143	0.25	4.87613e-10	3	Tmcc1
2.94136e-14	0.513243	0.252	0.421	6.69895e-10	3	Ahnak
3.63572e-14	0.957085	0.166	0.286	8.28035e-10	3	Srebf2
3.63987e-14	0.613971	0.282	0.49	8.2898e-10	3	Mfap4
3.75613e-14	0.581877	0.308	0.541	8.55458e-10	3	Tspan3
3.90159e-14	0.949588	0.169	0.291	8.88587e-10	3	Cachd1
4.38681e-14	0.84987	0.204	0.351	9.99097e-10	3	Dnajc10
4.45149e-14	0.881381	0.186	0.32	1.01383e-09	3	Ireb2
5.23541e-14	0.830413	0.207	0.354	1.19237e-09	3	Akap13
5.57851e-14	0.49183	0.34	0.6	1.27051e-09	3	Ddx6
5.66542e-14	0.736797	0.267	0.464	1.2903e-09	3	Tnrc6b
5.6699e-14	0.952342	0.167	0.286	1.29132e-09	3	Msmo1
7.47923e-14	0.96758	0.151	0.26	1.7034e-09	3	Suco
7.87087e-14	0.915901	0.161	0.277	1.79259e-09	3	Sec61a1
8.19747e-14	0.867127	0.17	0.288	1.86697e-09	3	Aspm
9.44643e-14	0.9551	0.172	0.295	2.15142e-09	3	Srcap
1.0369e-13	0.52591	0.333	0.585	2.36154e-09	3	Kdm5b
1.0549e-13	0.918158	0.188	0.321	2.40253e-09	3	Herc1
1.10185e-13	1.11516	0.455	0.586	2.50947e-09	3	Flna
1.135e-13	0.401831	0.375	0.66	2.58497e-09	3	Srsf1
1.17493e-13	0.533224	0.347	0.61	2.67591e-09	3	Cd63
1.27302e-13	0.95293	0.157	0.271	2.8993e-09	3	Sqle
1.52961e-13	0.966111	0.147	0.254	3.48368e-09	3	Vangl2
1.90064e-13	0.733567	0.253	0.434	4.32871e-09	3	Ranbp2
1.99777e-13	0.843767	0.19	0.324	4.54993e-09	3	Car14
3.0014e-13	0.507177	0.627	0.84	6.83568e-09	3	Atrx
3.01719e-13	0.643771	0.24	0.405	6.87165e-09	3	Col4a1
3.23758e-13	0.915151	0.217	0.37	7.3736e-09	3	Mesd
4.45012e-13	0.954181	0.158	0.27	1.01351e-08	3	Tasor
4.64104e-13	0.39434	0.368	0.646	1.057e-08	3	Eml4
5.96929e-13	0.916002	0.149	0.253	1.35951e-08	3	Plod2
8.24449e-13	0.505109	0.35	0.601	1.87768e-08	3	Atad2
8.25487e-13	0.970052	0.153	0.26	1.88005e-08	3	Ccdc47
8.41468e-13	0.790583	0.231	0.391	1.91644e-08	3	Stox2
9.21169e-13	0.726684	0.159	0.265	2.09796e-08	3	Tgfb2
9.40132e-13	0.534964	0.332	0.578	2.14115e-08	3	Ddx3x
1.01454e-12	0.7557	0.259	0.442	2.31062e-08	3	Fgfr1
1.17495e-12	0.928254	0.183	0.308	2.67595e-08	3	Arhgef12
1.4568e-12	0.646442	0.298	0.512	3.31787e-08	3	Tnrc6c
1.68497e-12	0.565693	0.323	0.561	3.83752e-08	3	Rbm5
1.76541e-12	0.819868	0.22	0.37	4.02073e-08	3	Mast4
1.86369e-12	0.283416	0.425	0.735	4.24456e-08	3	Ppib
1.97086e-12	0.806339	0.247	0.421	4.48863e-08	3	Btbd7
2.03778e-12	0.830808	0.186	0.31	4.64105e-08	3	Ednra
2.09744e-12	0.979629	0.151	0.256	4.77693e-08	3	Soat1
2.13829e-12	0.404422	0.691	0.909	4.86996e-08	3	Prpf4b
2.65887e-12	0.925161	0.185	0.31	6.05558e-08	3	Ncapg2
3.25059e-12	0.425229	0.382	0.668	7.40321e-08	3	Matr3
3.93308e-12	0.481295	0.358	0.618	8.9576e-08	3	Qk
4.19124e-12	0.509452	0.28	0.448	9.54554e-08	3	Itm2a
4.36834e-12	0.394189	0.384	0.671	9.9489e-08	3	Ssbp3
5.19359e-12	1.02431	0.162	0.271	1.18284e-07	3	Tmem132a
6.05066e-12	0.529403	0.34	0.586	1.37804e-07	3	Igf2bp1
6.64906e-12	0.884794	0.204	0.34	1.51432e-07	3	Etnk1
7.85793e-12	0.526838	0.349	0.606	1.78964e-07	3	Nipbl
1.51601e-11	1.00517	0.169	0.281	3.45272e-07	3	Ppp6r3
1.53128e-11	0.713828	0.284	0.482	3.48749e-07	3	Tmed9
1.85014e-11	0.952998	0.193	0.32	4.21371e-07	3	Tgfbr1
1.97324e-11	0.389764	0.268	0.425	4.49405e-07	3	Pitx1
2.87031e-11	0.83479	0.185	0.303	6.53712e-07	3	Tmem132c
3.1388e-11	0.718613	0.303	0.52	7.14862e-07	3	Arid1a
3.38504e-11	0.757948	0.53	0.727	7.70942e-07	3	Serpinh1
3.51698e-11	0.998798	0.463	0.599	8.00992e-07	3	Cdh11
6.78853e-11	0.657362	0.299	0.506	1.54609e-06	3	Zmiz1
8.25149e-11	0.425605	0.381	0.646	1.87928e-06	3	Dnmt1
8.36126e-11	1.00127	0.183	0.301	1.90428e-06	3	Tm9sf4
8.71726e-11	0.690475	0.301	0.512	1.98536e-06	3	Sf3b3
1.24158e-10	0.970482	0.202	0.332	2.8277e-06	3	Bmpr2
1.25562e-10	1.06731	0.166	0.272	2.85969e-06	3	Smg1
1.33562e-10	0.819697	0.258	0.429	3.04186e-06	3	Magt1
1.34667e-10	0.733915	0.299	0.504	3.06704e-06	3	Hjurp
2.15324e-10	0.683585	0.299	0.505	4.904e-06	3	Ash1l
2.46305e-10	0.77642	0.277	0.465	5.6096e-06	3	Zfp280d
3.74262e-10	0.357682	0.404	0.691	8.52381e-06	3	Top2b
3.92201e-10	1.0272	0.163	0.264	8.93238e-06	3	Tmx3
3.96188e-10	0.876857	0.247	0.407	9.02318e-06	3	Sec63
5.00104e-10	0.272786	0.894	0.982	1.13899e-05	3	Mdk
5.7912e-10	0.944468	0.155	0.251	1.31895e-05	3	Col23a1
5.90882e-10	0.906013	0.221	0.361	1.34573e-05	3	4632427E13Rik
6.08996e-10	0.577892	0.339	0.574	1.38699e-05	3	Nsd2
6.16456e-10	0.610222	0.319	0.538	1.40398e-05	3	Xpo1
6.32749e-10	0.510745	0.351	0.591	1.44109e-05	3	Brd8
6.36063e-10	1.36486	0.358	0.41	1.44863e-05	3	Cdh2
7.05306e-10	1.12468	0.416	0.49	1.60633e-05	3	Rian
8.04152e-10	0.978202	0.206	0.335	1.83146e-05	3	AI506816
8.52805e-10	0.978378	0.223	0.365	1.94226e-05	3	Pom121
1.09413e-09	0.518948	0.367	0.628	2.49188e-05	3	Zfp266
1.22629e-09	0.966991	0.232	0.376	2.79288e-05	3	Cyp51
1.2976e-09	0.648436	0.326	0.55	2.95527e-05	3	Adnp
1.37676e-09	1.05043	0.197	0.319	3.13556e-05	3	Serinc1
1.8568e-09	0.451184	0.394	0.678	4.22887e-05	3	Trim28
3.04945e-09	0.670186	0.322	0.539	6.94512e-05	3	Ssr3
3.29158e-09	0.946191	0.219	0.353	7.49657e-05	3	Ccnt2
3.58586e-09	0.807086	0.274	0.45	8.16679e-05	3	Ckap4
3.90594e-09	0.75218	0.164	0.252	8.89578e-05	3	Pcdh10
4.46674e-09	0.800528	0.295	0.489	0.00010173	3	Rpgrip1
4.55494e-09	0.331238	0.413	0.63	0.000103739	3	Arl6ip1
4.60753e-09	0.295802	0.784	0.956	0.000104937	3	Top1
4.82047e-09	1.54314	0.347	0.4	0.000109786	3	Gm26917
4.89078e-09	0.305641	0.432	0.733	0.000111388	3	Csde1
5.23904e-09	0.641625	0.337	0.568	0.000119319	3	Gpatch8
5.63755e-09	0.926744	0.224	0.36	0.000128395	3	Lbr
5.93599e-09	0.802894	0.292	0.487	0.000135192	3	R3hdm1
6.1183e-09	0.993481	0.203	0.324	0.000139344	3	Casd1
6.36501e-09	0.976791	0.206	0.327	0.000144963	3	Aplp2
6.68867e-09	0.943017	0.198	0.314	0.000152334	3	Rev3l
1.10212e-08	0.477857	0.338	0.531	0.000251007	3	Gas1
1.10592e-08	0.471222	0.6	0.825	0.000251874	3	Ttc3
1.39411e-08	1.01207	0.221	0.355	0.000317509	3	Srpr
1.63568e-08	0.865035	0.238	0.381	0.000372526	3	Lnpk
1.79085e-08	0.91926	0.211	0.331	0.000407866	3	6720427I07Rik
2.44625e-08	0.782156	0.283	0.46	0.000557135	3	N4bp2
2.57166e-08	1.05058	0.193	0.304	0.000585697	3	Sdc1
2.81873e-08	0.905824	0.192	0.3	0.000641966	3	Lrig3
4.02719e-08	0.636711	0.332	0.551	0.000917193	3	Dicer1
5.17067e-08	0.525889	0.331	0.52	0.00117762	3	Cenpe
5.31948e-08	0.820423	0.277	0.447	0.00121151	3	Fzd3
6.17815e-08	1.01936	0.204	0.319	0.00140707	3	Mia3
6.53905e-08	0.87721	0.275	0.444	0.00148927	3	Atp2b1
1.01724e-07	0.278841	0.419	0.614	0.00231676	3	Meis2
1.04198e-07	0.810701	0.26	0.409	0.00237311	3	Cped1
1.19699e-07	0.868635	0.238	0.371	0.00272613	3	Flrt3
1.34765e-07	0.521859	0.362	0.6	0.00306927	3	Ddx17
1.81008e-07	0.287336	0.764	0.932	0.00412246	3	Hnrnpu
2.25523e-07	0.96364	0.215	0.335	0.0051363	3	Dleu2
2.28003e-07	0.838439	0.293	0.474	0.00519278	3	Wnk1
2.37938e-07	0.969005	0.437	0.583	0.00541903	3	Macf1
2.5196e-07	0.960517	0.239	0.376	0.00573838	3	Tenm3
2.65754e-07	1.03117	0.211	0.329	0.00605254	3	Mbtps1
3.78683e-07	0.978529	0.187	0.285	0.00862451	3	Spaca6
3.81e-07	0.341257	0.341	0.502	0.00867726	3	Nr2f1
4.87951e-07	0.66434	0.299	0.465	0.0111131	3	Usp29
8.01346e-07	0.267087	0.777	0.937	0.0182506	3	Nedd4
1.19371e-06	1.20726	0.179	0.272	0.0271868	3	Prkcsh
1.21762e-06	1.23984	0.385	0.491	0.0277313	3	Fbn2
1.31039e-06	1.10214	0.204	0.314	0.0298442	3	Lrp6
1.80334e-06	0.379266	0.62	0.858	0.041071	3	Arglu1
1.89437e-06	0.805408	0.233	0.356	0.0431442	3	Peg10
2.02498e-06	0.267556	0.839	0.958	0.0461189	3	Sox11
2.27257e-06	1.02088	0.21	0.32	0.0517579	3	Rcn3
2.4154e-06	0.304676	0.694	0.838	0.0550108	3	H19
2.96145e-06	0.377422	0.631	0.869	0.0674471	3	Rbm25
3.65552e-06	0.769523	0.298	0.473	0.0832544	3	Syne2
4.11882e-06	0.499357	0.397	0.642	0.0938062	3	Pbx1
4.63396e-06	0.859355	0.277	0.432	0.105538	3	Sptbn1
5.06209e-06	0.924967	0.267	0.418	0.115289	3	Trpm7
5.56036e-06	0.533599	0.553	0.785	0.126637	3	Hnrnph1
5.89636e-06	1.21181	0.179	0.269	0.13429	3	Tm9sf2
6.40423e-06	1.10523	0.182	0.271	0.145856	3	Adam10
7.0273e-06	0.421899	0.417	0.697	0.160047	3	Luc7l2
7.30903e-06	1.08309	0.419	0.547	0.166463	3	Gpc6
7.39546e-06	1.06174	0.204	0.308	0.168432	3	Tmem131l
1.01078e-05	0.520385	0.379	0.608	0.230205	3	Bcl11a
1.52702e-05	1.07757	0.203	0.303	0.347778	3	Nfat5
2.07588e-05	0.818849	0.318	0.508	0.472783	3	Cnot1
2.23733e-05	1.0164	0.245	0.373	0.509551	3	Ogt
2.26841e-05	0.487248	0.397	0.653	0.51663	3	Pum1
2.6133e-05	0.318839	0.46	0.739	0.59518	3	Tcf12
3.02005e-05	0.350301	0.649	0.797	0.687816	3	Prrx1
3.18329e-05	0.830677	0.255	0.372	0.724995	3	Ptch1
3.67257e-05	0.982267	0.197	0.288	0.836427	3	Sema3a
3.94481e-05	0.890335	0.296	0.462	0.89843	3	Fstl1
4.51366e-05	0.423799	0.436	0.714	1	3	Pbrm1
5.59864e-05	0.860653	0.459	0.631	1	3	Mir100hg
9.69332e-05	1.02254	0.423	0.579	1	3	Tm9sf3
0.000107282	0.393861	0.648	0.86	1	3	Tcf4
0.00010952	0.629496	0.394	0.642	1	3	Rpn1
0.000223293	1.06619	0.245	0.366	1	3	App
0.000230665	1.21033	0.178	0.255	1	3	Notch2
0.000248349	0.60672	0.383	0.616	1	3	Maged1
0.00033015	0.365342	0.436	0.628	1	3	Cenpf
0.000368737	0.602227	0.39	0.627	1	3	Nsd1
0.000371524	0.787224	0.468	0.663	1	3	Ktn1
0.000469499	0.950898	0.307	0.478	1	3	Chd6
0.000558199	0.749491	0.344	0.542	1	3	Setd5
0.000637034	0.86371	0.307	0.466	1	3	Adgrl2
0.000973175	0.565831	0.398	0.622	1	3	Chd3
0.0010329	0.77899	0.328	0.502	1	3	Nfib
0.0012337	1.17079	0.232	0.337	1	3	Igsf3
0.00157645	1.05849	0.273	0.409	1	3	Acsl3
0.00160644	1.37146	0.31	0.372	1	3	Col2a1
0.00163543	1.25699	0.182	0.254	1	3	Igf2r
0.00171992	0.960332	0.399	0.53	1	3	Dnm3os
0.00200625	1.11114	0.245	0.357	1	3	Por
0.00217414	0.748599	0.349	0.545	1	3	Dbn1
0.00246596	1.02674	0.278	0.412	1	3	Hmgcr
0.00264842	1.08164	0.266	0.394	1	3	Asph
0.00286218	0.537132	0.417	0.669	1	3	Spcs2
0.00287809	1.09141	0.253	0.37	1	3	Pcdh18
0.00316225	1.06954	0.223	0.315	1	3	Mir99ahg
0.00335938	1.00105	0.294	0.442	1	3	Prrc2b
0.00360254	1.14524	0.189	0.262	1	3	Epha7
0.00392048	0.985473	0.261	0.379	1	3	Amot
0.00419955	0.355046	0.585	0.829	1	3	Dhx9
0.00480586	0.933385	0.191	0.258	1	3	Ebf3
0.00480787	1.30001	0.334	0.425	1	3	Fn1
0.00533264	0.971712	0.416	0.562	1	3	Gja1
0.00570664	0.79668	0.352	0.547	1	3	Akap9
0.00622887	0.711262	0.362	0.566	1	3	Enah
0.00758565	0.730387	0.441	0.567	1	3	Zfhx4
0.00779328	0.874833	0.434	0.62	1	3	Huwe1
0	1.92345	0.595	0.214	0	4	Plagl1
0	1.95905	0.637	0.274	0	4	Cited1
0	1.24488	0.955	0.799	0	4	Peg3
0	0.972467	0.99	0.947	0	4	Gnas
3.54246e-292	1.21443	0.85	0.511	8.06795e-288	4	Dlk1
8.63505e-256	0.933448	0.943	0.738	1.96663e-251	4	Meg3
4.52915e-255	1.48354	0.709	0.393	1.03151e-250	4	Itm2a
7.6993e-239	1.08546	0.843	0.56	1.75351e-234	4	Meis2
7.81352e-226	1.07898	0.926	0.807	1.77953e-221	4	Cdkn1c
1.07111e-172	1.2301	0.663	0.419	2.43945e-168	4	Usp29
1.21023e-171	0.729408	0.936	0.806	2.7563e-167	4	H19
3.00718e-164	1.34436	0.635	0.411	6.84885e-160	4	Ndn
5.66525e-146	1.66958	0.419	0.192	1.29026e-141	4	Nrk
5.42634e-141	1.0491	0.676	0.458	1.23585e-136	4	Rian
2.09491e-133	0.782155	0.79	0.6	4.77115e-129	4	Igf2
1.469e-123	1.11704	0.585	0.349	3.34564e-119	4	Hand2os1
7.87082e-109	0.89985	0.709	0.557	1.79258e-104	4	Rnd3
2.01037e-108	1.97892	0.261	0.1	4.57861e-104	4	9130024F11Rik
4.83287e-103	1.09072	0.582	0.404	1.10069e-98	4	Fndc3c1
1.09624e-92	0.939858	0.577	0.378	2.49668e-88	4	Hand2
4.2261e-83	0.475951	0.895	0.821	9.62494e-79	4	Mest
2.20114e-81	1.18295	0.361	0.186	5.01309e-77	4	Foxd1
8.90438e-75	0.288517	0.994	0.968	2.02797e-70	4	Mdk
4.6439e-74	0.874636	0.512	0.339	1.05765e-69	4	Ptch1
5.5481e-73	0.982363	0.508	0.343	1.26358e-68	4	Asb4
4.94676e-70	1.25476	0.418	0.27	1.12663e-65	4	Rps6ka3
9.36465e-66	1.33051	0.286	0.147	2.1328e-61	4	Satb2
7.40803e-65	0.880423	0.471	0.311	1.68718e-60	4	Mecom
1.34621e-63	1.41296	0.336	0.199	3.06599e-59	4	Phactr2
5.53747e-61	1.28928	0.318	0.18	1.26116e-56	4	Osr1
1.25104e-60	1.02448	0.468	0.334	2.84924e-56	4	Zdbf2
1.76996e-59	0.592212	0.784	0.719	4.03109e-55	4	Lmo4
6.60429e-52	0.509312	0.77	0.684	1.50413e-47	4	Cd24a
2.69028e-51	0.892623	0.504	0.394	6.12711e-47	4	Maged2
6.68978e-49	0.381814	0.848	0.819	1.5236e-44	4	Tut4
5.77864e-46	1.20401	0.276	0.163	1.31609e-41	4	Sat1
2.81108e-45	0.806448	0.502	0.388	6.40223e-41	4	Ahnak
6.69828e-44	0.501677	0.785	0.741	1.52553e-39	4	Grb10
5.89449e-43	0.315988	0.95	0.904	1.34247e-38	4	Gng5
7.76178e-39	0.820423	0.535	0.448	1.76774e-34	4	Runx1t1
2.60326e-38	0.929597	0.411	0.31	5.92892e-34	4	Tubb2b
1.17437e-37	0.318463	0.899	0.868	2.67462e-33	4	Hmga2
7.72358e-36	1.01597	0.325	0.224	1.75904e-31	4	Lpar4
1.1866e-33	0.406793	0.797	0.767	2.70247e-29	4	Sfr1
4.73343e-32	0.521721	0.707	0.658	1.07804e-27	4	Tle4
6.6015e-32	0.286779	0.916	0.891	1.50349e-27	4	Sub1
9.07479e-32	0.615333	0.506	0.416	2.06678e-27	4	Epha4
2.91179e-30	0.696607	0.409	0.306	6.63159e-26	4	Gsc
5.0536e-30	0.259415	0.942	0.899	1.15096e-25	4	Atp5e
9.66196e-30	0.788581	0.437	0.361	2.20051e-25	4	Tro
1.42672e-28	0.292285	0.865	0.834	3.24936e-24	4	Tma7
4.42508e-28	0.250217	0.944	0.914	1.00781e-23	4	Tceal9
1.3739e-27	0.355111	0.785	0.749	3.12905e-23	4	Csrp2
1.16518e-26	0.549958	0.411	0.312	2.6537e-22	4	Col9a1
1.21331e-26	0.421954	0.682	0.651	2.76332e-22	4	Aamp
2.12606e-26	0.661225	0.456	0.383	4.84211e-22	4	Capn6
4.41023e-25	0.324815	0.676	0.633	1.00443e-20	4	Pdcd4
1.20162e-23	1.08979	0.257	0.18	2.73668e-19	4	Tshz2
2.22191e-22	0.466353	0.632	0.596	5.06041e-18	4	Ldhb
1.58034e-21	0.345064	0.729	0.709	3.59921e-17	4	Paip2
2.60819e-19	0.491467	0.57	0.519	5.94014e-15	4	Foxp1
1.25366e-18	0.81902	0.28	0.21	2.8552e-14	4	Zfp503
7.24207e-18	0.390125	0.679	0.664	1.64938e-13	4	Bex2
1.28303e-16	0.301126	0.795	0.775	2.92209e-12	4	Bex3
8.94479e-16	0.589222	0.476	0.443	2.03717e-11	4	Rbp1
1.29853e-14	0.303795	0.624	0.599	2.9574e-10	4	Igfbp4
1.3317e-14	0.375942	0.597	0.577	3.03296e-10	4	Tmem256
1.40034e-14	0.306366	0.618	0.592	3.18928e-10	4	Chd3
1.45625e-14	0.777554	0.358	0.31	3.31661e-10	4	Map1b
2.38589e-14	0.723264	0.316	0.263	5.43386e-10	4	C430049B03Rik
2.73866e-14	0.261594	0.766	0.754	6.23731e-10	4	Bzw2
9.15288e-14	0.255427	0.75	0.736	2.08457e-09	4	Grcc10
4.1204e-13	0.286196	0.63	0.607	9.3842e-09	4	Mir100hg
1.99387e-12	0.560986	0.419	0.393	4.54105e-08	4	6330403K07Rik
4.94786e-12	0.256239	0.713	0.701	1.12687e-07	4	Romo1
2.58831e-11	0.619104	0.362	0.329	5.89487e-07	4	Arhgap28
3.22533e-11	0.291764	0.635	0.638	7.34568e-07	4	Dctn4
6.78941e-11	0.453823	0.378	0.336	1.54629e-06	4	Peg10
8.53421e-11	0.262331	0.681	0.699	1.94367e-06	4	Hp1bp3
1.71397e-10	0.575813	0.345	0.309	3.90357e-06	4	Klhdc10
3.5151e-10	0.360388	0.531	0.527	8.00565e-06	4	Mcm3
5.56581e-10	0.68066	0.299	0.262	1.26761e-05	4	Nfe2l2
1.37997e-09	0.341729	0.588	0.593	3.14288e-05	4	Tsc22d1
3.28144e-09	0.455955	0.39	0.361	7.47349e-05	4	Amot
5.41489e-09	0.477077	0.379	0.35	0.000123324	4	Limch1
1.49332e-08	0.273091	0.601	0.604	0.000340103	4	Bri3
2.9945e-08	0.286048	0.598	0.612	0.000681998	4	Gabarap
3.74084e-08	0.495158	0.418	0.408	0.000851976	4	Smarca2
3.98521e-08	0.348737	0.513	0.519	0.000907631	4	Mrpl34
5.56412e-08	0.41924	0.441	0.431	0.00126723	4	Mcm4
7.49548e-08	0.329289	0.527	0.535	0.0017071	4	Ruvbl1
8.86742e-08	0.479819	0.386	0.374	0.00201956	4	Cstb
4.60101e-07	0.483337	0.391	0.386	0.0104788	4	Cmpk1
4.75016e-07	0.295782	0.586	0.611	0.0108185	4	Cops9
5.80994e-07	0.520663	0.346	0.323	0.0132321	4	Gap43
6.62508e-07	0.342464	0.479	0.487	0.0150886	4	Svbp
8.07545e-07	0.255154	0.588	0.608	0.0183918	4	Ndufa6
2.0791e-06	0.542114	0.329	0.317	0.0473516	4	Psme2
2.73669e-06	0.377448	0.512	0.505	0.0623281	4	Id1
5.26152e-06	0.352624	0.498	0.518	0.119831	4	Bnip3l
8.97343e-06	0.281972	0.559	0.575	0.20437	4	Akr1a1
1.03346e-05	0.315076	0.475	0.483	0.235371	4	Cdca7
1.33952e-05	0.312006	0.502	0.518	0.305077	4	Msantd4
1.57304e-05	0.42345	0.409	0.414	0.35826	4	Baz2b
2.35882e-05	0.398511	0.414	0.423	0.537222	4	Atp6v1f
2.70466e-05	0.548723	0.289	0.273	0.615987	4	Rhoc
3.43602e-05	0.37858	0.412	0.418	0.782553	4	Dnmt3a
4.09244e-05	0.26652	0.506	0.519	0.932053	4	Tsc22d4
4.9933e-05	0.692305	0.259	0.243	1	4	Churc1
5.08665e-05	0.315262	0.447	0.454	1	4	Mcm6
5.30035e-05	0.593225	0.282	0.271	1	4	Tanc1
5.37165e-05	0.259961	0.541	0.568	1	4	Supt5
6.42062e-05	0.423166	0.34	0.321	1	4	Ccne2
7.7837e-05	0.4614	0.277	0.259	1	4	Slf2
0.000125673	0.320562	0.378	0.374	1	4	Cpxm1
0.000141169	0.282932	0.537	0.557	1	4	Aprt
0.000370441	0.326247	0.466	0.487	1	4	Fis1
0.000409794	0.338754	0.39	0.393	1	4	Tes
0.000503856	0.526724	0.298	0.292	1	4	Pex3
0.000917257	0.642921	0.261	0.249	1	4	Ebf3
0.000930259	0.274347	0.522	0.544	1	4	Atox1
0.0014791	0.255861	0.526	0.554	1	4	Ppdpf
0.00280865	0.296367	0.472	0.504	1	4	Scand1
0.00305393	0.35881	0.324	0.326	1	4	Mcm2
0.00398782	0.256984	0.465	0.499	1	4	Ndufs4
0.00402699	0.420135	0.341	0.333	1	4	Jun
0.00642017	0.408308	0.26	0.253	1	4	Epha7
0.00792625	0.306144	0.355	0.365	1	4	Nsg1
0	2.02458	0.717	0.205	0	5	Plagl1
0	1.84379	0.744	0.266	0	5	Cited1
0	1.44571	0.815	0.385	0	5	Itm2a
0	1.9632	0.489	0.127	0	5	Satb2
0	2.63956	0.393	0.062	0	5	Foxf1
0	1.32885	0.982	0.736	0	5	Meg3
0	1.34237	0.98	0.798	0	5	Peg3
0	0.971054	0.998	0.946	0	5	Gnas
1.11317e-298	1.09748	0.907	0.508	2.53524e-294	5	Dlk1
1.7556e-295	1.1419	0.915	0.555	3.99837e-291	5	Meis2
1.77724e-272	2.0227	0.344	0.075	4.04766e-268	5	Foxd2os
1.56263e-265	1.2779	0.79	0.408	3.55889e-261	5	Usp29
1.26199e-260	2.32011	0.274	0.05	2.87417e-256	5	Foxd2
3.43777e-238	1.30571	0.745	0.402	7.82952e-234	5	Ndn
2.70974e-237	1.43889	0.521	0.183	6.17143e-233	5	Nrk
6.91211e-227	1.73182	0.354	0.092	1.57423e-222	5	9130024F11Rik
2.70191e-223	1.38507	0.505	0.172	6.15361e-219	5	Foxd1
1.34478e-219	1.1794	0.714	0.337	3.06274e-215	5	Hand2os1
1.67374e-214	1.07021	0.795	0.447	3.81193e-210	5	Rian
5.51175e-213	1.23215	0.675	0.324	1.2553e-208	5	Ptch1
1.45907e-202	1.17134	0.728	0.39	3.32303e-198	5	Fndc3c1
7.21899e-193	1.06606	0.72	0.365	1.64412e-188	5	Hand2
1.28663e-189	1.77442	0.304	0.08	2.9303e-185	5	Mme
1.39351e-189	0.749147	0.987	0.786	3.17371e-185	5	Top2a
1.39247e-185	1.30355	0.565	0.256	3.17136e-181	5	Rps6ka3
5.6812e-182	1.00223	0.83	0.502	1.29389e-177	5	Nusap1
8.97208e-171	0.677066	0.965	0.805	2.04339e-166	5	H19
5.06672e-168	1.39996	0.462	0.187	1.15395e-163	5	Phactr2
6.88686e-162	0.836013	0.946	0.806	1.56848e-157	5	Cdkn1c
1.16518e-153	1.03086	0.64	0.331	2.65369e-149	5	Asb4
1.81763e-143	1.4444	0.255	0.071	4.13965e-139	5	Zim1
2.2376e-134	0.953134	0.592	0.299	5.09613e-130	5	Mecom
4.4083e-133	0.807922	0.804	0.548	1.00399e-128	5	Rnd3
2.12255e-126	0.687525	0.902	0.707	4.83411e-122	5	Lmo4
6.62748e-126	1.07871	0.463	0.21	1.50941e-121	5	Lpar4
7.02918e-126	1.37372	0.292	0.098	1.6009e-121	5	Mirg
8.90144e-125	0.609171	0.856	0.595	2.0273e-120	5	Igf2
4.36518e-119	1.02664	0.409	0.171	9.94169e-115	5	Osr1
1.57801e-110	0.805744	0.676	0.405	3.59392e-106	5	Prc1
1.74953e-110	0.844694	0.657	0.386	3.98455e-106	5	Spc25
1.88158e-105	0.909775	0.57	0.324	4.28531e-101	5	Zdbf2
9.28906e-104	0.459837	0.953	0.816	2.11558e-99	5	Mest
2.58888e-102	0.373245	1	0.973	5.89616e-98	5	Hmgb2
8.92374e-101	0.728963	0.71	0.439	2.03238e-96	5	Cdk1
1.49666e-100	0.753804	0.741	0.494	3.40865e-96	5	Tpx2
1.94907e-99	0.85559	0.618	0.371	4.43901e-95	5	Incenp
5.72695e-96	0.956659	0.311	0.123	1.30431e-91	5	B830012L14Rik
6.39397e-94	0.764996	0.747	0.513	1.45623e-89	5	Ube2c
8.33966e-91	1.15973	0.274	0.106	1.89936e-86	5	Aff2
2.74285e-90	0.86002	0.352	0.156	6.24685e-86	5	Sat1
3.04186e-89	0.601039	0.819	0.582	6.92784e-85	5	Mki67
3.51305e-89	0.644716	0.552	0.291	8.00098e-85	5	Gsc
1.03902e-88	0.681623	0.783	0.54	2.36637e-84	5	Hist1h2ap
3.45246e-88	0.705482	0.617	0.377	7.86298e-84	5	Ahnak
4.15e-86	0.721848	0.588	0.35	9.45163e-82	5	Mis18bp1
1.27145e-84	0.629293	0.816	0.586	2.89573e-80	5	Hist1h1b
1.04352e-83	0.677596	0.609	0.367	2.37661e-79	5	Capn6
1.84216e-83	0.620636	0.81	0.573	4.19552e-79	5	Cks2
6.07079e-82	0.801799	0.583	0.357	1.38262e-77	5	Ccnb1
1.80145e-81	0.801872	0.507	0.292	4.1028e-77	5	Klhdc10
3.04972e-80	0.620587	0.633	0.404	6.94573e-76	5	Epha4
3.39923e-80	0.847022	0.52	0.299	7.74174e-76	5	Tubb2b
9.86467e-79	0.568933	0.803	0.563	2.24668e-74	5	Smc4
8.50754e-78	0.911307	0.387	0.195	1.93759e-73	5	Iqgap2
1.45751e-77	0.711615	0.569	0.346	3.31949e-73	5	Kif11
1.15662e-76	0.84417	0.503	0.295	2.63419e-72	5	Plk1
3.4187e-76	0.372288	0.977	0.889	7.7861e-72	5	Calm2
4.7542e-76	0.597653	0.8	0.584	1.08277e-71	5	Cenpf
4.62763e-75	0.601947	0.813	0.595	1.05394e-70	5	Hist1h2ae
1.65682e-74	0.696624	0.576	0.354	3.7734e-70	5	Hmmr
5.6569e-74	0.905946	0.312	0.143	1.28836e-69	5	Pdgfc
1.43015e-71	0.878407	0.386	0.199	3.25717e-67	5	Zfp503
7.2035e-71	0.770495	0.536	0.328	1.6406e-66	5	Kif20b
2.03179e-70	0.960325	0.321	0.154	4.62739e-66	5	Dact1
6.65799e-69	0.583167	0.697	0.476	1.51636e-64	5	Cenpe
1.10669e-67	0.543536	0.662	0.436	2.5205e-63	5	Runx1t1
4.00859e-67	0.951796	0.378	0.203	9.12956e-63	5	Depdc1a
2.13625e-66	0.643888	0.607	0.395	4.8653e-62	5	Sgo1
3.95283e-64	0.715677	0.35	0.175	9.00257e-60	5	5033428I22Rik
5.07235e-63	0.723731	0.506	0.314	1.15523e-58	5	Arhgap28
1.3591e-62	0.624493	0.487	0.293	3.09535e-58	5	Lpp
1.81648e-61	0.640441	0.529	0.329	4.13704e-57	5	Racgap1
1.08282e-60	0.738076	0.377	0.206	2.46612e-56	5	Tmem131
3.195e-59	0.356795	0.955	0.862	7.27662e-55	5	Hmga2
7.17565e-59	0.634106	0.435	0.25	1.63425e-54	5	C430049B03Rik
6.19195e-58	0.790553	0.432	0.258	1.41022e-53	5	Aurka
4.33334e-57	0.622213	0.476	0.29	9.86918e-53	5	Knl1
4.02055e-56	0.494991	0.769	0.585	9.1568e-52	5	Arl6ip1
1.90508e-55	0.744464	0.485	0.304	4.33882e-51	5	Ckap2
2.01578e-55	0.735098	0.483	0.306	4.59094e-51	5	Hist1h4d
2.0945e-54	0.524684	0.667	0.465	4.77022e-50	5	Bub3
3.57195e-53	0.550267	0.58	0.39	8.13512e-49	5	G2e3
2.11141e-51	0.495823	0.646	0.46	4.80874e-47	5	Hjurp
5.61825e-51	0.293173	0.984	0.928	1.27956e-46	5	Dek
9.56466e-51	0.668394	0.451	0.283	2.17835e-46	5	Ncaph
1.35266e-50	0.467952	0.743	0.544	3.08067e-46	5	Birc5
2.36694e-50	0.754724	0.294	0.152	5.3907e-46	5	Alx4
2.06522e-49	0.651676	0.464	0.295	4.70355e-45	5	Dlgap5
2.15452e-49	0.63566	0.485	0.313	4.90691e-45	5	Aurkb
4.45825e-49	0.774028	0.281	0.145	1.01537e-44	5	Eya4
3.71769e-46	0.716907	0.403	0.247	8.46703e-42	5	Kpna2
3.72834e-46	0.515113	0.57	0.394	8.49129e-42	5	Trim59
9.71098e-46	0.477962	0.485	0.308	2.21168e-41	5	Gap43
3.84778e-45	0.689319	0.399	0.248	8.76332e-41	5	Kif23
4.95974e-45	0.675211	0.399	0.247	1.12958e-40	5	Arhgap11a
5.71234e-44	0.648686	0.399	0.248	1.30098e-39	5	Kif4
1.84558e-43	0.704251	0.336	0.196	4.20331e-39	5	Anln
2.38347e-43	0.506606	0.495	0.324	5.42835e-39	5	Peg10
3.19094e-43	0.508556	0.541	0.371	7.26737e-39	5	Mns1
8.88414e-43	0.430578	0.685	0.496	2.02336e-38	5	Cdca8
2.54839e-42	0.461245	0.509	0.336	5.80396e-38	5	Limch1
2.65125e-42	0.581609	0.432	0.275	6.03822e-38	5	Sgo2a
5.02787e-42	0.583792	0.474	0.315	1.1451e-37	5	Bub1
2.16895e-41	0.371399	0.882	0.73	4.93978e-37	5	Ube2s
3.34547e-41	0.483747	0.618	0.446	7.6193e-37	5	Tacc3
3.96438e-41	0.433835	0.656	0.477	9.02888e-37	5	Dbf4
5.91562e-41	0.42854	0.562	0.389	1.34728e-36	5	Maged2
6.8025e-41	0.656145	0.39	0.245	1.54927e-36	5	Ndc80
7.52646e-41	0.718864	0.317	0.183	1.71415e-36	5	Rbpms
5.11195e-40	0.711918	0.328	0.196	1.16425e-35	5	Cdca2
5.21425e-40	0.522053	0.513	0.353	1.18755e-35	5	Bub1b
1.10934e-39	0.594026	0.377	0.233	2.52653e-35	5	Bora
1.20679e-38	0.576404	0.43	0.282	2.74846e-34	5	Ckap2l
1.58149e-38	0.399674	0.511	0.348	3.60183e-34	5	Amot
1.63256e-38	0.58244	0.47	0.32	3.71816e-34	5	Fbxo5
1.6766e-38	0.711214	0.34	0.209	3.81846e-34	5	Ttk
3.31121e-38	0.446835	0.534	0.368	7.54127e-34	5	Cenpq
4.52892e-38	0.557309	0.503	0.346	1.03146e-33	5	Pbk
4.71184e-38	0.368708	0.709	0.545	1.07312e-33	5	Brd8
7.00423e-38	0.416439	0.516	0.353	1.59521e-33	5	Tro
8.86773e-38	0.493542	0.501	0.344	2.01962e-33	5	Cdca3
9.21798e-38	0.501696	0.482	0.327	2.09939e-33	5	Ccna2
1.12851e-37	0.51639	0.406	0.259	2.57018e-33	5	Aspm
1.79462e-37	0.57331	0.386	0.247	4.08726e-33	5	Kif2c
3.14103e-37	0.62867	0.295	0.168	7.15369e-33	5	Pwwp3b
3.24469e-37	0.439059	0.681	0.528	7.38979e-33	5	Cenpa
3.29627e-37	0.710097	0.258	0.142	7.50725e-33	5	Alg13
3.84674e-37	0.585877	0.395	0.256	8.76095e-33	5	Kif20a
4.52594e-37	0.263463	0.962	0.874	1.03078e-32	5	Hmgn2
5.67578e-37	0.707729	0.303	0.18	1.29266e-32	5	Ccnf
6.87011e-37	0.400607	0.773	0.593	1.56467e-32	5	H2afx
1.29451e-36	0.41987	0.565	0.403	2.94825e-32	5	Kif15
4.21839e-36	0.555502	0.416	0.275	9.60739e-32	5	Bbx
4.76173e-36	0.623893	0.302	0.176	1.08448e-31	5	Tshz2
9.15577e-36	0.760465	0.26	0.146	2.08523e-31	5	Snai1
9.43913e-36	0.390526	0.688	0.53	2.14976e-31	5	Ckap5
2.93867e-35	0.565066	0.363	0.231	6.69281e-31	5	Ncapg
5.2074e-35	0.400257	0.509	0.354	1.18599e-30	5	Asap1
5.56096e-35	0.315561	0.819	0.68	1.26651e-30	5	Cd24a
5.74931e-35	0.284179	0.313	0.18	1.3094e-30	5	Unc5c
1.01348e-34	0.32642	0.784	0.616	2.30819e-30	5	Myef2
1.07853e-34	0.489548	0.566	0.412	2.45636e-30	5	Hist1h1e
8.43958e-34	0.432224	0.426	0.282	1.92211e-29	5	Plpp3
9.94814e-34	0.568473	0.366	0.237	2.26569e-29	5	Shcbp1
1.1171e-33	0.372809	0.715	0.565	2.54419e-29	5	Tmem256
1.3427e-33	0.444674	0.462	0.318	3.058e-29	5	Ska2
1.82228e-33	0.495073	0.291	0.171	4.15025e-29	5	Nid1
2.19629e-32	0.548289	0.287	0.171	5.00205e-28	5	Plekha5
2.67993e-32	0.321391	0.86	0.733	6.10354e-28	5	Grb10
2.91969e-32	0.29821	0.962	0.818	6.6496e-28	5	Pclaf
3.51831e-32	0.561871	0.347	0.222	8.01296e-28	5	Kif18a
3.69586e-32	0.432554	0.381	0.248	8.41732e-28	5	Slf2
5.12367e-32	0.426705	0.568	0.418	1.16692e-27	5	Spc24
7.69292e-32	0.796367	0.313	0.199	1.75206e-27	5	Tuba1c
8.29736e-32	0.552032	0.389	0.258	1.88972e-27	5	Hist1h1d
9.09334e-32	0.610082	0.365	0.239	2.07101e-27	5	Kif22
9.3134e-32	0.305935	0.846	0.702	2.12113e-27	5	Cks1b
2.61673e-31	0.380336	0.589	0.432	5.95961e-27	5	Rbp1
3.18136e-31	0.666364	0.26	0.152	7.24555e-27	5	Tiparp
6.29727e-31	0.339269	0.663	0.5	1.4342e-26	5	H1fx
3.06005e-30	0.447764	0.511	0.373	6.96927e-26	5	Cmpk1
3.81365e-29	0.622787	0.277	0.169	8.68558e-25	5	Ltv1
5.31424e-29	0.520749	0.263	0.156	1.21032e-24	5	Plxna2
8.3772e-29	0.281504	0.551	0.403	1.90791e-24	5	Dnmt3a
3.98958e-28	0.274662	0.807	0.688	9.08626e-24	5	Tnrc6a
4.55692e-28	0.301777	0.737	0.585	1.03784e-23	5	Ldhb
4.60791e-28	0.31863	0.312	0.191	1.04945e-23	5	Creb5
5.09938e-28	0.366447	0.387	0.26	1.16138e-23	5	Tanc1
7.69541e-28	0.420067	0.483	0.351	1.75263e-23	5	Zcchc3
8.47943e-28	0.471815	0.406	0.281	1.93119e-23	5	Hist1h1a
1.20873e-27	0.451689	0.355	0.236	2.75289e-23	5	Terf1
2.01669e-27	0.31608	0.54	0.399	4.59301e-23	5	Baz2b
2.12359e-27	0.424302	0.455	0.323	4.83649e-23	5	Cdc20
2.64692e-27	0.317037	0.66	0.51	6.02836e-23	5	Foxp1
3.55761e-27	0.301156	0.369	0.241	8.10246e-23	5	Epha7
1.45249e-26	0.571757	0.369	0.253	3.30805e-22	5	Ska1
1.67446e-26	0.579308	0.317	0.209	3.81358e-22	5	Melk
1.75589e-26	0.352534	0.644	0.491	3.99903e-22	5	Id1
1.84688e-26	0.444381	0.351	0.234	4.20627e-22	5	Utrn
5.01009e-26	0.329453	0.587	0.444	1.14105e-21	5	Pwwp3a
5.82942e-26	0.347489	0.456	0.324	1.32765e-21	5	Ryk
6.02366e-26	0.45368	0.464	0.34	1.37189e-21	5	Hist1h3c
1.86411e-25	0.304265	0.668	0.523	4.24552e-21	5	Vezf1
2.47613e-25	0.576868	0.307	0.204	5.63938e-21	5	Spdl1
2.95898e-25	0.550504	0.282	0.182	6.73907e-21	5	Cdc25c
3.26974e-25	0.308761	0.726	0.581	7.44684e-21	5	Sf3b5
4.30005e-25	0.334791	0.442	0.316	9.79337e-21	5	Smc5
4.50748e-25	0.310469	0.563	0.422	1.02658e-20	5	Hirip3
7.47152e-25	0.563382	0.323	0.217	1.70164e-20	5	Hist1h3e
1.25846e-24	0.296169	0.459	0.327	2.86615e-20	5	Ank3
1.97121e-24	0.462918	0.317	0.211	4.48943e-20	5	Ect2
2.32765e-24	0.534856	0.335	0.229	5.30123e-20	5	Esco2
2.97906e-24	0.302532	0.557	0.42	6.78481e-20	5	Stag2
7.01146e-24	0.314145	0.67	0.525	1.59686e-19	5	Jpt1
8.62006e-24	0.388579	0.451	0.328	1.96322e-19	5	Haus3
8.8052e-24	0.325467	0.427	0.303	2.00538e-19	5	Map1b
1.02143e-23	0.36312	0.343	0.23	2.32632e-19	5	Plod2
1.2111e-23	0.457517	0.371	0.259	2.75828e-19	5	E2f5
1.68489e-23	0.257749	0.702	0.554	3.83735e-19	5	Rrm1
2.63954e-23	0.262195	0.879	0.758	6.01156e-19	5	Sfr1
7.08447e-23	0.255718	0.616	0.474	1.61349e-18	5	Gjc1
1.75445e-22	0.338778	0.398	0.279	3.99577e-18	5	Trim35
4.99407e-22	0.535704	0.276	0.181	1.1374e-17	5	Ska3
6.25019e-22	0.481066	0.275	0.178	1.42348e-17	5	Utp14b
7.08404e-22	0.463789	0.307	0.207	1.61339e-17	5	Hibadh
9.26621e-22	0.453559	0.331	0.226	2.11038e-17	5	Cntln
9.32382e-22	0.290936	0.425	0.309	2.1235e-17	5	Dleu2
1.09362e-21	0.284539	0.533	0.406	2.49072e-17	5	Zfr
1.79042e-21	0.460974	0.286	0.19	4.07768e-17	5	Rbms3
2.47475e-21	0.402716	0.399	0.283	5.63625e-17	5	Commd3
3.7291e-21	0.345956	0.373	0.266	8.49302e-17	5	Cachd1
4.23926e-21	0.40828	0.278	0.183	9.65492e-17	5	Nectin3
6.32409e-21	0.27221	0.638	0.506	1.44031e-16	5	H1f0
8.26864e-21	0.506307	0.316	0.219	1.88318e-16	5	Hist2h2ac
3.82243e-20	0.338205	0.3	0.2	8.70559e-16	5	Six1
5.81961e-20	0.374314	0.402	0.296	1.32542e-15	5	Rad51
9.67541e-20	0.299283	0.419	0.308	2.20357e-15	5	Dock1
1.29271e-19	0.402157	0.321	0.224	2.94415e-15	5	Mad2l1
1.72717e-19	0.527143	0.263	0.176	3.93362e-15	5	Hist1h4h
1.88807e-19	0.354846	0.306	0.209	4.30008e-15	5	F2r
3.70197e-19	0.258076	0.439	0.325	8.43123e-15	5	Ncapd2
7.08319e-19	0.261364	0.562	0.439	1.6132e-14	5	Rfc4
7.80726e-19	0.26947	0.498	0.381	1.7781e-14	5	Tes
1.05925e-18	0.40467	0.293	0.202	2.41243e-14	5	Rnf11
1.19991e-18	0.418968	0.255	0.168	2.73279e-14	5	Smarca1
1.99088e-18	0.307378	0.316	0.22	4.53422e-14	5	Kif26b
2.18749e-18	0.280924	0.587	0.462	4.98201e-14	5	Tyms
2.51046e-18	0.434356	0.369	0.268	5.71758e-14	5	1500009L16Rik
2.53714e-18	0.419752	0.251	0.168	5.77834e-14	5	Diaph3
5.46961e-18	0.269315	0.453	0.338	1.2457e-13	5	Myl12b
5.56463e-18	0.367444	0.365	0.266	1.26734e-13	5	Ing1
6.21655e-18	0.419372	0.29	0.203	1.41582e-13	5	Nuf2
6.45547e-18	0.321178	0.447	0.342	1.47023e-13	5	Pop4
7.25964e-18	0.302255	0.381	0.277	1.65338e-13	5	Wnt5a
1.26578e-17	0.300022	0.368	0.265	2.88282e-13	5	Rhoc
1.65647e-17	0.335563	0.342	0.245	3.7726e-13	5	Smad7
1.72992e-17	0.299851	0.502	0.393	3.9399e-13	5	Clspn
1.75776e-17	0.283119	0.373	0.272	4.00329e-13	5	Pard3
2.46954e-17	0.300956	0.504	0.388	5.62438e-13	5	Med28
2.59379e-17	0.328811	0.354	0.257	5.90737e-13	5	Exosc7
2.90365e-17	0.279346	0.274	0.188	6.61306e-13	5	Stx16
2.98043e-17	0.297375	0.505	0.395	6.78793e-13	5	Irf2bp1
3.1719e-17	0.401108	0.305	0.216	7.22401e-13	5	Sass6
4.83762e-17	0.37362	0.315	0.223	1.10177e-12	5	Vma21
6.26435e-17	0.356975	0.276	0.19	1.42671e-12	5	Brca1
7.19188e-17	0.429397	0.313	0.226	1.63795e-12	5	Pimreg
7.36499e-17	0.260621	0.289	0.2	1.67738e-12	5	Fat1
8.58793e-17	0.27908	0.272	0.186	1.9559e-12	5	Maml3
1.07792e-16	0.256489	0.339	0.244	2.45496e-12	5	Rps6ka6
1.31573e-16	0.41605	0.284	0.199	2.99657e-12	5	Fzr1
2.13371e-16	0.268501	0.418	0.317	4.85953e-12	5	Ppp1r12a
2.13452e-16	0.324279	0.425	0.323	4.86136e-12	5	Rex1bd
2.23121e-16	0.503268	0.258	0.179	5.08158e-12	5	Hist1h1c
2.35417e-16	0.358169	0.276	0.192	5.36163e-12	5	Cip2a
2.36381e-16	0.251251	0.46	0.353	5.38358e-12	5	Rangap1
3.111e-16	0.257023	0.666	0.532	7.08531e-12	5	Tubb4b
3.32218e-16	0.323331	0.35	0.257	7.56626e-12	5	Nfe2l2
5.80899e-16	0.273191	0.358	0.262	1.323e-11	5	Sipa1l1
[truncated: 7,541 more rows]
