# Supplementary material for: Stem cell specification and niche formation in developing incisor require actomyosin forces
Source: Stem Cells. 2025 Nov 26;44(2):sxaf074. doi: 10.1093/stmcls/sxaf074 (PMC12855154; doi:10.1093/stmcls/sxaf074)
Supplement: sxaf074_Supplementary_Data [file sxaf074_supplementary_data.zip › Suplemental Data 2.xlsx]

## Sheet: Sheet1
p_val	avg_log2FC	pct.1	pct.2	p_val_adj	cluster	gene
0	2.46544	0.951	0.356	0	0	Top2a
0	2.8186	0.774	0.2	0	0	Nusap1
0	2.3208	0.808	0.271	0	0	Mki67
0	2.61602	0.735	0.2	0	0	Prc1
0	1.9469	0.948	0.413	0	0	Pclaf
0	2.10373	0.808	0.294	0	0	Birc5
0	2.6533	0.749	0.253	0	0	Hist1h1b
0	2.1669	0.732	0.258	0	0	Ube2c
0	2.51264	0.785	0.312	0	0	Hist1h2ae
0	2.1027	0.692	0.23	0	0	Tpx2
0	1.90118	0.722	0.266	0	0	Cdca8
0	1.70237	0.849	0.4	0	0	Smc2
0	2.31923	0.704	0.256	0	0	Cenpf
0	2.53591	0.646	0.199	0	0	Hist1h3c
0	1.82954	0.793	0.347	0	0	Smc4
0	1.7623	0.799	0.354	0	0	Cks2
0	2.59456	0.598	0.155	0	0	Spc25
0	2.50785	0.674	0.243	0	0	Hist1h2ap
0	1.93583	0.765	0.342	0	0	H2afx
0	2.4601	0.584	0.163	0	0	Hmmr
0	2.1796	0.638	0.22	0	0	Cenpe
0	1.83178	0.631	0.223	0	0	Cdk1
0	2.34602	0.645	0.246	0	0	Hist1h4d
0	2.23293	0.565	0.17	0	0	Incenp
0	2.27289	0.577	0.184	0	0	Lockd
0	2.54846	0.523	0.137	0	0	Kif11
0	2.49913	0.515	0.133	0	0	Ckap2l
0	2.23708	0.542	0.164	0	0	Kif15
0	2.68833	0.494	0.122	0	0	Sgo2a
0	1.79281	0.611	0.24	0	0	Spc24
0	2.24721	0.608	0.238	0	0	Hist1h1e
0	2.34056	0.493	0.141	0	0	Knl1
0	2.41793	0.489	0.137	0	0	Mis18bp1
0	2.82749	0.438	0.1	0	0	Esco2
0	2.15578	0.485	0.149	0	0	Pbk
0	2.64852	0.44	0.113	0	0	Hist1h1a
0	2.02478	0.485	0.163	0	0	Racgap1
0	1.8973	0.501	0.18	0	0	Cdca3
0	1.60462	0.557	0.237	0	0	Cenph
0	2.1008	0.477	0.158	0	0	Kif20b
0	2.10023	0.462	0.148	0	0	Ccna2
0	1.79	0.786	0.473	0	0	Arl6ip1
0	1.9164	0.485	0.175	0	0	Tacc3
0	2.59003	0.41	0.102	0	0	Anln
0	2.42914	0.413	0.107	0	0	Kif4
0	1.05663	0.86	0.557	0	0	Ccdc34
0	2.10447	0.454	0.152	0	0	Ccnb1
0	2.51294	0.418	0.116	0	0	Kif23
0	2.40176	0.408	0.107	0	0	Aurkb
0	2.56754	0.404	0.11	0	0	Hist1h2ab
0	2.01929	0.433	0.144	0	0	Sgo1
0	2.2179	0.418	0.13	0	0	Hist1h3e
0	2.40408	0.407	0.123	0	0	Hist2h2ac
0	1.18164	0.782	0.5	0	0	Tmpo
0	2.03832	0.434	0.152	0	0	Tk1
0	2.60177	0.367	0.087	0	0	Depdc1a
0	2.28877	0.396	0.122	0	0	Ckap2
0	2.32773	0.386	0.113	0	0	Arhgap11a
0	2.23148	0.372	0.109	0	0	Ndc80
0	1.0099	0.883	0.627	0	0	Ube2s
0	1.28056	0.972	0.727	0	0	Tuba1b
0	1.09694	0.89	0.649	0	0	H2afv
0	2.54355	0.312	0.078	0	0	Nuf2
0	2.90375	0.28	0.053	0	0	Mxd3
0	1.16626	0.964	0.759	0	0	Dek
0	1.5509	0.997	0.8	0	0	Hmgb2
0	1.15946	0.994	0.806	0	0	Stmn1
0	0.887946	0.97	0.788	0	0	Nucks1
0	0.988705	0.999	0.892	0	0	H2afz
0	0.965073	0.993	0.896	0	0	Tubb5
0	0.58841	1	0.995	0	0	Hmgb1
1.1189e-305	1.55094	0.582	0.265	2.60794e-301	0	Tyms
1.5478e-305	1.51355	0.632	0.338	3.60762e-301	0	Hjurp
1.02514e-299	2.51129	0.307	0.078	2.38939e-295	0	Cdca2
1.77574e-296	2.22856	0.346	0.099	4.13889e-292	0	Ska1
3.99334e-296	1.59836	0.593	0.292	9.30769e-292	0	Atad2
1.08679e-284	2.13868	0.343	0.101	2.53308e-280	0	Ncapg
2.62068e-283	1.79951	0.409	0.139	6.10827e-279	0	Fbxo5
3.05069e-277	2.00764	0.379	0.126	7.11054e-273	0	Bub1b
1.96262e-276	2.30422	0.346	0.108	4.57448e-272	0	Hist1h1d
5.14568e-275	1.75949	0.464	0.185	1.19936e-270	0	Clspn
4.07916e-274	1.58505	0.504	0.217	9.50772e-270	0	Dbf4
3.67358e-265	2.73402	0.267	0.066	8.56237e-261	0	Hist1h2an
4.82431e-265	1.71903	0.431	0.163	1.12445e-260	0	Cenpm
1.04324e-261	1.96597	0.359	0.117	2.43159e-257	0	Bub1
1.65067e-261	2.07442	0.334	0.102	3.84738e-257	0	Kif22
2.72026e-260	1.39286	0.652	0.36	6.34039e-256	0	Tubb4b
4.83884e-259	2.32452	0.319	0.096	1.12784e-254	0	Aspm
5.22435e-256	1.57688	0.559	0.276	1.21769e-251	0	Cenpa
2.96934e-252	2.17158	0.314	0.093	6.92094e-248	0	Shcbp1
2.47435e-250	1.25146	0.6	0.296	5.76722e-246	0	Cenpw
1.49479e-249	2.27378	0.286	0.079	3.48406e-245	0	Kif18a
4.0592e-249	2.01677	0.344	0.112	9.46119e-245	0	Plk1
1.09768e-248	1.59608	0.495	0.223	2.55847e-244	0	G2e3
6.03467e-244	2.51854	0.268	0.071	1.40656e-239	0	Hist2h2bb
1.31863e-243	1.93837	0.361	0.125	3.07347e-239	0	Rad51ap1
3.61318e-242	1.91918	0.354	0.121	8.4216e-238	0	Diaph3
2.34877e-237	1.83898	0.389	0.145	5.4745e-233	0	Cdc20
6.98025e-236	1.9835	0.354	0.124	1.62696e-231	0	Dlgap5
9.97265e-230	2.03024	0.324	0.107	2.32443e-225	0	Aurka
3.77227e-228	2.34447	0.281	0.083	8.7924e-224	0	Hist1h3i
9.33233e-225	0.966486	0.753	0.467	2.17518e-220	0	Cks1b
1.41076e-224	1.30028	0.559	0.289	3.28819e-220	0	Rrm1
1.12252e-220	1.65365	0.398	0.161	2.61637e-216	0	Plk4
4.73748e-220	1.30488	0.574	0.306	1.10421e-215	0	Bub3
1.07857e-218	1.84563	0.335	0.117	2.51392e-214	0	Cenpp
1.1327e-218	2.21679	0.283	0.086	2.64009e-214	0	Spdl1
6.33112e-218	2.07169	0.306	0.099	1.47566e-213	0	Pimreg
1.17031e-217	2.16587	0.274	0.081	2.72775e-213	0	Melk
6.7299e-216	2.20699	0.257	0.071	1.56861e-211	0	Ttk
5.95564e-214	2.00835	0.301	0.098	1.38814e-209	0	Kif2c
5.44154e-212	1.93865	0.325	0.114	1.26832e-207	0	Ncaph
2.01719e-211	1.46138	0.446	0.196	4.70166e-207	0	Ccnb2
3.2367e-211	1.60119	0.393	0.157	7.54411e-207	0	Mns1
5.91183e-211	2.12803	0.266	0.078	1.37793e-206	0	Psrc1
2.31957e-210	1.23464	0.635	0.375	5.40645e-206	0	Lig1
7.42598e-208	2.20573	0.263	0.078	1.73085e-203	0	Cit
1.66446e-207	1.19419	0.616	0.369	3.87953e-203	0	Rad21
7.49813e-207	1.32829	0.521	0.266	1.74767e-202	0	Hirip3
5.79777e-205	2.00027	0.275	0.085	1.35135e-200	0	Kif20a
5.8366e-203	1.77965	0.355	0.139	1.3604e-198	0	Ncapg2
1.72576e-199	2.18255	0.264	0.081	4.02239e-195	0	Cdc25c
3.50506e-198	0.807204	0.808	0.594	8.16959e-194	0	Cbx5
4.84142e-198	1.24288	0.53	0.268	1.12844e-193	0	Gmnn
5.60767e-197	1.70344	0.363	0.144	1.30704e-192	0	Trim59
1.911e-196	1.25764	0.626	0.363	4.45416e-192	0	Crip1
5.32525e-194	1.46316	0.426	0.19	1.24121e-189	0	Cenpq
1.09694e-193	0.776376	0.832	0.632	2.55676e-189	0	Smc1a
1.0934e-190	2.26568	0.268	0.087	2.5485e-186	0	Hist1h4h
8.91014e-188	1.52363	0.375	0.155	2.07677e-183	0	Trip13
1.06085e-187	1.78282	0.318	0.118	2.47264e-183	0	Ncapd2
3.45294e-187	0.67762	0.873	0.694	8.04811e-183	0	Hmgn2
1.48159e-184	1.08648	0.616	0.359	3.45328e-180	0	H1fx
4.56588e-184	1.21925	0.569	0.33	1.06422e-179	0	Ckap5
1.45075e-182	0.868098	0.721	0.479	3.3814e-178	0	Ezh2
8.52251e-179	1.08048	0.601	0.357	1.98643e-174	0	Dnajc9
1.47825e-176	1.4773	0.401	0.182	3.4455e-172	0	Ncapd3
3.26065e-173	0.608194	0.931	0.801	7.59992e-169	0	Calm2
2.46092e-171	0.656129	0.882	0.7	5.73592e-167	0	Psip1
2.45992e-164	1.21395	0.48	0.254	5.73358e-160	0	Rangap1
5.46746e-164	0.771813	0.783	0.53	1.27436e-159	0	Selenoh
9.31223e-159	1.01921	0.582	0.355	2.1705e-154	0	Usp1
2.73625e-158	0.288751	1	1	6.37764e-154	0	Ptma
5.12032e-157	0.609514	0.905	0.72	1.19344e-152	0	Nasp
3.02087e-156	0.514874	0.949	0.777	7.04104e-152	0	Ran
8.60497e-155	0.551719	0.859	0.611	2.00565e-150	0	Prrx1
1.50436e-154	0.766261	0.742	0.525	3.50637e-150	0	Anp32e
3.66158e-154	1.76749	0.279	0.105	8.53441e-150	0	Bora
3.20795e-153	1.42847	0.364	0.164	7.47708e-149	0	Cenpk
4.72036e-148	1.52757	0.309	0.127	1.10022e-143	0	Knstrn
8.64038e-142	0.928062	0.605	0.398	2.0139e-137	0	Lmnb1
1.00861e-141	1.47017	0.347	0.159	2.35086e-137	0	Tuba1c
2.59174e-137	1.23033	0.413	0.209	6.04083e-133	0	Hist1h4i
3.61547e-136	0.836538	0.706	0.491	8.42694e-132	0	Jpt1
4.81674e-136	0.87659	0.613	0.4	1.12269e-131	0	Brd8
5.64602e-131	1.29738	0.378	0.189	1.31597e-126	0	Pola1
2.34435e-130	1.06129	0.376	0.176	5.46422e-126	0	Rspo3
7.94671e-129	0.868536	0.583	0.363	1.85222e-124	0	Lsm2
1.80296e-128	0.867594	0.637	0.429	4.20234e-124	0	H1f0
1.03023e-127	1.67265	0.268	0.11	2.40126e-123	0	Hist1h1c
1.776e-127	1.62821	0.265	0.107	4.13951e-123	0	Rad51
5.8249e-123	1.25729	0.373	0.189	1.35767e-118	0	Rrm2
3.72535e-122	1.45689	0.29	0.127	8.68304e-118	0	Mad2l1
2.30677e-118	1.50794	0.268	0.114	5.37661e-114	0	Rad18
3.9563e-117	1.04251	0.447	0.252	9.22135e-113	0	Rfc4
6.85921e-117	0.972589	0.509	0.318	1.59875e-112	0	Nsd2
6.59191e-114	1.36442	0.3	0.139	1.53644e-109	0	Blm
2.54469e-113	1.16205	0.373	0.194	5.93116e-109	0	Prim1
4.3512e-113	0.567436	0.742	0.497	1.01418e-108	0	Hand2os1
3.88041e-112	0.622788	0.75	0.502	9.04447e-108	0	Msx1
9.92341e-110	1.11166	0.404	0.223	2.31295e-105	0	Syce2
6.25649e-109	1.37216	0.296	0.14	1.45826e-104	0	Cdca4
7.70117e-109	1.08469	0.359	0.185	1.79499e-104	0	Dleu2
1.73366e-107	0.980391	0.542	0.37	4.04081e-103	0	Slbp
7.93724e-107	1.40301	0.272	0.122	1.85001e-102	0	Fxyd6
1.73106e-106	1.32821	0.29	0.136	4.03475e-102	0	Terf1
4.34045e-105	0.748446	0.59	0.383	1.01167e-100	0	Lsm3
2.19506e-104	1.40963	0.269	0.121	5.11625e-100	0	Fam111a
1.04608e-103	1.07288	0.324	0.156	2.43821e-99	0	Osr2
4.13197e-102	0.633738	0.7	0.516	9.63079e-98	0	Smc6
1.30726e-98	0.632902	0.622	0.395	3.04695e-94	0	Twist1
8.94307e-97	0.658318	0.544	0.332	2.08445e-92	0	Tpm2
1.27501e-96	1.38311	0.254	0.116	2.9718e-92	0	Fzr1
1.80456e-96	1.15255	0.349	0.187	4.20606e-92	0	Cmc2
4.53215e-95	0.538586	0.661	0.435	1.05635e-90	0	Hand2
6.82812e-94	1.27616	0.281	0.137	1.5915e-89	0	Nde1
9.04467e-94	1.04698	0.35	0.188	2.10813e-89	0	Lbr
9.59056e-92	0.812755	0.532	0.358	2.23537e-87	0	Dnmt1
1.19999e-91	0.37069	0.947	0.825	2.79694e-87	0	Anp32b
2.22677e-91	1.01175	0.356	0.195	5.19016e-87	0	Cep295
1.09644e-89	0.965579	0.267	0.122	2.55559e-85	0	Foxf1
2.35512e-88	0.297182	0.994	0.975	5.48932e-84	0	H3f3b
9.44766e-88	0.335821	0.893	0.719	2.20206e-83	0	Peg3
1.9465e-87	0.409552	0.977	0.869	4.53691e-83	0	Lgals1
4.94326e-86	0.670123	0.587	0.398	1.15218e-81	0	Rnaseh2c
1.97996e-85	0.577812	0.678	0.493	4.6149e-81	0	Lsm6
1.84404e-84	0.64036	0.642	0.476	4.2981e-80	0	Ctcf
6.69446e-84	0.4374	0.881	0.721	1.56035e-79	0	Snrpd1
3.10008e-82	1.02776	0.332	0.184	7.22567e-78	0	Pmf1
2.65946e-81	0.538633	0.756	0.609	6.19868e-77	0	Smc3
5.21177e-81	0.715074	0.553	0.386	1.21476e-76	0	Prdx4
7.13156e-81	0.850926	0.497	0.341	1.66222e-76	0	Pcna
9.74098e-80	0.387516	0.897	0.777	2.27043e-75	0	Cbx3
1.03158e-79	0.815445	0.3	0.152	2.40441e-75	0	Pappa2
6.02503e-79	0.802186	0.453	0.292	1.40431e-74	0	Nsmce4a
7.41439e-79	1.03593	0.291	0.151	1.72815e-74	0	Rnf227
1.35708e-78	0.618105	0.661	0.491	3.16308e-74	0	Id2
2.98722e-78	0.369548	0.925	0.807	6.96262e-74	0	Srsf3
1.44474e-77	0.534298	0.525	0.326	3.36739e-73	0	Alx1
2.70121e-77	0.66092	0.561	0.394	6.29598e-73	0	Tsen34
4.79879e-77	1.11309	0.281	0.148	1.1185e-72	0	Ska2
5.68429e-77	1.02242	0.312	0.171	1.3249e-72	0	Skp2
1.4434e-76	1.00063	0.365	0.217	3.36429e-72	0	Dtl
5.33344e-76	0.523167	0.648	0.46	1.24312e-71	0	Wnt5a
3.52588e-75	0.604079	0.624	0.446	8.21812e-71	0	Alyref
3.60184e-75	0.735789	0.496	0.337	8.39517e-71	0	Sae1
6.03321e-75	0.924311	0.256	0.125	1.40622e-70	0	Nrgn
9.19047e-75	0.462857	0.704	0.508	2.14212e-70	0	Hmgb3
2.12934e-74	1.09953	0.303	0.169	4.96308e-70	0	Atad5
9.96873e-74	0.743363	0.326	0.175	2.32351e-69	0	Cacna1d
8.52889e-73	0.55415	0.637	0.479	1.98791e-68	0	Ccdc88a
1.1189e-72	0.700352	0.422	0.261	2.60793e-68	0	Cntln
3.04938e-71	0.75646	0.482	0.325	7.10749e-67	0	Orc6
1.90185e-70	0.542499	0.653	0.493	4.43284e-66	0	Ssrp1
4.53022e-70	0.93925	0.327	0.189	1.0559e-65	0	Vrk1
6.48531e-70	0.889048	0.353	0.213	1.51159e-65	0	Cep57
6.71751e-70	0.403547	0.851	0.723	1.56572e-65	0	Hnrnpd
1.11937e-68	0.569573	0.643	0.5	2.60902e-64	0	Baz1b
1.80358e-67	1.22859	0.259	0.138	4.20379e-63	0	Ccne2
5.44411e-67	0.331065	0.945	0.844	1.26891e-62	0	Hint1
1.08469e-65	0.355189	0.914	0.759	2.5282e-61	0	Ranbp1
1.04853e-64	0.814176	0.417	0.278	2.44391e-60	0	Topbp1
6.6897e-64	0.745921	0.283	0.151	1.55923e-59	0	Usp29
9.80587e-64	0.325093	0.938	0.835	2.28555e-59	0	Sumo2
1.05945e-63	0.906158	0.333	0.203	2.46937e-59	0	Cdk5rap2
1.39965e-62	0.569156	0.481	0.321	3.26229e-58	0	Penk
2.343e-62	0.843931	0.346	0.21	5.46107e-58	0	Uhrf1
3.37983e-62	0.425709	0.467	0.286	7.8777e-58	0	Mab21l2
1.01377e-61	0.97965	0.307	0.182	2.3629e-57	0	Chaf1a
1.44319e-61	0.695141	0.434	0.287	3.36379e-57	0	Exosc8
2.48111e-61	0.970694	0.273	0.153	5.78296e-57	0	Rhno1
1.25681e-60	0.60363	0.517	0.376	2.92936e-56	0	Smchd1
1.85435e-60	0.759884	0.341	0.203	4.32213e-56	0	Pax9
7.74803e-60	0.435021	0.746	0.601	1.80591e-55	0	Supt16
1.69094e-59	0.591323	0.533	0.383	3.94123e-55	0	Mrpl51
5.46519e-59	0.463971	0.51	0.341	1.27383e-54	0	Lum
8.26619e-59	0.686326	0.433	0.291	1.92668e-54	0	Tipin
1.93098e-58	0.770849	0.38	0.246	4.50074e-54	0	Rfc2
9.47327e-58	0.680001	0.327	0.194	2.20803e-53	0	Ccn1
1.02911e-57	0.596997	0.52	0.374	2.39865e-53	0	Hpf1
4.10745e-57	0.954393	0.274	0.159	9.57365e-53	0	Pcnt
9.63836e-57	0.642595	0.463	0.324	2.24651e-52	0	Pds5b
1.39783e-56	0.629704	0.349	0.212	3.25806e-52	0	Iqgap2
3.53146e-56	0.269715	0.964	0.909	8.23112e-52	0	Hnrnpa2b1
9.0917e-56	0.924236	0.273	0.157	2.11909e-51	0	Cenpc1
1.48679e-55	0.492445	0.649	0.491	3.46541e-51	0	Dut
3.48051e-55	0.30186	0.912	0.808	8.11237e-51	0	Cbx1
1.13734e-54	0.46741	0.629	0.471	2.65091e-50	0	Ndufaf2
4.19097e-54	0.65776	0.382	0.247	9.76831e-50	0	Hdgfl3
9.87515e-54	1.04151	0.259	0.15	2.3017e-49	0	Dhfr
1.47374e-53	0.84196	0.319	0.2	3.43499e-49	0	Pold3
1.84545e-53	0.52463	0.609	0.466	4.30138e-49	0	Dtymk
2.87192e-53	0.28618	0.937	0.856	6.69386e-49	0	Tceal9
3.29961e-53	0.53388	0.647	0.616	7.69074e-49	0	Xist
6.05538e-53	0.660633	0.348	0.215	1.41139e-48	0	Wif1
5.13199e-52	0.890626	0.288	0.173	1.19616e-47	0	Rpa2
6.83157e-52	0.460184	0.58	0.433	1.5923e-47	0	Oxct1
9.2604e-52	0.400169	0.65	0.488	2.15841e-47	0	Emp3
2.75594e-51	0.465189	0.659	0.529	6.42355e-47	0	Rfc1
3.75776e-51	0.554333	0.548	0.424	8.75859e-47	0	Stag1
8.73993e-51	0.582115	0.453	0.323	2.0371e-46	0	Stag2
1.406e-50	0.699977	0.373	0.246	3.27711e-46	0	Ppih
2.71615e-50	0.613204	0.391	0.261	6.3308e-46	0	Ppwd1
8.4021e-50	0.400469	0.506	0.342	1.95836e-45	0	Col6a3
8.15805e-49	0.488908	0.518	0.374	1.90148e-44	0	Lsm8
3.82718e-48	0.368715	0.442	0.286	8.92038e-44	0	Runx1t1
6.14324e-48	0.548752	0.457	0.326	1.43187e-43	0	Ctdspl2
2.79315e-47	0.278229	0.851	0.744	6.51027e-43	0	Sept7
3.34928e-47	0.65789	0.342	0.222	7.80651e-43	0	Lnpk
5.05077e-47	0.310193	0.445	0.287	1.17723e-42	0	Gm34030
6.7785e-47	0.267909	0.469	0.305	1.57993e-42	0	Satb2
3.30606e-46	0.513698	0.514	0.383	7.70576e-42	0	Anapc11
7.23011e-46	0.38102	0.687	0.559	1.68519e-41	0	Rbbp7
7.91454e-46	0.397702	0.685	0.537	1.84472e-41	0	U2af1
1.20055e-45	0.38205	0.508	0.357	2.79823e-41	0	Dlk1
2.50742e-45	0.444529	0.573	0.442	5.84429e-41	0	Ywhah
3.63043e-45	0.323369	0.829	0.699	8.4618e-41	0	Ptges3
4.52387e-45	0.269607	0.957	0.899	1.05442e-40	0	Dynll1
5.65163e-45	0.269515	0.706	0.541	1.31728e-40	0	Crabp1
7.46322e-45	0.477671	0.521	0.388	1.73953e-40	0	Larp7
1.33859e-44	0.258016	0.943	0.864	3.11998e-40	0	Hnrnpa3
2.8331e-43	0.396997	0.328	0.203	6.60339e-39	0	Cped1
4.71958e-43	0.293946	0.87	0.756	1.10004e-38	0	Rbm3
7.02129e-43	0.446601	0.586	0.45	1.63652e-38	0	Gm1673
5.93611e-42	0.56481	0.46	0.342	1.38359e-37	0	Rfc3
3.80633e-41	0.346245	0.726	0.614	8.87179e-37	0	Hp1bp3
4.77348e-41	0.371038	0.704	0.601	1.1126e-36	0	Hnrnpr
5.85093e-41	0.546161	0.277	0.169	1.36373e-36	0	Blvrb
9.0928e-41	0.543329	0.446	0.329	2.11935e-36	0	Nt5dc2
1.27964e-40	0.821484	0.267	0.169	2.98259e-36	0	Dynlt1f
1.46396e-40	0.502031	0.322	0.205	3.41219e-36	0	Gnb4
1.78791e-40	0.424025	0.559	0.431	4.16725e-36	0	Stub1
2.57533e-40	0.350606	0.72	0.594	6.00257e-36	0	Srsf10
8.08617e-40	0.330745	0.76	0.642	1.88472e-35	0	Ppig
1.31365e-39	0.664313	0.287	0.184	3.06185e-35	0	Emp1
1.57822e-39	0.495559	0.444	0.321	3.67851e-35	0	Cenpx
1.7271e-39	0.639187	0.319	0.212	4.02553e-35	0	Cse1l
3.65616e-39	0.368447	0.548	0.411	8.52177e-35	0	Csrp2
4.3672e-39	0.310469	0.545	0.404	1.01791e-34	0	Fbn2
7.75355e-39	0.259647	0.712	0.529	1.8072e-34	0	Cdh11
1.27042e-38	0.32732	0.783	0.661	2.9611e-34	0	Bex3
1.3337e-38	0.550469	0.474	0.356	3.10859e-34	0	Hells
6.44652e-38	0.430047	0.328	0.212	1.50255e-33	0	Loxl2
6.64695e-38	0.377529	0.608	0.48	1.54927e-33	0	Trir
2.27035e-37	0.436437	0.392	0.27	5.29172e-33	0	Pcdh18
3.58158e-37	0.333995	0.318	0.2	8.34794e-33	0	Lrrc17
4.58116e-37	0.52021	0.411	0.298	1.06778e-32	0	Rad50
5.95116e-37	0.268448	0.461	0.312	1.3871e-32	0	Mme
8.32687e-37	0.481834	0.44	0.324	1.94083e-32	0	Mllt3
8.83339e-37	0.346867	0.623	0.496	2.05889e-32	0	Ilf2
2.32986e-36	0.569049	0.362	0.257	5.43043e-32	0	Taf1
2.71283e-36	0.474289	0.456	0.343	6.32307e-32	0	Gjc1
3.61508e-36	0.338668	0.354	0.233	8.42603e-32	0	Ddr2
5.8229e-36	0.507246	0.43	0.325	1.3572e-31	0	Fmr1
6.62847e-36	0.302977	0.772	0.659	1.54496e-31	0	Hnrnpdl
7.21931e-36	0.500786	0.426	0.313	1.68268e-31	0	0610010K14Rik
1.22768e-35	0.313985	0.687	0.537	2.86148e-31	0	Lsm5
1.66804e-35	0.684104	0.271	0.173	3.88788e-31	0	Nts
2.27302e-35	0.332108	0.689	0.55	5.29794e-31	0	Siva1
2.37985e-35	0.700724	0.259	0.166	5.54695e-31	0	Mis12
2.61059e-35	0.323792	0.689	0.555	6.08477e-31	0	Banf1
3.27496e-35	0.480388	0.462	0.348	7.63329e-31	0	Ssna1
4.58257e-35	0.39212	0.629	0.519	1.06811e-30	0	Eif1b
7.75553e-35	0.310697	0.518	0.379	1.80766e-30	0	Col6a2
2.79774e-34	0.484312	0.356	0.242	6.52097e-30	0	Col26a1
8.09839e-34	0.364421	0.274	0.171	1.88757e-29	0	Sfrp1
9.60242e-34	0.283801	0.799	0.689	2.23813e-29	0	Tmem256
1.06358e-33	0.485213	0.417	0.309	2.47899e-29	0	Xpo1
1.29641e-33	0.508234	0.35	0.247	3.02167e-29	0	Fkbp2
1.38569e-33	0.509211	0.358	0.248	3.22977e-29	0	Sdc2
1.9327e-33	0.343775	0.302	0.194	4.50474e-29	0	Igsf10
5.64321e-33	0.310353	0.296	0.186	1.31532e-28	0	Dnm3os
6.48759e-33	0.558323	0.298	0.202	1.51213e-28	0	Ahctf1
6.93599e-33	0.53506	0.376	0.276	1.61664e-28	0	Ing1
7.86131e-33	0.653917	0.294	0.201	1.83231e-28	0	Hspa14
1.0275e-32	0.293268	0.737	0.601	2.39489e-28	0	Ndufa5
1.2159e-32	0.291502	0.796	0.686	2.83402e-28	0	Smarca5
1.84015e-32	0.447387	0.435	0.323	4.28901e-28	0	Hmgn5
2.5929e-32	0.355464	0.565	0.447	6.04352e-28	0	Ddah2
2.79142e-32	0.449548	0.392	0.284	6.50625e-28	0	Nsmce2
3.55526e-32	0.454477	0.4	0.294	8.28659e-28	0	Scoc
3.73143e-32	0.437091	0.438	0.33	8.69721e-28	0	Dcakd
7.66321e-32	0.389551	0.452	0.345	1.78614e-27	0	Cspp1
8.61299e-32	0.641135	0.316	0.223	2.00752e-27	0	E2f3
1.0992e-31	0.461391	0.343	0.24	2.56201e-27	0	Cdc42bpa
1.44832e-31	0.345429	0.523	0.406	3.37576e-27	0	Commd1
1.77965e-31	0.325346	0.681	0.571	4.14801e-27	0	Rnps1
2.1182e-31	0.555673	0.271	0.178	4.9371e-27	0	Cox6b2
4.15539e-31	0.487655	0.412	0.311	9.68537e-27	0	Trps1
4.74087e-31	0.304284	0.705	0.601	1.105e-26	0	B230219D22Rik
5.47963e-31	0.375439	0.598	0.484	1.27719e-26	0	Nudc
6.6641e-31	0.33099	0.64	0.534	1.55327e-26	0	Rbbp4
7.46334e-31	0.31787	0.469	0.349	1.73956e-26	0	Nfia
1.04092e-30	0.289398	0.813	0.733	2.42618e-26	0	Ptms
1.2444e-30	0.275653	0.785	0.694	2.90044e-26	0	Sf3b2
1.57663e-30	0.524141	0.334	0.238	3.6748e-26	0	Apip
1.67799e-30	0.41636	0.509	0.394	3.91106e-26	0	Dctpp1
2.81537e-30	0.320272	0.542	0.424	6.56206e-26	0	Rbms1
7.67659e-30	0.577516	0.302	0.212	1.78926e-25	0	Rprd1b
8.25533e-30	0.373576	0.478	0.369	1.92415e-25	0	Serpine2
9.68827e-30	0.258109	0.821	0.717	2.25814e-25	0	Srrm1
1.3451e-29	0.32801	0.347	0.238	3.13515e-25	0	Igfbp7
1.38142e-29	0.566251	0.311	0.219	3.21981e-25	0	Pgp
1.40952e-29	0.372534	0.419	0.308	3.28531e-25	0	Epha7
1.59738e-29	0.455736	0.416	0.317	3.72316e-25	0	Hnrnpul1
2.24119e-29	0.337474	0.296	0.195	5.22376e-25	0	Pdgfrb
2.92398e-29	0.535994	0.27	0.182	6.81522e-25	0	Cnep1r1
3.16003e-29	0.592047	0.297	0.208	7.36539e-25	0	Meaf6
3.50644e-29	0.304658	0.627	0.516	8.17282e-25	0	Zfp91
5.33712e-29	0.444086	0.395	0.296	1.24398e-24	0	AI506816
6.47299e-29	0.28995	0.701	0.601	1.50873e-24	0	Thrap3
6.51159e-29	0.287627	0.733	0.615	1.51772e-24	0	Srsf7
8.6754e-29	0.329322	0.33	0.226	2.02206e-24	0	Kif26b
8.69499e-29	0.298887	0.625	0.513	2.02663e-24	0	Ptch1
1.06922e-28	0.327922	0.596	0.489	2.49214e-24	0	Myh10
1.13931e-28	0.352416	0.536	0.437	2.65551e-24	0	Wbp11
1.53664e-28	0.35741	0.346	0.243	3.5816e-24	0	Add3
2.05724e-28	0.347425	0.627	0.531	4.79501e-24	0	Tcf12
4.20754e-28	0.432242	0.438	0.336	9.80693e-24	0	Mcm7
4.73598e-28	0.411411	0.379	0.281	1.10386e-23	0	Vegfb
7.66004e-28	0.373817	0.487	0.38	1.7854e-23	0	Pbdc1
8.99069e-28	0.289277	0.693	0.573	2.09555e-23	0	Ddx39b
9.58234e-28	0.420043	0.353	0.258	2.23345e-23	0	Clic4
9.70343e-28	0.490172	0.334	0.243	2.26168e-23	0	Pom121
1.02324e-27	0.285662	0.532	0.414	2.38497e-23	0	Sostdc1
1.12012e-27	0.26743	0.775	0.662	2.61077e-23	0	Srsf2
1.66242e-27	0.374615	0.379	0.28	3.87478e-23	0	Net1
2.05216e-27	0.376644	0.461	0.363	4.78317e-23	0	Ilf3
2.23383e-27	0.467879	0.311	0.22	5.20661e-23	0	Fopnl
2.72124e-27	0.359065	0.447	0.347	6.34268e-23	0	Sptssa
2.89775e-27	0.412097	0.391	0.294	6.75408e-23	0	Actn1
3.19565e-27	0.343514	0.542	0.446	7.44841e-23	0	Tcerg1
3.47514e-27	0.388452	0.436	0.334	8.09985e-23	0	Znrd1
3.60204e-27	0.414032	0.445	0.346	8.39563e-23	0	Gtf2a2
3.91149e-27	0.467241	0.399	0.307	9.11691e-23	0	Aarsd1
4.30946e-27	0.587869	0.251	0.17	1.00445e-22	0	Cntrl
4.4949e-27	0.311049	0.592	0.481	1.04767e-22	0	Pa2g4
5.54223e-27	0.382837	0.448	0.35	1.29178e-22	0	Nudt21
5.89631e-27	0.510913	0.335	0.243	1.37431e-22	0	Lef1
6.0032e-27	0.404084	0.335	0.24	1.39923e-22	0	Pam
8.775e-27	0.461094	0.33	0.239	2.04528e-22	0	Gps2
9.26355e-27	0.443537	0.34	0.248	2.15915e-22	0	Oat
3.05905e-26	0.519422	0.329	0.242	7.13003e-22	0	Ubald2
4.40869e-26	0.264536	0.673	0.552	1.02758e-21	0	Rbm8a
4.83382e-26	0.359752	0.398	0.301	1.12667e-21	0	Epb41l2
1.05282e-25	0.36056	0.451	0.354	2.45392e-21	0	Kif2a
1.23388e-25	0.472057	0.309	0.223	2.87593e-21	0	Lcorl
1.29362e-25	0.392783	0.381	0.285	3.01517e-21	0	Upf3b
1.7517e-25	0.284933	0.64	0.534	4.08286e-21	0	Pbrm1
3.59424e-25	0.27643	0.601	0.497	8.37745e-21	0	Matr3
4.26261e-25	0.369755	0.399	0.306	9.9353e-21	0	Ergic2
5.28933e-25	0.303946	0.553	0.455	1.23284e-20	0	Idh2
6.48662e-25	0.372531	0.36	0.267	1.5119e-20	0	Eea1
1.78218e-24	0.373042	0.424	0.33	4.1539e-20	0	Taf15
1.89127e-24	0.264951	0.703	0.596	4.40817e-20	0	Smarcc1
2.821e-24	0.454644	0.316	0.231	6.57518e-20	0	Fam76b
5.34828e-24	0.374219	0.368	0.278	1.24658e-19	0	Emsy
5.74415e-24	0.304109	0.589	0.494	1.33885e-19	0	Raly
5.81067e-24	0.370101	0.435	0.342	1.35435e-19	0	Eif4a3
8.53539e-24	0.295926	0.279	0.191	1.98943e-19	0	Nfatc4
8.64098e-24	0.438955	0.288	0.205	2.01404e-19	0	Arhgap10
1.01176e-23	0.499174	0.254	0.177	2.35821e-19	0	Ncoa7
1.17097e-23	0.377374	0.392	0.3	2.7293e-19	0	Nfyb
1.26765e-23	0.327108	0.52	0.43	2.95463e-19	0	Anapc5
2.05956e-23	0.344742	0.433	0.339	4.80041e-19	0	Dpysl2
2.2033e-23	0.376267	0.319	0.232	5.13545e-19	0	Cdk14
2.4341e-23	0.372403	0.354	0.266	5.67341e-19	0	Dnajc10
2.78517e-23	0.497915	0.311	0.231	6.49167e-19	0	Hat1
3.16233e-23	0.337462	0.444	0.351	7.37076e-19	0	Hnrnph3
3.77663e-23	0.305783	0.39	0.295	8.80257e-19	0	Frmd4a
4.72545e-23	0.276172	0.614	0.506	1.10141e-18	0	Mrpl42
6.43181e-23	0.326327	0.53	0.431	1.49913e-18	0	Mrpl18
6.67355e-23	0.273842	0.561	0.45	1.55547e-18	0	Lyar
8.288e-23	0.283698	0.577	0.483	1.93177e-18	0	Hnrnpl
1.05664e-22	0.370025	0.429	0.343	2.46282e-18	0	Rheb
1.32231e-22	0.285307	0.346	0.253	3.08204e-18	0	Gli3
1.40502e-22	0.250788	0.335	0.239	3.27483e-18	0	Nid1
1.61728e-22	0.276916	0.548	0.453	3.76956e-18	0	Adgrl2
1.76973e-22	0.421245	0.336	0.254	4.12489e-18	0	Ccdc25
1.84077e-22	0.362433	0.342	0.253	4.29047e-18	0	Pdlim4
3.95726e-22	0.334416	0.345	0.255	9.22359e-18	0	Cachd1
4.64841e-22	0.349274	0.396	0.306	1.08345e-17	0	Impad1
5.60247e-22	0.292145	0.625	0.523	1.30582e-17	0	Sf3b5
5.75561e-22	0.370871	0.45	0.363	1.34152e-17	0	Rif1
7.40774e-22	0.312782	0.39	0.3	1.7266e-17	0	Fam92a
7.45372e-22	0.436118	0.314	0.233	1.73731e-17	0	Erc1
9.29742e-22	0.331666	0.27	0.187	2.16704e-17	0	Robo2
1.08394e-21	0.335046	0.476	0.388	2.52645e-17	0	Hdac1
1.6783e-21	0.30875	0.518	0.422	3.91179e-17	0	Utp3
2.86616e-21	0.260366	0.382	0.29	6.68044e-17	0	Ttc28
4.09406e-21	0.39412	0.368	0.288	9.54243e-17	0	Iws1
4.18032e-21	0.583387	0.256	0.185	9.7435e-17	0	Mthfd2
4.49552e-21	0.454911	0.298	0.22	1.04782e-16	0	Parp2
5.36097e-21	0.253339	0.597	0.493	1.24954e-16	0	Cdk2ap1
7.28573e-21	0.269265	0.564	0.46	1.69816e-16	0	Sept11
7.60747e-21	0.365692	0.408	0.326	1.77315e-16	0	Kpnb1
8.73649e-21	0.262699	0.628	0.539	2.0363e-16	0	Scaf11
1.16441e-20	0.268038	0.564	0.471	2.714e-16	0	Impdh2
1.43725e-20	0.341094	0.443	0.359	3.34995e-16	0	Cnn2
2.3603e-20	0.481257	0.279	0.207	5.50139e-16	0	Nelfe
2.64735e-20	0.264935	0.532	0.441	6.17044e-16	0	Ppp1cc
3.00514e-20	0.329215	0.354	0.272	7.00437e-16	0	Rbmx
3.02037e-20	0.270773	0.538	0.448	7.03989e-16	0	Mapre1
3.55117e-20	0.25739	0.572	0.482	8.27706e-16	0	Cggbp1
3.57004e-20	0.295531	0.469	0.378	8.32106e-16	0	Rex1bd
3.96695e-20	0.404463	0.286	0.211	9.24617e-16	0	Czib
4.36105e-20	0.250755	0.569	0.47	1.01647e-15	0	Cetn3
8.67525e-20	0.323609	0.443	0.356	2.02203e-15	0	Mrpl14
1.07282e-19	0.454642	0.284	0.211	2.50053e-15	0	Tmem97
2.4859e-19	0.260058	0.571	0.476	5.79415e-15	0	Txnl1
2.77063e-19	0.303188	0.449	0.366	6.45778e-15	0	Srrt
3.52302e-19	0.268171	0.533	0.435	8.21146e-15	0	1810037I17Rik
4.08314e-19	0.359786	0.369	0.292	9.51699e-15	0	Suz12
6.69209e-19	0.282084	0.459	0.376	1.55979e-14	0	Hnrnpul2
7.83385e-19	0.41695	0.297	0.227	1.82591e-14	0	Cep83
1.05461e-18	0.28676	0.285	0.21	2.45809e-14	0	Stk3
1.2757e-18	0.391189	0.328	0.254	2.97341e-14	0	Snrnp40
2.01682e-18	0.436557	0.281	0.211	4.70081e-14	0	Zfp639
2.08675e-18	0.307153	0.314	0.235	4.8638e-14	0	Ccdc90b
2.09435e-18	0.320322	0.357	0.278	4.88152e-14	0	Bbip1
2.40977e-18	0.454694	0.313	0.242	5.61668e-14	0	Ipo5
2.96718e-18	0.282345	0.434	0.352	6.9159e-14	0	Emd
3.19902e-18	0.328786	0.355	0.28	7.45628e-14	0	Nsd3
3.63016e-18	0.384334	0.276	0.207	8.46118e-14	0	Adk
4.09736e-18	0.47807	0.265	0.198	9.55012e-14	0	Ppil1
4.14584e-18	0.263491	0.486	0.401	9.66313e-14	0	Brd4
4.5023e-18	0.257538	0.483	0.396	1.0494e-13	0	Brd9
8.64083e-18	0.305871	0.324	0.247	2.014e-13	0	Tns3
1.26325e-17	0.269246	0.455	0.371	2.94437e-13	0	Sf3a3
1.66537e-17	0.331302	0.301	0.228	3.88164e-13	0	Hmgxb4
1.74595e-17	0.33027	0.346	0.271	4.06947e-13	0	Ift74
1.80751e-17	0.306972	0.396	0.318	4.21295e-13	0	Akirin2
2.15369e-17	0.419879	0.268	0.2	5.01982e-13	0	Rpgrip1
2.68717e-17	0.337024	0.348	0.274	6.26327e-13	0	Epb41
3.12887e-17	0.274498	0.417	0.327	7.29277e-13	0	Col11a1
3.96179e-17	0.260095	0.31	0.234	9.23413e-13	0	Crlf1
5.28092e-17	0.256363	0.383	0.305	1.23088e-12	0	Cfap20
6.00101e-17	0.327983	0.328	0.256	1.39872e-12	0	Osgep
7.34777e-17	0.287752	0.421	0.345	1.71262e-12	0	Ubap2
8.95239e-17	0.433724	0.281	0.215	2.08662e-12	0	Nsmce1
9.08936e-17	0.273925	0.415	0.339	2.11855e-12	0	Prrc2a
1.8153e-16	0.356385	0.316	0.247	4.2311e-12	0	Emc8
1.82129e-16	0.332135	0.395	0.324	4.24505e-12	0	Mrpl28
2.07467e-16	0.293083	0.279	0.209	4.83564e-12	0	Socs6
2.78656e-16	0.353189	0.3	0.232	6.49491e-12	0	Zcchc8
3.17587e-16	0.257383	0.495	0.41	7.40232e-12	0	Ube2e3
3.26912e-16	0.294553	0.374	0.299	7.61967e-12	0	Pole3
8.72259e-16	0.338012	0.411	0.34	2.03306e-11	0	Tle4
1.17316e-15	0.362013	0.272	0.206	2.73439e-11	0	Tsix
1.2403e-15	0.329236	0.343	0.272	2.89089e-11	0	Bola3
1.36308e-15	0.315786	0.317	0.248	3.17706e-11	0	Gna11
1.76292e-15	0.325445	0.269	0.204	4.109e-11	0	Ate1
1.80059e-15	0.275685	0.314	0.243	4.19682e-11	0	Dock1
2.13457e-15	0.345845	0.362	0.294	4.97526e-11	0	Dazap1
3.23497e-15	0.341243	0.3	0.235	7.54008e-11	0	Smc5
3.55791e-15	0.417592	0.25	0.19	8.29277e-11	0	Srsf4
5.69549e-15	0.345959	0.292	0.228	1.3275e-10	0	Msl3
5.88073e-15	0.295941	0.417	0.346	1.37068e-10	0	Elf2
7.60318e-15	0.339707	0.268	0.206	1.77215e-10	0	Cbfb
1.08238e-14	0.336948	0.373	0.306	2.52281e-10	0	Cdc123
1.69915e-14	0.274292	0.364	0.291	3.96038e-10	0	Elof1
1.75964e-14	0.327357	0.284	0.221	4.10137e-10	0	Pwwp3a
2.12286e-14	0.332029	0.279	0.216	4.94796e-10	0	Lpin2
2.70913e-14	0.301416	0.363	0.295	6.31444e-10	0	Ppm1g
2.95107e-14	0.282194	0.343	0.277	6.87836e-10	0	Numa1
3.41777e-14	0.2949	0.363	0.295	7.96613e-10	0	Bbx
4.28788e-14	0.299991	0.316	0.25	9.99419e-10	0	Rpp21
5.47738e-14	0.294462	0.328	0.262	1.27667e-09	0	Psmg2
5.73799e-14	0.319407	0.269	0.208	1.33741e-09	0	Sqle
6.8517e-14	0.308626	0.295	0.231	1.59699e-09	0	Med4
7.92017e-14	0.355467	0.252	0.194	1.84603e-09	0	Pcif1
8.47654e-14	0.273686	0.469	0.404	1.97571e-09	0	Paics
1.11335e-13	0.256042	0.287	0.224	2.59501e-09	0	Lims1
1.17991e-13	0.259773	0.397	0.33	2.75013e-09	0	Puf60
1.4809e-13	0.251322	0.381	0.313	3.45169e-09	0	Mrps17
1.51288e-13	0.314929	0.294	0.234	3.52623e-09	0	Lta4h
1.53048e-13	0.449477	0.252	0.196	3.56723e-09	0	Rnf168
1.58615e-13	0.320271	0.265	0.205	3.69701e-09	0	Rbbp8
1.85598e-13	0.349912	0.284	0.225	4.32593e-09	0	Pspc1
2.27981e-13	0.283556	0.289	0.226	5.31378e-09	0	Acap2
2.74609e-13	0.34553	0.326	0.266	6.40058e-09	0	Gm47283
5.25977e-13	0.264938	0.38	0.316	1.22595e-08	0	Naa50
6.09331e-13	0.282605	0.325	0.264	1.42023e-08	0	Cops8
6.54975e-13	0.266551	0.374	0.309	1.52662e-08	0	Nudcd2
6.99216e-13	0.322721	0.269	0.212	1.62973e-08	0	Ptpa
1.22174e-12	0.281406	0.347	0.284	2.84762e-08	0	Tex10
2.46235e-12	0.314704	0.289	0.23	5.73924e-08	0	Phf6
3.25287e-12	0.315768	0.284	0.227	7.5818e-08	0	Vcl
3.4268e-12	0.262826	0.373	0.31	7.98718e-08	0	Rer1
4.24753e-12	0.259535	0.308	0.247	9.90014e-08	0	Kpna3
5.31651e-12	0.341726	0.282	0.227	1.23917e-07	0	Prpf38a
9.85236e-12	0.295411	0.336	0.278	2.29639e-07	0	Uba2
1.27941e-11	0.296486	0.317	0.26	2.98205e-07	0	Mtrex
1.38774e-11	0.37231	0.295	0.242	3.23456e-07	0	Ak6
1.42115e-11	0.298769	0.333	0.276	3.31242e-07	0	Ilkap
1.61918e-11	0.28967	0.279	0.223	3.77398e-07	0	Dcp2
1.81099e-11	0.289703	0.264	0.208	4.22106e-07	0	Mpzl1
3.08915e-11	0.324872	0.253	0.2	7.20019e-07	0	Dis3
3.34179e-11	0.266291	0.257	0.204	7.78904e-07	0	Suco
3.56376e-11	0.294564	0.293	0.238	8.30642e-07	0	Sp3
4.23576e-11	0.28115	0.254	0.202	9.8727e-07	0	Prkd3
5.37622e-11	0.286177	0.366	0.306	1.25309e-06	0	Mcm4
8.02892e-11	0.250263	0.306	0.251	1.87138e-06	0	Zfp131
1.65046e-10	0.250923	0.289	0.235	3.8469e-06	0	Adprh
4.40719e-10	0.271934	0.28	0.229	1.02723e-05	0	Hcfc1
8.81775e-10	0.26077	0.26	0.209	2.05524e-05	0	Clcc1
1.94521e-09	0.275113	0.26	0.213	4.53391e-05	0	Taf3
2.15445e-09	0.298381	0.268	0.221	5.02158e-05	0	Nmt2
5.53369e-09	0.308538	0.26	0.214	0.000128979	0	Timm50
1.81371e-08	0.259729	0.252	0.208	0.00042274	0	Magohb
1.7192e-07	0.269312	0.289	0.246	0.00400711	0	Pole4
2.03146e-07	0.264183	0.328	0.284	0.00473492	0	Mcm3
0	1.30577	0.749	0.361	0	1	Postn
0	1.2137	0.778	0.47	0	1	Zeb2
0	2.98715	0.367	0.07	0	1	Stmn2
0	1.14503	0.902	0.63	0	1	Col1a1
0	1.07415	0.961	0.718	0	1	Col3a1
0	1.02815	0.871	0.636	0	1	Col1a2
0	0.991066	0.988	0.867	0	1	Lgals1
7.79321e-307	1.69593	0.471	0.17	1.81644e-302	1	Alpl
2.31137e-292	0.356444	1	0.999	5.38734e-288	1	Eef1a1
6.49116e-286	0.357942	1	0.999	1.51296e-281	1	Tpt1
1.02529e-264	0.367936	1	0.999	2.38974e-260	1	Rpl39
1.32633e-260	0.344562	1	0.999	3.09141e-256	1	Rps19
6.25138e-257	0.302666	1	1	1.45707e-252	1	Rps12
3.81536e-254	0.567713	0.985	0.967	8.89284e-250	1	Gas5
1.29057e-240	1.2916	0.58	0.294	3.00806e-236	1	Igfbp5
5.5414e-239	1.19326	0.669	0.411	1.29159e-234	1	Runx2
7.11196e-229	0.924171	0.787	0.591	1.65766e-224	1	Col5a2
2.72565e-217	0.344805	1	0.997	6.35293e-213	1	Rplp0
7.70109e-212	1.36992	0.57	0.323	1.79497e-207	1	Mef2c
3.03082e-208	0.318467	1	0.999	7.06423e-204	1	Rps15a
2.34108e-196	1.1678	0.61	0.366	5.45659e-192	1	Crip1
1.80665e-195	0.298937	1	0.999	4.21094e-191	1	Rpl23
7.80766e-195	1.88211	0.347	0.136	1.81981e-190	1	Ptprz1
1.81207e-190	0.309991	1	0.998	4.22357e-186	1	Rps27
6.07521e-190	1.30788	0.529	0.288	1.41601e-185	1	Spats2l
2.35415e-189	0.329628	1	0.999	5.48704e-185	1	Rps26
1.80408e-183	0.816551	0.552	0.268	4.20496e-179	1	Sfrp4
1.44373e-161	0.305867	1	0.998	3.36504e-157	1	Rps7
5.04665e-158	1.57503	0.327	0.134	1.17627e-153	1	Col12a1
6.47186e-157	0.610675	0.792	0.626	1.50846e-152	1	Sparc
1.46738e-153	0.296516	0.999	0.997	3.42017e-149	1	Rps13
1.4891e-153	1.40282	0.397	0.188	3.47079e-149	1	Igf1
1.12884e-152	0.285516	1	0.998	2.6311e-148	1	Rpl17
1.34277e-151	0.293117	1	0.998	3.12973e-147	1	Rpl21
5.24284e-146	0.273212	1	0.998	1.222e-141	1	Rpl18a
6.37855e-146	0.934335	0.364	0.153	1.48671e-141	1	Pax3
1.3523e-143	0.281287	1	0.996	3.15193e-139	1	Rps5
3.1584e-141	0.290074	0.997	0.996	7.36159e-137	1	Rpl13a
1.06906e-139	0.250776	1	0.999	2.49176e-135	1	Rps28
5.0263e-139	0.80194	0.71	0.546	1.17153e-134	1	Ahnak
5.21855e-131	0.29141	0.998	0.994	1.21634e-126	1	Rpl23a
3.31443e-123	0.765098	0.691	0.534	7.72528e-119	1	Cdh11
1.66011e-122	0.596412	0.827	0.771	3.86938e-118	1	Serpinh1
7.12758e-119	0.256202	1	0.998	1.6613e-114	1	Rps4x
1.16142e-118	1.45815	0.269	0.112	2.70704e-114	1	Mxra8
3.23384e-118	0.44907	0.904	0.813	7.53744e-114	1	H19
4.04973e-117	0.265528	1	0.998	9.43912e-113	1	Rps3a1
3.49996e-115	0.542328	0.783	0.643	8.1577e-111	1	Igf2
5.83912e-113	0.450021	0.843	0.713	1.36098e-108	1	Gpc3
3.64651e-109	1.30749	0.268	0.115	8.49929e-105	1	Pmp22
7.35872e-106	1.46245	0.321	0.162	1.71517e-101	1	Sfrp1
1.21444e-105	0.526212	0.843	0.729	2.83063e-101	1	Peg3
3.41928e-104	1.31632	0.309	0.15	7.96965e-100	1	Epha3
8.7176e-103	0.262308	0.997	0.992	2.0319e-98	1	Rpl36a
1.90954e-100	0.873895	0.482	0.3	4.45076e-96	1	Zfhx4
6.99207e-97	0.900088	0.484	0.307	1.62971e-92	1	Mme
1.06691e-95	1.36099	0.339	0.187	2.48676e-91	1	Gsn
3.91148e-94	0.550108	0.741	0.621	9.11687e-90	1	Grb10
1.91216e-93	1.27869	0.34	0.187	4.45686e-89	1	Igsf10
2.20079e-93	0.778396	0.594	0.457	5.12959e-89	1	Lmna
3.74388e-93	0.717337	0.676	0.547	8.72622e-89	1	Crabp1
5.85631e-93	1.42407	0.262	0.124	1.36499e-88	1	Hs6st2
1.57564e-92	1.16128	0.334	0.179	3.67249e-88	1	Dnm3os
1.27228e-87	0.461991	0.853	0.826	2.96542e-83	1	Rrbp1
2.96754e-84	0.966127	0.405	0.251	6.91674e-80	1	Klf4
2.10931e-83	0.855693	0.559	0.435	4.91638e-79	1	Map1b
4.02646e-82	0.952061	0.562	0.451	9.38486e-78	1	Adgrl2
7.6095e-82	0.363735	0.882	0.806	1.77362e-77	1	Vim
1.5649e-79	1.07492	0.342	0.196	3.64748e-75	1	Lrrc17
2.78979e-77	0.261059	0.988	0.982	6.50244e-73	1	Rack1
5.32262e-76	0.852452	0.49	0.345	1.2406e-71	1	Col6a3
7.99299e-76	0.79529	0.396	0.24	1.86301e-71	1	Dipk2a
2.65215e-75	1.06043	0.264	0.132	6.18163e-71	1	Mylk
7.63381e-75	0.266844	0.999	0.996	1.77929e-70	1	Malat1
1.46331e-73	1.28755	0.287	0.156	3.41067e-69	1	Npnt
1.67684e-73	0.634403	0.653	0.57	3.90837e-69	1	Rcn3
1.80856e-73	0.709915	0.617	0.495	4.21539e-69	1	Emp3
4.45652e-73	0.941043	0.348	0.202	1.03872e-68	1	Epdr1
3.35445e-70	0.431281	0.825	0.764	7.81855e-66	1	Tpm1
1.70863e-68	0.971571	0.411	0.277	3.98247e-64	1	Rflnb
1.94482e-68	0.857082	0.384	0.241	4.53299e-64	1	Gxylt2
2.60106e-67	1.18893	0.428	0.309	6.06255e-63	1	Trps1
2.74939e-66	0.814956	0.459	0.325	6.40829e-62	1	Nrp2
4.35623e-65	0.623907	0.554	0.431	1.01535e-60	1	Fbln2
9.50328e-65	0.418812	0.797	0.78	2.21502e-60	1	Eid1
6.8603e-62	0.741921	0.511	0.381	1.599e-57	1	Col6a2
8.07616e-59	0.873917	0.476	0.348	1.88239e-54	1	Lum
1.38355e-58	0.60882	0.558	0.451	3.22479e-54	1	Ptprd
5.18925e-58	1.11503	0.301	0.184	1.20951e-53	1	Enpp2
1.19945e-57	1.07592	0.385	0.274	2.79568e-53	1	Capn6
1.30715e-57	0.506394	0.719	0.671	3.0467e-53	1	Cd63
5.18394e-55	0.703437	0.477	0.352	1.20827e-50	1	Col6a1
3.53858e-50	0.769598	0.411	0.296	8.24771e-46	1	Nfix
6.97819e-49	0.633608	0.572	0.495	1.62648e-44	1	Anxa5
1.61352e-48	0.681958	0.561	0.477	3.76079e-44	1	Wnt5a
4.46282e-46	0.555381	0.505	0.382	1.04019e-41	1	Hmcn1
1.16807e-45	0.51927	0.588	0.49	2.72254e-41	1	Gpc6
7.17209e-44	0.86774	0.34	0.236	1.67167e-39	1	Ddr2
3.85716e-43	0.424207	0.779	0.76	8.99027e-39	1	2410006H16Rik
6.42681e-43	0.677615	0.455	0.359	1.49796e-38	1	Thra
2.56886e-42	0.708209	0.391	0.286	5.98751e-38	1	Col5a1
1.06577e-41	0.938793	0.285	0.187	2.48411e-37	1	Antxr1
4.87081e-41	0.595999	0.561	0.516	1.13529e-36	1	Lman1
3.49972e-40	0.655486	0.527	0.462	8.15715e-36	1	Fgfr1
7.48636e-40	0.677976	0.26	0.16	1.74492e-35	1	Pappa2
1.38512e-38	0.689914	0.297	0.193	3.22845e-34	1	Sulf1
6.02585e-38	0.727858	0.361	0.265	1.40451e-33	1	Fbn1
1.1265e-37	0.369627	0.53	0.432	2.62564e-33	1	Mest
1.1531e-37	0.913634	0.309	0.217	2.68763e-33	1	Plec
2.26334e-36	0.836373	0.292	0.197	5.27538e-32	1	Copz2
7.39846e-36	0.369342	0.715	0.663	1.72443e-31	1	Mfap2
4.77049e-35	0.284661	0.839	0.849	1.11191e-30	1	Slc25a4
3.95636e-33	0.841474	0.279	0.191	9.22148e-29	1	Fkbp7
4.77904e-33	0.871148	0.338	0.255	1.1139e-28	1	Gli3
1.30359e-32	0.265901	0.939	0.934	3.03841e-28	1	Nsa2
1.20538e-31	0.83734	0.25	0.166	2.80951e-27	1	Ankrd44
3.57556e-31	0.863524	0.291	0.208	8.3339e-27	1	Sema6a
4.35549e-31	0.570894	0.446	0.361	1.01518e-26	1	Il11ra1
2.6884e-30	0.373927	0.611	0.55	6.26612e-26	1	Anxa2
2.67774e-29	0.58156	0.472	0.405	6.24128e-25	1	Ppic
3.39871e-29	0.532326	0.49	0.423	7.92172e-25	1	Timp2
3.72773e-29	0.303219	0.72	0.701	8.6886e-25	1	Kcnq1ot1
3.93954e-29	0.281803	0.728	0.672	9.18227e-25	1	Igfbp4
7.52645e-29	0.701409	0.319	0.236	1.75427e-24	1	Mxd4
2.04464e-28	0.384228	0.684	0.676	4.76564e-24	1	Laptm4a
1.2505e-27	0.594481	0.492	0.425	2.91467e-23	1	Hmgn3
2.58138e-27	0.483467	0.457	0.376	6.01667e-23	1	Kctd12
4.74876e-27	0.676334	0.289	0.207	1.10684e-22	1	Setbp1
6.82057e-27	0.526818	0.389	0.304	1.58974e-22	1	Igsf3
7.37062e-27	0.440611	0.599	0.561	1.71794e-22	1	Zfas1
9.16773e-27	0.56468	0.535	0.501	2.13681e-22	1	Arhgap5
2.56533e-26	0.626721	0.319	0.237	5.97927e-22	1	Itgb5
1.17296e-25	0.448087	0.505	0.428	2.73393e-21	1	Snhg18
1.252e-25	0.466216	0.604	0.583	2.91817e-21	1	Snhg8
1.60132e-25	0.447483	0.568	0.53	3.73235e-21	1	Cnn3
1.78964e-25	0.625282	0.344	0.269	4.1713e-21	1	Igf2r
3.16588e-25	0.552238	0.356	0.273	7.37904e-21	1	Fbxl7
5.43813e-25	0.610733	0.282	0.201	1.26752e-20	1	Olfml3
8.03645e-24	0.714712	0.269	0.196	1.87314e-19	1	Mapre2
4.14252e-23	0.513425	0.42	0.35	9.65538e-19	1	Plod2
4.16281e-23	0.526124	0.306	0.227	9.70268e-19	1	Tgfb2
6.39476e-23	0.690612	0.26	0.188	1.49049e-18	1	Anxa1
8.18386e-23	0.706661	0.266	0.194	1.90749e-18	1	Nfatc4
1.05323e-21	0.680214	0.325	0.256	2.45488e-17	1	Aebp1
1.50393e-21	0.36838	0.656	0.638	3.50535e-17	1	Selenow
3.14756e-21	0.267853	0.716	0.693	7.33634e-17	1	Chd3
3.54209e-21	0.619148	0.346	0.278	8.2559e-17	1	Serpinf1
4.94711e-21	0.281858	0.606	0.524	1.15307e-16	1	Hand2os1
1.03239e-20	0.712928	0.257	0.19	2.40629e-16	1	Robo2
2.33157e-20	0.389767	0.579	0.558	5.43441e-16	1	Tnrc6c
7.11696e-20	0.387432	0.573	0.558	1.65882e-15	1	Nktr
1.64076e-19	0.452648	0.525	0.507	3.82428e-15	1	Ckap4
4.70555e-19	0.58531	0.392	0.335	1.09677e-14	1	Sdc1
1.26388e-18	0.498891	0.289	0.218	2.94585e-14	1	Frzb
9.15018e-18	0.349364	0.509	0.469	2.13272e-13	1	Amotl1
1.35945e-17	0.323959	0.395	0.319	3.16862e-13	1	Satb2
1.39131e-17	0.620602	0.32	0.26	3.24287e-13	1	Anxa6
1.75745e-17	0.633089	0.316	0.26	4.09627e-13	1	Epha4
3.5739e-17	0.65927	0.325	0.268	8.33004e-13	1	Selenom
7.89006e-17	0.616232	0.252	0.193	1.83901e-12	1	Emilin1
9.59849e-17	0.532153	0.266	0.204	2.23722e-12	1	Epb41l3
1.13912e-16	0.359043	0.284	0.213	2.65505e-12	1	Colec12
1.30009e-16	0.570817	0.296	0.234	3.03026e-12	1	Smarca1
1.33764e-16	0.363685	0.534	0.515	3.11777e-12	1	Ddx50
5.73113e-16	0.579665	0.382	0.342	1.33581e-11	1	Sec31a
1.09244e-15	0.268671	0.528	0.461	2.54626e-11	1	Hand2
3.34458e-15	0.423637	0.415	0.363	7.79555e-11	1	Cpxm1
4.39129e-15	0.516118	0.373	0.322	1.02352e-10	1	Gpx8
4.95844e-15	0.494671	0.384	0.333	1.15571e-10	1	Mmp2
6.53372e-15	0.26798	0.666	0.664	1.52288e-10	1	Gabarap
1.01952e-14	0.592197	0.385	0.346	2.37629e-10	1	Snhg12
1.03781e-14	0.430006	0.477	0.453	2.41894e-10	1	Oxct1
1.08942e-14	0.621793	0.276	0.222	2.53923e-10	1	Loxl2
2.48169e-14	0.349765	0.34	0.275	5.78432e-10	1	Pdgfra
1.08083e-13	0.479839	0.39	0.351	2.5192e-09	1	Mbnl2
1.15326e-13	0.265823	0.671	0.674	2.68803e-09	1	Serf1
1.80061e-13	0.38456	0.299	0.239	4.19687e-09	1	Bicc1
4.82188e-13	0.589345	0.347	0.308	1.12388e-08	1	Epb41l4aos
5.10174e-13	0.313065	0.55	0.535	1.18911e-08	1	Smarca2
2.50078e-12	0.33362	0.366	0.306	5.82883e-08	1	Mab21l2
2.51698e-12	0.591897	0.295	0.251	5.86658e-08	1	Gm4258
6.22289e-12	0.311615	0.586	0.597	1.45043e-07	1	P4hb
1.43867e-11	0.604961	0.296	0.257	3.35325e-07	1	Tmed3
1.56009e-11	0.578984	0.277	0.233	3.63625e-07	1	Phldb2
1.8724e-11	0.336428	0.53	0.53	4.3642e-07	1	Maged1
2.36794e-11	0.636982	0.277	0.234	5.51919e-07	1	Vkorc1
3.15192e-11	0.414076	0.448	0.432	7.34649e-07	1	Calu
2.01883e-10	0.417377	0.436	0.405	4.7055e-06	1	Bcl11a
2.63719e-10	0.364196	0.522	0.526	6.14677e-06	1	Tbrg1
5.20947e-10	0.453854	0.382	0.355	1.21422e-05	1	Rcn1
1.96788e-09	0.5748	0.251	0.214	4.58674e-05	1	Pik3r1
2.63569e-09	0.264817	0.419	0.382	6.14326e-05	1	App
2.726e-09	0.512356	0.287	0.248	6.35375e-05	1	Gpx7
4.02546e-09	0.300241	0.568	0.592	9.38254e-05	1	Hdlbp
4.8088e-09	0.254393	0.609	0.63	0.000112084	1	mt-Nd3
5.46728e-09	0.350983	0.36	0.322	0.000127431	1	Mpped2
9.71305e-09	0.342069	0.274	0.23	0.000226392	1	Wif1
1.47263e-08	0.472013	0.296	0.26	0.00034324	1	Sdc2
1.51114e-08	0.453001	0.302	0.268	0.000352215	1	Gfpt1
1.57484e-08	0.546134	0.29	0.259	0.000367064	1	Colgalt1
1.9212e-08	0.277918	0.538	0.528	0.000447793	1	Gstm5
1.94746e-08	0.473438	0.33	0.302	0.000453915	1	Svil
2.74935e-08	0.318104	0.296	0.253	0.000640819	1	Cavin3
3.86011e-08	0.455148	0.3	0.268	0.000899714	1	Prrc1
9.32055e-08	0.301726	0.478	0.473	0.00217243	1	Rbm5
9.78098e-08	0.293798	0.504	0.506	0.00227975	1	Ddx17
1.02566e-07	0.361059	0.322	0.29	0.00239062	1	Fn1
1.91122e-07	0.395397	0.347	0.322	0.00445467	1	Tmem263
2.99356e-07	0.460358	0.337	0.316	0.0069774	1	Tm9sf4
4.25769e-07	0.477087	0.279	0.252	0.00992383	1	Txndc5
4.56878e-07	0.477589	0.294	0.266	0.0106489	1	Plekha5
5.43274e-07	0.25244	0.347	0.306	0.0126626	1	Gm34030
5.78273e-07	0.34929	0.406	0.39	0.0134784	1	Ogt
8.21816e-07	0.292014	0.552	0.564	0.0191549	1	Ssr4
1.20385e-06	0.434365	0.308	0.284	0.0280594	1	Polr3d
3.51098e-06	0.340167	0.335	0.307	0.0818339	1	Runx1t1
4.97941e-06	0.262372	0.574	0.598	0.11606	1	Ostc
5.39534e-06	0.426338	0.373	0.364	0.125755	1	Copa
7.44813e-06	0.32495	0.337	0.313	0.173601	1	Hs2st1
8.91656e-06	0.269322	0.469	0.466	0.207827	1	Mmp14
9.22659e-06	0.361133	0.389	0.385	0.215053	1	Arcn1
1.07254e-05	0.271881	0.429	0.413	0.249988	1	Tmem176b
1.24634e-05	0.44218	0.307	0.288	0.290496	1	Rxylt1
1.92006e-05	0.479405	0.317	0.302	0.447528	1	Mettl1
3.3799e-05	0.251661	0.489	0.49	0.787787	1	Kifap3
3.42926e-05	0.372281	0.328	0.314	0.799293	1	Epb41l2
3.96574e-05	0.314868	0.339	0.318	0.924335	1	Zfhx3
4.24579e-05	0.30788	0.477	0.491	0.98961	1	Tmem59
6.3454e-05	0.43041	0.276	0.257	1	1	Add3
6.56033e-05	0.379136	0.336	0.322	1	1	Lpar1
6.73999e-05	0.379762	0.289	0.27	1	1	Sh3pxd2a
7.77287e-05	0.365237	0.313	0.298	1	1	Etnk1
0.00012098	0.337446	0.396	0.388	1	1	Mir100hg
0.000195717	0.356156	0.355	0.345	1	1	Gng10
0.000243899	0.297124	0.414	0.416	1	1	Trim44
0.000255135	0.322017	0.3	0.281	1	1	Tcf7l1
0.000268622	0.367081	0.29	0.273	1	1	Sppl2a
0.000283175	0.319205	0.421	0.426	1	1	Rp9
0.000347498	0.362987	0.261	0.242	1	1	1700025G04Rik
0.000348308	0.269589	0.41	0.405	1	1	Ptprs
0.000380785	0.30602	0.393	0.389	1	1	Mbnl1
0.000441522	0.310559	0.3	0.285	1	1	Nfat5
0.000553236	0.27093	0.457	0.472	1	1	Clint1
0.000692618	0.320078	0.379	0.378	1	1	Acbd3
0.000703053	0.399459	0.292	0.281	1	1	Rai14
0.00114139	0.399215	0.29	0.279	1	1	Chd9
0.00136184	0.439286	0.277	0.267	1	1	Desi2
0.00232011	0.400896	0.31	0.305	1	1	Hadh
0.00309999	0.311128	0.304	0.294	1	1	Bcl11b
0.00317177	0.357566	0.295	0.285	1	1	Map4
0.00435831	0.303062	0.276	0.258	1	1	Col26a1
0.00514611	0.297404	0.41	0.418	1	1	2900097C17Rik
0.00552341	0.408715	0.274	0.267	1	1	P4ha1
0.00602647	0.34645	0.266	0.256	1	1	Fndc3b
0.00911172	0.273098	0.376	0.38	1	1	Ccnd3
0.00970341	0.348963	0.288	0.281	1	1	Eea1
0	2.63349	0.764	0.233	0	2	Sfrp4
0	3.13853	0.63	0.15	0	2	Mafb
0	2.68846	0.831	0.375	0	2	Ncam1
0	2.58696	0.61	0.212	0	2	Maf
0	3.07529	0.489	0.106	0	2	Slc1a3
0	1.24535	0.73	0.369	0	2	Postn
0	1.80687	0.636	0.288	0	2	Igfbp5
0	2.47119	0.468	0.122	0	2	Cxcl12
0	2.57604	0.517	0.184	0	2	Lsp1
0	1.9095	0.66	0.341	0	2	Kctd12
0	4.80652	0.326	0.021	0	2	Pdzrn4
0	2.56365	0.415	0.112	0	2	Adamts9
0	1.96308	0.586	0.304	0	2	Plpp3
0	0.925515	0.949	0.724	0	2	Col3a1
0	1.33725	0.839	0.634	0	2	Igf2
0	1.55636	0.957	0.804	0	2	H19
0	0.802274	0.98	0.937	0	2	Fth1
0	0.785757	1	0.996	0	2	Malat1
3.84058e-307	1.75676	0.581	0.287	8.95162e-303	2	Satb2
7.46549e-307	2.23699	0.304	0.07	1.74006e-302	2	Mmp9
4.94118e-278	1.34496	0.691	0.424	1.15169e-273	2	Mfap4
3.98293e-271	1.29512	0.779	0.612	9.2834e-267	2	Sox4
3.92543e-270	1.11479	0.8	0.611	9.14939e-266	2	Grb10
3.08452e-261	1.57168	0.57	0.287	7.18941e-257	2	Zfhx4
4.63148e-260	0.762682	0.847	0.575	1.0795e-255	2	Cdkn1c
5.45301e-252	1.40747	0.665	0.433	1.27099e-247	2	Ptprd
1.03306e-251	2.08147	0.312	0.087	2.40786e-247	2	Scara5
4.51614e-247	1.78155	0.491	0.225	1.05262e-242	2	Dipk2a
3.28718e-246	0.982225	0.82	0.657	7.66177e-242	2	Igfbp4
4.28845e-224	1.40986	0.638	0.446	9.99551e-220	2	Amotl1
5.38251e-215	2.24892	0.358	0.138	1.25455e-210	2	Etl4
6.40578e-213	2.01811	0.362	0.139	1.49306e-208	2	Prtg
8.38224e-209	2.3453	0.26	0.073	1.95373e-204	2	Ngfr
5.53474e-205	0.957328	0.767	0.631	1.29004e-200	2	Fstl1
2.87616e-201	1.75958	0.413	0.179	6.70375e-197	2	Olfml3
4.02616e-198	1.57746	0.515	0.283	9.38418e-194	2	Igsf3
1.82912e-196	1.51153	0.532	0.305	4.26332e-192	2	Adgrl3
3.0178e-196	1.55836	0.468	0.227	7.03389e-192	2	Gxylt2
1.14368e-194	1.10827	0.654	0.417	2.66568e-190	2	Runx2
2.73203e-184	1.64355	0.418	0.192	6.36782e-180	2	Epdr1
9.25582e-179	1.69356	0.434	0.216	2.15735e-174	2	Bicc1
1.57554e-172	2.49089	0.282	0.103	3.67226e-168	2	Klf9
5.84718e-170	1.42685	0.409	0.185	1.36286e-165	2	Alpl
5.7805e-168	0.956825	0.712	0.556	1.34732e-163	2	Zfp36l1
5.56176e-167	0.270427	0.999	0.999	1.29633e-162	2	Eef1a1
1.18067e-158	1.5881	0.459	0.253	2.7519e-154	2	Filip1l
3.30714e-154	0.546382	0.907	0.84	7.70828e-150	2	Marcks
6.42633e-153	1.4294	0.387	0.179	1.49785e-148	2	Sulf1
7.25049e-150	0.844894	0.754	0.641	1.68994e-145	2	Tsc22d1
2.74008e-147	0.786084	0.756	0.598	6.38658e-143	2	Col5a2
2.58235e-144	1.3799	0.508	0.324	6.01894e-140	2	Lrp1
7.63332e-141	0.440158	0.977	0.969	1.77917e-136	2	Gas5
5.98684e-137	1.1854	0.588	0.398	1.39541e-132	2	Fos
1.46806e-136	0.996021	0.661	0.509	3.42176e-132	2	Ptch1
6.77956e-136	0.454844	0.975	0.962	1.58018e-131	2	Gm42418
3.77752e-135	1.69512	0.336	0.155	8.80464e-131	2	Bnc2
6.41961e-131	0.533245	0.833	0.645	1.49628e-126	2	Col1a2
2.08446e-128	1.60459	0.326	0.149	4.85847e-124	2	Epha3
7.08974e-126	1.29432	0.446	0.257	1.65248e-121	2	Pdgfra
3.417e-122	1.32004	0.386	0.2	7.96435e-118	2	Slitrk6
6.27695e-121	1.19715	0.509	0.336	1.46303e-116	2	Clmp
7.44916e-118	1.69317	0.256	0.103	1.73625e-113	2	S1pr3
2.93062e-115	0.41483	0.861	0.711	6.83069e-111	2	Gpc3
2.75177e-113	1.33241	0.374	0.198	6.41383e-109	2	Colec12
1.11942e-112	1.8096	0.272	0.12	2.60914e-108	2	Plxdc2
2.65397e-111	0.486428	0.831	0.646	6.18588e-107	2	Col1a1
4.72178e-109	1.39514	0.253	0.102	1.10055e-104	2	Angptl1
1.67522e-105	0.611069	0.638	0.483	3.9046e-101	2	Gpc6
3.76557e-104	0.840683	0.72	0.589	8.77679e-100	2	Jun
1.09745e-102	1.42102	0.284	0.13	2.55793e-98	2	Mylk
2.55333e-102	1.7987	0.268	0.125	5.9513e-98	2	Hey1
4.88938e-100	1.19812	0.428	0.261	1.13962e-95	2	Fbxl7
9.21866e-100	0.673833	0.804	0.756	2.14869e-95	2	2410006H16Rik
9.5942e-100	1.51649	0.318	0.164	2.23622e-95	2	Zfp608
7.73465e-99	1.03475	0.56	0.414	1.80279e-94	2	Limch1
1.05989e-98	1.34509	0.374	0.213	2.4704e-94	2	9130024F11Rik
7.28582e-98	0.905764	0.581	0.439	1.69818e-93	2	Pdcd4
8.33624e-98	1.09151	0.536	0.394	1.94301e-93	2	Tmem176b
1.43856e-97	1.58019	0.323	0.175	3.35301e-93	2	Hdac4
3.04424e-96	0.522596	0.83	0.764	7.09552e-92	2	Tpm1
6.99449e-96	0.984067	0.501	0.333	1.63027e-91	2	Alx1
1.29378e-95	1.06797	0.499	0.351	3.01553e-91	2	Pfn2
4.85941e-94	1.1593	0.468	0.319	1.13263e-89	2	Mmp2
3.10477e-90	1.06264	0.358	0.195	7.2366e-86	2	Ebf1
5.3442e-90	1.05631	0.502	0.368	1.24563e-85	2	App
7.57957e-90	1.48234	0.279	0.138	1.76665e-85	2	Eln
9.09525e-89	1.25351	0.361	0.206	2.11992e-84	2	Frzb
4.30867e-84	0.678166	0.604	0.43	1.00426e-79	2	Inhba
2.37695e-83	1.3715	0.392	0.255	5.5402e-79	2	Sppl2a
9.83139e-80	1.05591	0.475	0.341	2.2915e-75	2	Plod2
1.81028e-79	1.5878	0.255	0.129	4.2194e-75	2	Sh3kbp1
7.90377e-79	1.16926	0.285	0.144	1.84221e-74	2	Col12a1
8.54873e-78	0.987344	0.485	0.352	1.99254e-73	2	Cpxm1
3.0133e-76	1.3352	0.279	0.147	7.02339e-72	2	Adamts1
1.92776e-75	1.47913	0.263	0.137	4.49321e-71	2	Fosb
3.30402e-75	0.90552	0.575	0.487	7.701e-71	2	Fbln1
6.19465e-74	0.988505	0.507	0.401	1.44385e-69	2	Asap1
1.60407e-72	1.45724	0.299	0.172	3.73877e-68	2	Trib2
6.03917e-72	0.649666	0.649	0.572	1.40761e-67	2	Rcn3
3.73728e-71	0.845142	0.491	0.354	8.71085e-67	2	Il11ra1
1.04353e-70	1.37611	0.311	0.183	2.43226e-66	2	Antxr1
2.59868e-70	1.01417	0.451	0.325	6.05699e-66	2	Sdc1
5.27251e-70	0.55485	0.711	0.671	1.22892e-65	2	Laptm4a
1.30496e-69	0.518644	0.727	0.661	3.0416e-65	2	Mfap2
1.61385e-69	1.38452	0.333	0.211	3.76157e-65	2	Pard6g
1.748e-69	0.745481	0.63	0.556	4.07424e-65	2	Zfas1
2.52572e-69	1.24521	0.358	0.231	5.88695e-65	2	Itgb5
1.02121e-68	0.673019	0.654	0.581	2.38024e-64	2	Clk1
1.33677e-68	0.743005	0.629	0.546	3.11574e-64	2	Hmga2
4.53899e-67	1.28312	0.258	0.137	1.05795e-62	2	Fcgrt
1.12793e-66	0.589076	0.701	0.658	2.62898e-62	2	Gabarap
3.29073e-64	0.355666	0.889	0.882	7.67004e-60	2	Nedd4
2.69348e-63	0.958444	0.536	0.445	6.27797e-59	2	Jund
1.06896e-62	0.259438	0.835	0.732	2.49154e-58	2	Peg3
1.72857e-62	1.11972	0.412	0.3	4.02894e-58	2	Hs2st1
1.14397e-58	0.946228	0.43	0.311	2.66637e-54	2	Timp3
1.18708e-58	0.846561	0.534	0.455	2.76686e-54	2	Mmp14
1.44693e-58	1.24004	0.306	0.19	3.37251e-54	2	Mapre2
2.337e-56	1.27906	0.28	0.169	5.44709e-52	2	Mylip
2.75768e-56	0.564125	0.644	0.574	6.42761e-52	2	Itm2b
1.92903e-55	1.08167	0.289	0.172	4.49617e-51	2	Cd248
3.94304e-55	0.518482	0.745	0.697	9.19044e-51	2	Kcnq1ot1
1.30613e-54	0.750162	0.538	0.449	3.04432e-50	2	Nrep
6.72259e-53	0.876147	0.327	0.207	1.5669e-48	2	Igfbp2
2.46435e-52	0.93462	0.454	0.362	5.74391e-48	2	Akap13
4.91146e-52	1.00837	0.282	0.168	1.14476e-47	2	Gas1
7.01793e-52	1.10548	0.359	0.254	1.63574e-47	2	Plekha5
2.16347e-51	0.911214	0.475	0.393	5.04261e-47	2	Enah
2.50428e-51	0.625613	0.504	0.383	5.83699e-47	2	Hmcn1
1.12603e-50	0.75171	0.537	0.458	2.62456e-46	2	Pbx1
1.60044e-50	1.20012	0.332	0.23	3.73031e-46	2	Klhl24
2.56429e-50	0.72844	0.528	0.445	5.97684e-46	2	Kdm5b
2.84216e-50	0.822749	0.357	0.238	6.6245e-46	2	Igfbp7
1.26405e-49	1.07967	0.369	0.269	2.94626e-45	2	Tcf7l1
3.593e-48	1.01488	0.369	0.26	8.37455e-44	2	Klf4
6.50385e-48	0.938817	0.379	0.273	1.51592e-43	2	Serpinf1
1.13628e-47	1.212	0.27	0.167	2.64845e-43	2	Tmem176a
2.63462e-47	0.792133	0.413	0.294	6.14078e-43	2	Gm34030
2.11875e-46	0.7849	0.511	0.433	4.93838e-42	2	Rnd3
4.28865e-46	0.663507	0.492	0.386	9.99597e-42	2	Col6a2
6.47948e-43	0.319477	0.928	0.936	1.51024e-38	2	Nsa2
4.63863e-42	0.863999	0.4	0.306	1.08117e-37	2	Stard3nl
2.88398e-41	0.866859	0.367	0.265	6.72198e-37	2	Fbn1
3.96351e-41	1.18773	0.287	0.195	9.23815e-37	2	Neo1
1.57873e-40	0.954032	0.381	0.294	3.6797e-36	2	Lamp2
3.4881e-40	0.665559	0.458	0.357	8.13007e-36	2	Col6a1
1.09625e-39	0.79112	0.454	0.383	2.55515e-35	2	Nudt4
2.27117e-39	0.592306	0.582	0.529	5.29363e-35	2	Smarca2
2.66324e-38	1.20191	0.271	0.183	6.20749e-34	2	Galnt2
3.21868e-38	0.706324	0.49	0.423	7.50209e-34	2	Timp2
8.81761e-38	0.845129	0.395	0.314	2.05521e-33	2	Ctsb
2.453e-37	0.92089	0.324	0.23	5.71744e-33	2	Smarca1
2.50851e-37	0.370745	0.725	0.692	5.84684e-33	2	Chd3
1.24859e-36	0.515909	0.633	0.556	2.91022e-32	2	Crabp1
1.88342e-36	0.72813	0.449	0.37	4.38988e-32	2	6330403K07Rik
2.7619e-36	0.807624	0.429	0.353	6.43744e-32	2	Lpp
1.74929e-35	0.405505	0.717	0.714	4.07723e-31	2	Ttc3
9.75556e-34	0.896365	0.394	0.32	2.27383e-29	2	Ankrd12
3.28183e-33	0.751806	0.454	0.393	7.6493e-29	2	Tnrc6b
4.79781e-33	0.494104	0.622	0.607	1.11827e-28	2	Cox7a2l
7.20167e-33	1.04679	0.25	0.167	1.67856e-28	2	Ankrd44
5.28116e-32	0.280464	0.74	0.745	1.23093e-27	2	Gnai2
6.23506e-32	0.316009	0.775	0.785	1.45327e-27	2	Eid1
3.03511e-31	1.11857	0.266	0.188	7.07422e-27	2	Gadd45b
7.47227e-31	0.600238	0.408	0.319	1.74164e-26	2	Egr1
2.40198e-30	0.74112	0.446	0.383	5.59853e-26	2	Ogt
3.18241e-30	0.289866	0.81	0.835	7.41755e-26	2	Eef2
3.47521e-30	0.60852	0.474	0.408	8.10001e-26	2	Palld
3.82015e-30	0.602475	0.454	0.378	8.904e-26	2	Mir100hg
6.53754e-29	0.435045	0.654	0.652	1.52377e-24	2	Pnisr
7.21149e-29	0.265611	0.823	0.838	1.68086e-24	2	Atxn7l3b
4.11148e-28	0.731893	0.4	0.329	9.58305e-24	2	Ssbp2
5.07949e-28	0.596127	0.512	0.473	1.18393e-23	2	Pnrc1
9.93659e-28	0.268431	0.823	0.832	2.31602e-23	2	Rrbp1
8.2926e-27	0.574278	0.413	0.334	1.93284e-22	2	Nrp2
2.90218e-26	0.277526	0.824	0.834	6.76439e-22	2	Basp1
5.4617e-26	0.356797	0.661	0.643	1.27301e-21	2	Auts2
9.23802e-26	0.5333	0.526	0.484	2.1532e-21	2	Kifap3
2.36005e-25	0.542065	0.486	0.427	5.5008e-21	2	Hmgn3
1.7987e-24	0.420483	0.595	0.584	4.1924e-20	2	Tra2a
1.88595e-24	0.551951	0.384	0.303	4.39576e-20	2	Mab21l2
2.40561e-24	0.493643	0.558	0.525	5.60699e-20	2	Gstm5
3.75752e-24	0.704543	0.357	0.287	8.75803e-20	2	Mir99ahg
3.76496e-24	0.502514	0.494	0.435	8.77537e-20	2	Bgn
8.79535e-24	0.281402	0.776	0.799	2.05002e-19	2	Eif3f
1.03258e-23	0.645289	0.447	0.399	2.40673e-19	2	Ptprs
3.78744e-23	0.428814	0.579	0.563	8.82777e-19	2	Npc2
1.08597e-22	0.545031	0.515	0.484	2.53118e-18	2	Tmem59
1.51684e-22	0.807997	0.271	0.201	3.53544e-18	2	Pdgfrb
1.91965e-22	0.486968	0.529	0.502	4.47432e-18	2	Arhgap5
2.88748e-22	0.683743	0.31	0.238	6.73014e-18	2	Mxd4
3.5375e-22	0.657838	0.443	0.403	8.24519e-18	2	Vgll4
4.60368e-22	0.448279	0.523	0.471	1.07303e-17	2	Lmna
6.53214e-22	0.70869	0.303	0.232	1.52251e-17	2	Kif26b
3.16097e-21	0.494499	0.494	0.447	7.36759e-17	2	Tagln2
3.10456e-20	0.732649	0.336	0.278	7.23611e-16	2	Nfat5
8.13051e-20	0.648355	0.427	0.389	1.89506e-15	2	Zmiz1
1.14539e-19	0.333592	0.531	0.461	2.66967e-15	2	Hand2
1.42547e-19	0.739339	0.26	0.196	3.32248e-15	2	Nfatc4
4.22136e-19	0.404124	0.55	0.508	9.83916e-15	2	Emp3
6.95793e-19	0.897608	0.251	0.192	1.62175e-14	2	Vegfa
8.09814e-19	0.586485	0.485	0.466	1.88751e-14	2	Phip
2.14501e-18	0.45203	0.377	0.311	4.9996e-14	2	Zfhx3
2.78592e-18	0.747335	0.257	0.197	6.49342e-14	2	Junb
3.38336e-18	0.708581	0.36	0.311	7.88594e-14	2	Pmepa1
4.68493e-18	0.452356	0.538	0.524	1.09196e-13	2	Tut4
1.14348e-17	0.69266	0.275	0.214	2.66522e-13	2	Cped1
1.22853e-17	0.372982	0.606	0.595	2.86345e-13	2	Btg1
1.36217e-17	0.445469	0.516	0.503	3.17494e-13	2	Ddx17
1.80827e-17	0.775776	0.315	0.265	4.21471e-13	2	Sh3pxd2a
5.59446e-17	0.351042	0.399	0.325	1.30396e-12	2	Mme
7.58825e-17	0.372604	0.666	0.675	1.76867e-12	2	Serf1
1.57351e-16	0.567422	0.437	0.406	3.66753e-12	2	Igf1r
2.20707e-16	0.679687	0.382	0.345	5.14425e-12	2	Skil
2.52892e-16	0.476559	0.367	0.302	5.8944e-12	2	Runx1t1
3.29432e-16	0.766087	0.302	0.252	7.6784e-12	2	Add3
3.35042e-16	0.274424	0.694	0.705	7.80916e-12	2	Chd4
3.36331e-16	0.841233	0.261	0.207	7.83921e-12	2	Pygo1
3.57308e-16	0.831761	0.295	0.247	8.32813e-12	2	Ctsd
3.92583e-16	0.572865	0.374	0.32	9.15033e-12	2	Mpped2
5.15512e-16	0.625102	0.314	0.259	1.20156e-11	2	Aebp1
7.04347e-16	0.822572	0.252	0.198	1.64169e-11	2	Dlx5
3.3688e-15	0.611932	0.303	0.244	7.85201e-11	2	Ddr2
3.44226e-15	0.630975	0.254	0.195	8.02322e-11	2	Dnm3os
3.65011e-15	0.656427	0.33	0.279	8.50767e-11	2	Cntln
4.6014e-15	0.506673	0.351	0.294	1.07249e-10	2	Col5a1
6.76602e-15	0.590592	0.26	0.203	1.57703e-10	2	Igsf10
8.00707e-15	0.464815	0.52	0.518	1.86629e-10	2	Ddx50
1.24313e-14	0.548728	0.415	0.385	2.89749e-10	2	Mbnl1
1.36734e-14	0.294713	0.672	0.68	3.18699e-10	2	Cd63
1.58288e-14	0.766728	0.283	0.238	3.68938e-10	2	Trio
3.22862e-14	0.674443	0.351	0.312	7.52528e-10	2	Ing4
4.85293e-14	0.298178	0.277	0.212	1.13112e-09	2	Igf1
4.87022e-14	0.453302	0.501	0.5	1.13515e-09	2	Kmt2e
5.26733e-14	0.271092	0.716	0.744	1.22771e-09	2	Sec62
5.7333e-14	0.590556	0.362	0.317	1.33632e-09	2	Lpar1
7.45422e-14	0.688827	0.304	0.259	1.73743e-09	2	Rps6ka3
1.1435e-13	0.298756	0.595	0.568	2.66527e-09	2	Ahnak
1.83609e-13	0.38873	0.477	0.434	4.27955e-09	2	Snhg18
2.08764e-13	0.688051	0.255	0.205	4.86588e-09	2	Wwtr1
2.56471e-13	0.709263	0.31	0.269	5.97783e-09	2	4932438A13Rik
3.57646e-13	0.452512	0.469	0.45	8.33602e-09	2	Rsrp1
2.95505e-12	0.497046	0.466	0.456	6.88764e-08	2	Golgb1
2.99478e-12	0.683455	0.342	0.312	6.98022e-08	2	Trpm7
3.84521e-12	0.432587	0.519	0.524	8.9624e-08	2	Arid4b
4.16848e-12	0.346025	0.614	0.637	9.71589e-08	2	Ndufa6
6.02255e-12	0.547027	0.41	0.39	1.40374e-07	2	Rbfox2
6.18977e-12	0.60646	0.391	0.368	1.44271e-07	2	Ccdc50
7.05915e-12	0.486668	0.471	0.468	1.64535e-07	2	Crebbp
9.13309e-12	0.384176	0.522	0.527	2.12874e-07	2	Rtn4
1.35405e-11	0.456067	0.48	0.468	3.15601e-07	2	Nenf
1.35599e-11	0.30169	0.591	0.61	3.16054e-07	2	Luc7l2
1.47033e-11	0.510679	0.263	0.211	3.42706e-07	2	Lrrc17
1.72232e-11	0.661999	0.328	0.297	4.01438e-07	2	Atp1a1
2.56317e-11	0.654107	0.289	0.248	5.97424e-07	2	Kif3a
2.61218e-11	0.451	0.431	0.404	6.08847e-07	2	Maged2
3.26027e-11	0.670159	0.311	0.276	7.59903e-07	2	Igf2r
3.36704e-11	0.667515	0.325	0.294	7.84789e-07	2	Atf7ip
3.82423e-11	0.606977	0.348	0.317	8.91351e-07	2	Ldhb
4.83672e-11	0.555652	0.394	0.375	1.12734e-06	2	Foxn3
6.57505e-11	0.26166	0.418	0.375	1.53251e-06	2	Ifitm3
1.30575e-10	0.548518	0.395	0.38	3.04345e-06	2	Mex3a
1.77053e-10	0.671906	0.326	0.298	4.12674e-06	2	Use1
2.51956e-10	0.588373	0.322	0.291	5.87259e-06	2	Fndc3a
4.26922e-10	0.382473	0.353	0.307	9.9507e-06	2	Nfix
6.632e-10	0.516282	0.363	0.334	1.54579e-05	2	Rhoc
8.71129e-10	0.559569	0.373	0.353	2.03043e-05	2	Baz2b
1.01251e-09	0.775524	0.272	0.243	2.35995e-05	2	Ext1
1.03663e-09	0.343153	0.308	0.257	2.41617e-05	2	Piezo2
1.31411e-09	0.435672	0.332	0.292	3.06293e-05	2	Rflnb
1.50099e-09	0.473797	0.29	0.249	3.49851e-05	2	Nid1
1.93831e-09	0.324428	0.548	0.573	4.51782e-05	2	Arf4
3.58011e-09	0.572643	0.391	0.38	8.34453e-05	2	Tab2
3.68995e-09	0.569845	0.297	0.263	8.60054e-05	2	Gli3
4.09122e-09	0.588875	0.321	0.293	9.53581e-05	2	Sesn3
5.97165e-09	0.735764	0.25	0.219	0.000139187	2	Rev3l
1.75036e-08	0.322285	0.521	0.531	0.000407974	2	Maged1
1.95105e-08	0.321087	0.538	0.564	0.000454752	2	Nktr
2.10737e-08	0.513616	0.39	0.374	0.000491185	2	Zfp260
2.67115e-08	0.43945	0.467	0.475	0.000622592	2	Rbm5
2.9798e-08	0.608627	0.319	0.298	0.000694532	2	Chd2
3.30742e-08	0.619533	0.333	0.311	0.000770893	2	Epb41l4aos
3.8528e-08	0.412715	0.416	0.402	0.000898011	2	Ctsl
4.16487e-08	0.3122	0.523	0.542	0.000970747	2	Bptf
6.02486e-08	0.577893	0.287	0.259	0.00140428	2	Tmed3
8.119e-08	0.485581	0.376	0.364	0.00189238	2	Copa
1.04885e-07	0.614617	0.318	0.298	0.00244466	2	Etnk1
1.47085e-07	0.251902	0.597	0.627	0.00342825	2	Nisch
1.69977e-07	0.558456	0.32	0.3	0.00396184	2	Ergic3
2.48198e-07	0.548775	0.318	0.297	0.00578501	2	Psme2
2.59799e-07	0.534605	0.269	0.238	0.00605539	2	Oaf
2.76844e-07	0.616517	0.255	0.227	0.00645268	2	Pnpla8
3.32441e-07	0.516864	0.323	0.301	0.00774852	2	Ttc28
3.58251e-07	0.646491	0.25	0.223	0.00835012	2	Wsb1
4.94866e-07	0.535646	0.299	0.276	0.0115343	2	Rb1cc1
5.12738e-07	0.567049	0.277	0.25	0.0119509	2	Efnb1
9.89124e-07	0.396376	0.401	0.392	0.0230545	2	Map1lc3a
1.38453e-06	0.635254	0.294	0.275	0.0322707	2	Smo
1.78613e-06	0.446006	0.358	0.344	0.0416311	2	Dnmt3a
1.82207e-06	0.488669	0.316	0.291	0.0424687	2	Fn1
1.91927e-06	0.393308	0.417	0.417	0.0447344	2	Spag9
2.02869e-06	0.394402	0.371	0.355	0.0472848	2	Mbnl2
2.06013e-06	0.262636	0.579	0.621	0.0480175	2	Pafah1b1
2.29599e-06	0.391846	0.443	0.453	0.0535149	2	Zfand5
2.37004e-06	0.551506	0.253	0.226	0.0552409	2	Slc25a36
2.72389e-06	0.37456	0.438	0.444	0.0634885	2	Rbms1
2.86185e-06	0.595328	0.307	0.292	0.066704	2	Cdc37l1
4.2268e-06	0.516589	0.294	0.271	0.0985183	2	Tead2
4.46523e-06	0.618131	0.257	0.235	0.104076	2	Pcmtd1
5.35822e-06	0.493701	0.351	0.342	0.124889	2	Bmpr2
5.4577e-06	0.544513	0.29	0.271	0.127208	2	Gfpt1
7.80772e-06	0.437471	0.406	0.406	0.181982	2	Mycbp2
9.09832e-06	0.287969	0.424	0.407	0.212064	2	Bcl11a
1.04164e-05	0.58986	0.305	0.295	0.242786	2	Xrn1
1.22393e-05	0.377231	0.431	0.439	0.285273	2	Btbd7
1.34235e-05	0.519798	0.295	0.279	0.312875	2	Chd9
1.40263e-05	0.421881	0.378	0.375	0.326926	2	Eif4a2
1.71253e-05	0.399402	0.458	0.471	0.399157	2	Tia1
2.108e-05	0.46198	0.335	0.316	0.491334	2	AY036118
2.62526e-05	0.421058	0.413	0.426	0.611895	2	Ube2e3
3.10836e-05	0.528658	0.269	0.253	0.724496	2	Erbin
4.96559e-05	0.27209	0.533	0.566	1	2	Tnrc6c
5.32929e-05	0.341082	0.477	0.502	1	2	Senp6
5.59305e-05	0.327094	0.38	0.364	1	2	Tpm2
6.37981e-05	0.380879	0.442	0.461	1	2	Rab18
6.788e-05	0.38059	0.394	0.399	1	2	Nop53
6.91588e-05	0.264976	0.518	0.545	1	2	Gsk3b
7.00529e-05	0.568571	0.271	0.256	1	2	Tcaf1
7.61454e-05	0.47242	0.316	0.308	1	2	Kdm5a
9.30372e-05	0.310884	0.489	0.514	1	2	Eml4
0.000103679	0.476666	0.336	0.327	1	2	Rab34
0.000118509	0.375597	0.443	0.46	1	2	Psme1
0.000162755	0.483259	0.287	0.275	1	2	Creb3l2
0.000175177	0.416303	0.402	0.416	1	2	Kdelr1
0.000177076	0.371132	0.296	0.279	1	2	B2m
0.000184178	0.396224	0.412	0.425	1	2	Chd6
0.000241574	0.457785	0.254	0.237	1	2	Phldb2
0.000245506	0.470635	0.328	0.325	1	2	Tmem263
0.000250556	0.272915	0.528	0.565	1	2	Slc38a2
0.000260982	0.298084	0.493	0.528	1	2	Nsd1
0.000266027	0.464912	0.315	0.308	1	2	Actn1
0.000277692	0.404864	0.389	0.399	1	2	Phf3
0.00030244	0.297443	0.48	0.505	1	2	Phf14
0.000316836	0.304149	0.381	0.373	1	2	Thra
0.000349901	0.423372	0.311	0.299	1	2	Ndn
0.000350216	0.444378	0.36	0.364	1	2	Rab5a
0.000376145	0.303787	0.444	0.457	1	2	Bnip3l
0.000422009	0.484729	0.326	0.325	1	2	Resf1
0.000490507	0.447174	0.295	0.287	1	2	Pard3
0.000536328	0.409178	0.29	0.275	1	2	Selenom
0.000637352	0.536222	0.289	0.284	1	2	Serinc1
0.000700363	0.365859	0.389	0.4	1	2	Kmt2a
0.000733761	0.360425	0.381	0.384	1	2	Fzd2
0.000786886	0.395263	0.268	0.251	1	2	Gpx7
0.00100424	0.340582	0.424	0.44	1	2	Rcn2
0.00119378	0.532294	0.254	0.244	1	2	Nup98
0.00122822	0.480936	0.279	0.271	1	2	Itm2c
0.00129908	0.393414	0.327	0.325	1	2	Mef2a
0.00140249	0.462418	0.338	0.344	1	2	Usp9x
0.00202842	0.479065	0.31	0.31	1	2	BC005561
0.00220903	0.413423	0.377	0.392	1	2	Zfp266
0.00229746	0.462157	0.315	0.317	1	2	Dcaf8
0.00242558	0.447805	0.307	0.306	1	2	Irf2bp2
0.00251975	0.449611	0.265	0.256	1	2	Fndc3b
0.00267028	0.434784	0.342	0.347	1	2	Ubn2
0.00269036	0.411473	0.345	0.349	1	2	Cir1
0.00269425	0.451349	0.262	0.251	1	2	Sdf2
0.00274854	0.344751	0.424	0.448	1	2	Strn3
0.0031976	0.343852	0.369	0.368	1	2	Nfia
0.00321839	0.327464	0.4	0.416	1	2	Zfp292
0.00329999	0.487512	0.288	0.287	1	2	Tut7
0.00514269	0.454276	0.272	0.267	1	2	Ier2
0.00524681	0.431168	0.28	0.274	1	2	Dock7
0.00782939	0.559123	0.251	0.248	1	2	Kansl1
0.00824053	0.255009	0.454	0.475	1	2	Gm1673
0.0088405	0.517991	0.268	0.266	1	2	Lamtor4
0.00950522	0.506758	0.262	0.258	1	2	Lrp6
0.00986505	0.364355	0.374	0.388	1	2	Arcn1
0.00994294	0.355579	0.358	0.371	1	2	Aff4
2.70405e-241	1.63619	0.586	0.306	6.3026e-237	3	Penk
1.51708e-189	1.20172	0.652	0.396	3.53602e-185	3	Sostdc1
1.10643e-174	0.460219	0.999	0.995	2.57888e-170	3	Hmgb1
8.87419e-151	1.63438	0.384	0.179	2.0684e-146	3	Rspo3
9.50082e-140	0.84071	0.758	0.627	2.21445e-135	3	Bzw2
1.61974e-121	0.500839	0.971	0.899	3.7753e-117	3	H2afz
8.7856e-121	0.291425	1	1	2.04775e-116	3	Ptma
2.29316e-111	0.986082	0.552	0.352	5.34491e-107	3	Dlk1
1.25587e-110	0.312786	0.998	0.995	2.92719e-106	3	Ppia
6.84499e-107	0.350746	0.983	0.959	1.59543e-102	3	Ybx1
4.07853e-103	1.64294	0.309	0.154	9.50624e-99	3	Hist1h2bc
5.40588e-101	0.401554	0.994	0.989	1.26e-96	3	Tmsb10
1.71974e-99	1.21442	0.37	0.201	4.00837e-95	3	Pax9
2.22837e-96	0.388696	0.959	0.901	5.19388e-92	3	Mdk
4.64679e-95	0.711238	0.691	0.517	1.08307e-90	3	Msx1
1.93495e-93	1.35158	0.316	0.161	4.50997e-89	3	Osr2
2.0345e-88	0.779089	0.574	0.392	4.74202e-84	3	Prrx2
1.15902e-87	0.370814	0.968	0.942	2.70144e-83	3	Cox6c
1.52846e-86	1.29293	0.32	0.167	3.56253e-82	3	Nts
2.085e-85	0.419936	0.939	0.91	4.85973e-81	3	Sem1
3.61631e-80	0.577993	0.792	0.739	8.42891e-76	3	Ptms
3.61902e-73	0.703303	0.567	0.409	8.43521e-69	3	Twist1
9.10343e-72	0.439476	0.896	0.805	2.12183e-67	3	Vim
7.62441e-70	0.339666	0.954	0.933	1.7771e-65	3	Elob
4.76986e-69	0.571028	0.733	0.645	1.11176e-64	3	Tsc22d1
5.99553e-67	0.30028	0.98	0.967	1.39744e-62	3	Nme2
2.4704e-64	0.374001	0.795	0.627	5.75802e-60	3	Prrx1
9.37482e-64	0.332734	0.951	0.921	2.18508e-59	3	Hmgn1
1.50998e-61	0.299204	0.924	0.881	3.51945e-57	3	Calm1
3.26972e-60	0.752664	0.532	0.417	7.62106e-56	3	Csrp2
2.2314e-58	0.360119	0.903	0.855	5.20096e-54	3	Cald1
8.79277e-58	0.402937	0.867	0.832	2.04942e-53	3	Psma7
1.24234e-55	0.366248	0.915	0.889	2.89565e-51	3	Eif2s2
8.54475e-55	0.378358	0.883	0.847	1.99161e-50	3	Sec61b
3.93429e-53	0.906445	0.479	0.371	9.17004e-49	3	Serpine2
8.07311e-53	0.400914	0.849	0.798	1.88168e-48	3	Snrpf
5.91303e-52	1.34542	0.269	0.16	1.37821e-47	3	Pappa2
1.30149e-48	0.378603	0.914	0.857	3.03351e-44	3	Ptn
1.43997e-48	0.404433	0.835	0.799	3.35628e-44	3	Ifitm2
2.66547e-48	0.396202	0.833	0.792	6.21268e-44	3	Sub1
1.36617e-47	0.764223	0.418	0.295	3.18426e-43	3	Gm34030
4.11661e-47	0.846688	0.409	0.293	9.595e-43	3	Lgals7
4.52279e-47	0.329586	0.914	0.889	1.05417e-42	3	Hspe1
4.27734e-46	0.273736	0.96	0.937	9.96963e-42	3	Chchd2
6.01539e-46	0.361797	0.867	0.795	1.40207e-41	3	Ran
2.86242e-45	0.57764	0.599	0.505	6.67172e-41	3	Id2
9.78183e-45	0.48037	0.745	0.668	2.27995e-40	3	Ccnd2
8.84373e-44	0.722502	0.459	0.353	2.0613e-39	3	Crabp2
2.47451e-43	0.368622	0.867	0.809	5.76758e-39	3	Nucks1
1.6874e-42	0.624735	0.463	0.341	3.93299e-38	3	Alx1
1.51127e-41	0.408248	0.584	0.435	3.52246e-37	3	Inhba
3.39849e-40	0.287774	0.92	0.891	7.9212e-36	3	Pdap1
6.91384e-39	0.357928	0.794	0.735	1.61148e-34	3	Dbi
2.86908e-38	0.603797	0.343	0.23	6.68725e-34	3	Tril
6.06556e-38	0.372514	0.799	0.757	1.41376e-33	3	Tbca
8.51775e-37	0.369481	0.804	0.767	1.98532e-32	3	Fkbp3
4.8042e-36	0.55204	0.599	0.53	1.11976e-31	3	Hmgb3
1.05441e-35	0.289278	0.888	0.855	2.45762e-31	3	Hint1
1.54545e-35	0.479409	0.626	0.522	3.60214e-31	3	Hand2os1
8.15203e-35	0.379318	0.733	0.703	1.90007e-30	3	Vdac1
8.483e-35	0.350405	0.769	0.716	1.97722e-30	3	Hmgn2
1.07778e-34	0.319504	0.803	0.741	2.51209e-30	3	Nasp
1.954e-34	0.362071	0.766	0.719	4.55438e-30	3	Pdcd5
2.61071e-34	0.320019	0.835	0.781	6.08504e-30	3	Eif5a
3.77294e-34	0.357026	0.792	0.748	8.79396e-30	3	Rps27l
8.5971e-34	0.3223	0.747	0.688	2.00381e-29	3	Tpm4
9.07255e-34	0.281586	0.873	0.85	2.11463e-29	3	Myl6
2.30452e-33	0.258783	0.908	0.874	5.37137e-29	3	Atp5g2
6.82544e-33	0.730665	0.399	0.314	1.59087e-28	3	Epha7
2.61233e-31	0.354859	0.788	0.764	6.08882e-27	3	Snrpd3
3.20825e-31	0.291524	0.874	0.84	7.4778e-27	3	Anp32b
3.24241e-31	0.301957	0.866	0.827	7.5574e-27	3	Ndufa4
7.5649e-31	0.371739	0.716	0.675	1.76323e-26	3	Bex3
8.14668e-31	0.329059	0.764	0.74	1.89883e-26	3	Pebp1
2.14916e-30	0.271566	0.924	0.911	5.00926e-26	3	Hsp90b1
4.26962e-30	0.332141	0.809	0.78	9.95162e-26	3	Tma7
4.99881e-30	0.365629	0.761	0.717	1.16512e-25	3	Cox5a
1.77722e-29	0.6192	0.335	0.242	4.14234e-25	3	Igfbp7
1.49367e-28	0.628507	0.439	0.364	3.48145e-24	3	Hells
1.71269e-27	0.276832	0.855	0.834	3.99194e-23	3	Cox7b
2.48179e-27	0.737594	0.307	0.225	5.78455e-23	3	Wif1
1.31719e-26	0.258994	0.887	0.86	3.07011e-22	3	Atp5md
1.44188e-26	0.751522	0.306	0.226	3.36073e-22	3	9130024F11Rik
1.47884e-26	0.44357	0.45	0.354	3.44687e-22	3	Lum
1.87808e-26	0.275077	0.823	0.814	4.37743e-22	3	Hnrnpm
5.60814e-26	0.762575	0.4	0.337	1.30715e-21	3	Snhg3
5.41269e-25	0.297816	0.761	0.724	1.26159e-20	3	Psip1
6.24392e-25	0.7263	0.409	0.342	1.45533e-20	3	Rbp1
2.81499e-24	0.715885	0.322	0.247	6.56117e-20	3	Lef1
3.9959e-24	0.259731	0.854	0.836	9.31363e-20	3	Top1
4.06849e-24	0.665301	0.398	0.334	9.48283e-20	3	Mllt3
4.30428e-24	0.279037	0.799	0.77	1.00324e-19	3	Rbm3
9.43769e-23	0.399149	0.694	0.646	2.19974e-18	3	Id3
5.69172e-22	0.281475	0.814	0.795	1.32663e-17	3	Nedd8
6.8243e-22	0.282878	0.784	0.74	1.59061e-17	3	Snrpd1
3.39774e-21	0.494237	0.428	0.356	7.91944e-17	3	Tpm2
1.3502e-20	0.698089	0.349	0.29	3.14704e-16	3	Cdca7
1.58091e-20	0.324301	0.697	0.683	3.6848e-16	3	Swi5
2.04701e-20	0.279808	0.787	0.776	4.77116e-16	3	Ssb
2.81003e-20	0.256707	0.781	0.754	6.54961e-16	3	Hspd1
3.0582e-20	0.34279	0.671	0.655	7.12804e-16	3	Psma3
3.26976e-20	0.406893	0.568	0.525	7.62117e-16	3	Ptch1
8.31078e-20	0.33046	0.698	0.677	1.93708e-15	3	Sarnp
1.61497e-19	0.902874	0.254	0.195	3.76416e-15	3	Snhg4
1.65904e-19	0.400323	0.595	0.555	3.86689e-15	3	Lsm5
2.67453e-19	0.303157	0.701	0.678	6.2338e-15	3	Pabpn1
5.57224e-19	0.282777	0.775	0.76	1.29878e-14	3	Arglu1
1.9124e-18	0.251156	0.823	0.823	4.45743e-14	3	Atp5j
2.18367e-18	0.325429	0.64	0.612	5.0897e-14	3	Psmb3
2.71615e-18	0.523137	0.25	0.183	6.3308e-14	3	Dcn
9.36135e-18	0.354147	0.626	0.588	2.18194e-13	3	Ndufa12
9.87961e-18	0.468434	0.486	0.433	2.30274e-13	3	Snhg18
2.36112e-17	0.651077	0.287	0.225	5.5033e-13	3	Iqgap2
3.52004e-17	0.292173	0.729	0.729	8.20451e-13	3	Grcc10
5.28831e-17	0.301005	0.501	0.425	1.2326e-12	3	Limch1
8.32454e-17	0.387521	0.427	0.358	1.94028e-12	3	Col6a3
1.29247e-16	0.265434	0.79	0.782	3.01248e-12	3	Ndufb1-ps
1.31075e-16	0.295424	0.679	0.663	3.0551e-12	3	Pomp
1.70997e-16	0.299548	0.71	0.706	3.9856e-12	3	Tmem256
2.369e-16	0.261239	0.726	0.72	5.52167e-12	3	Romo1
6.12516e-16	0.258978	0.767	0.761	1.42765e-11	3	Sept7
6.72782e-16	0.392502	0.529	0.507	1.56812e-11	3	Cdk2ap1
1.42806e-15	0.292981	0.699	0.662	3.32851e-11	3	Nme1
2.52372e-15	0.302493	0.651	0.638	5.88228e-11	3	Morf4l2
4.1492e-15	0.292975	0.714	0.707	9.67096e-11	3	Bzw1
5.23953e-15	0.288395	0.666	0.658	1.22123e-10	3	Ndufb11
1.62753e-14	0.568846	0.314	0.258	3.79345e-10	3	Hspa1b
2.47315e-14	0.32285	0.615	0.596	5.76443e-10	3	Prmt1
2.81916e-14	0.298495	0.642	0.635	6.57089e-10	3	Psmc3
3.39477e-14	0.372358	0.577	0.563	7.91253e-10	3	Snrpb2
5.10528e-14	0.70107	0.25	0.196	1.18994e-09	3	Hspa1a
8.06051e-14	0.587837	0.352	0.309	1.87874e-09	3	Mcm4
9.59257e-14	0.334026	0.593	0.567	2.23584e-09	3	Selenoh
1.01556e-13	0.273666	0.68	0.668	2.36707e-09	3	Gtf2h5
1.16589e-13	0.361086	0.569	0.555	2.71745e-09	3	Sf3b6
1.41582e-13	0.299312	0.646	0.639	3.29999e-09	3	Cnbp
3.499e-13	0.369388	0.545	0.527	8.15548e-09	3	Tomm6
1.30771e-12	0.33006	0.634	0.632	3.048e-08	3	Hp1bp3
3.01583e-12	0.383282	0.519	0.505	7.02931e-08	3	Mrpl20
1.16883e-11	0.278728	0.66	0.657	2.72432e-07	3	Psma4
3.00583e-11	0.264041	0.631	0.627	7.00599e-07	3	Zranb2
3.54213e-11	0.28316	0.63	0.627	8.256e-07	3	Psmd7
3.63674e-11	0.258632	0.689	0.702	8.47651e-07	3	Aimp1
3.67336e-11	0.262817	0.67	0.678	8.56186e-07	3	Hnrnpdl
4.00638e-11	0.379027	0.355	0.304	9.33806e-07	3	Runx1t1
7.04607e-11	0.357815	0.52	0.512	1.6423e-06	3	Abracl
7.21939e-11	0.294902	0.6	0.592	1.68269e-06	3	Cacybp
1.31424e-10	0.298501	0.58	0.583	3.06324e-06	3	Hsbp1
1.64978e-10	0.282074	0.524	0.485	3.84531e-06	3	Wnt5a
1.96885e-10	0.454572	0.375	0.336	4.58898e-06	3	Col11a1
2.14695e-10	0.37695	0.532	0.524	5.00412e-06	3	Tbrg1
2.22861e-10	0.318101	0.56	0.551	5.19445e-06	3	Lsm4
2.30983e-10	0.301319	0.513	0.465	5.38376e-06	3	Hand2
2.32872e-10	0.39499	0.487	0.48	5.42779e-06	3	Aamp
2.52257e-10	0.280422	0.662	0.661	5.87961e-06	3	Ndufs5
3.04454e-10	0.363264	0.537	0.537	7.09622e-06	3	Eif1b
3.07795e-10	0.266052	0.481	0.438	7.1741e-06	3	Bgn
3.71579e-10	0.25692	0.63	0.63	8.66076e-06	3	Snrpb
3.96881e-10	0.451727	0.373	0.342	9.25051e-06	3	Gng10
4.23015e-10	0.566437	0.372	0.349	9.85964e-06	3	Mcm7
6.38622e-10	0.376976	0.503	0.495	1.4885e-05	3	Ndufaf2
7.33499e-10	0.787375	0.266	0.231	1.70964e-05	3	Ccnb2
1.30625e-09	0.271512	0.586	0.595	3.04462e-05	3	Psma5
1.39171e-09	0.376112	0.428	0.395	3.2438e-05	3	Fdps
1.68356e-09	0.514636	0.289	0.249	3.92404e-05	3	Nid1
2.94661e-09	0.581923	0.321	0.294	6.86797e-05	3	Bccip
3.44916e-09	0.301871	0.575	0.577	8.03931e-05	3	Banf1
4.18844e-09	0.437919	0.366	0.331	9.76241e-05	3	Bex2
4.56452e-09	0.259042	0.621	0.629	0.00010639	3	Tcea1
8.75102e-09	0.392867	0.491	0.491	0.000203969	3	Phf5a
8.86885e-09	0.502038	0.355	0.333	0.000206715	3	Ccdc124
1.25365e-08	0.42268	0.415	0.396	0.0002922	3	Cyp51
1.52773e-08	0.447683	0.263	0.224	0.000356084	3	Frzb
2.02764e-08	0.316712	0.527	0.522	0.000472603	3	Lsm6
2.77567e-08	0.271521	0.565	0.561	0.000646954	3	U2af1
3.62465e-08	0.314032	0.539	0.544	0.000844833	3	Snrpc
3.89829e-08	0.279774	0.578	0.588	0.000908613	3	Myl12a
6.28159e-08	0.265389	0.608	0.617	0.00146411	3	Uqcc2
9.51793e-08	0.25346	0.567	0.567	0.00221844	3	Pgls
1.62587e-07	0.354886	0.442	0.434	0.00378958	3	Hsd17b10
1.81246e-07	0.478147	0.291	0.261	0.00422449	3	Sdc2
2.26279e-07	0.308162	0.557	0.567	0.00527412	3	Zcrb1
4.70289e-07	0.314864	0.566	0.577	0.0109615	3	Srp19
5.42519e-07	0.453104	0.272	0.238	0.012645	3	Kif26b
5.53308e-07	0.335469	0.255	0.218	0.0128965	3	Cped1
5.67109e-07	0.308277	0.393	0.354	0.0132182	3	Cd24a
1.554e-06	0.283653	0.522	0.524	0.0362206	3	Mrpl42
2.71575e-06	0.318732	0.495	0.502	0.0632986	3	Mrps21
2.78732e-06	0.388851	0.363	0.342	0.0649669	3	Cenpw
3.05503e-06	0.27837	0.494	0.492	0.0712065	3	Mdh1
4.53879e-06	0.419001	0.271	0.242	0.10579	3	Crlf1
7.30772e-06	0.377414	0.405	0.402	0.170328	3	Ift20
8.81347e-06	0.429869	0.36	0.353	0.205424	3	Ppa1
9.64263e-06	0.324321	0.425	0.424	0.22475	3	Ola1
1.31571e-05	0.31963	0.425	0.421	0.306667	3	Tsen34
1.5993e-05	0.409506	0.37	0.362	0.372765	3	Lima1
3.07789e-05	0.313338	0.285	0.257	0.717394	3	Col26a1
3.19416e-05	0.279535	0.483	0.489	0.744496	3	Ddx18
4.02657e-05	0.323062	0.453	0.461	0.938512	3	Tceal8
4.47438e-05	0.285464	0.476	0.484	1	3	Chchd1
4.59312e-05	0.30014	0.467	0.468	1	3	Lyar
5.74088e-05	0.409134	0.284	0.265	1	3	Pdlim4
6.38226e-05	0.304808	0.453	0.464	1	3	Fbl
6.98407e-05	0.316278	0.431	0.433	1	3	H2afy2
9.40593e-05	0.34667	0.425	0.438	1	3	Calm3
0.000147017	0.259447	0.506	0.519	1	3	Ost4
0.000162878	0.498134	0.277	0.263	1	3	Bin1
0.000165055	0.275221	0.483	0.499	1	3	Srp9
0.000188677	0.273202	0.493	0.513	1	3	Drap1
0.000191271	0.291363	0.44	0.448	1	3	Psmd6
0.000239614	0.31932	0.415	0.417	1	3	Apex1
0.000257211	0.294837	0.439	0.447	1	3	Snx3
0.000448759	0.344791	0.269	0.251	1	3	Gpx7
0.000512661	0.486423	0.295	0.291	1	3	Mcm3
0.000617298	0.255718	0.5	0.515	1	3	Timm8b
0.000677768	0.275062	0.49	0.501	1	3	Ddx21
0.000824396	0.345173	0.31	0.299	1	3	Ndn
0.00109553	0.310848	0.444	0.456	1	3	Mrpl21
0.00129348	0.297305	0.434	0.451	1	3	Erh
0.00168248	0.314992	0.417	0.43	1	3	Psmc1
0.00173302	0.262515	0.472	0.488	1	3	Cetn3
0.00203063	0.407396	0.319	0.311	1	3	Id1
0.00226744	0.312744	0.414	0.428	1	3	Csnk2b
0.00300371	0.29347	0.428	0.445	1	3	Cops6
0.00306094	0.398777	0.353	0.359	1	3	Smim11
0.00381684	0.267075	0.468	0.492	1	3	Hdac2
0.00410502	0.277808	0.382	0.383	1	3	Fzd2
0.00417268	0.284296	0.424	0.443	1	3	Phb2
0.00513082	0.258671	0.461	0.481	1	3	Chmp4b
0.00561478	0.284913	0.408	0.418	1	3	Lsm3
0.00664269	0.273766	0.416	0.431	1	3	Rnaseh2c
0.00774047	0.289779	0.406	0.42	1	3	Cdc26
0.00798397	0.30717	0.348	0.352	1	3	Znrd1
0	5.13144	0.815	0.049	0	4	Epcam
0	5.05184	0.817	0.053	0	4	Krt14
0	4.85843	0.746	0.036	0	4	Pitx2
0	5.07478	0.756	0.071	0	4	Krt17
0	5.27155	0.673	0.041	0	4	Dsp
0	5.54376	0.583	0.016	0	4	Dsc3
0	3.56949	0.622	0.063	0	4	Pdgfa
0	3.60768	0.626	0.073	0	4	Ank3
0	5.06442	0.566	0.018	0	4	Isl1
0	5.14792	0.566	0.033	0	4	Krt5
0	2.15747	0.675	0.156	0	4	Igfbp2
0	4.75867	0.52	0.017	0	4	Spint2
0	4.89003	0.501	0.018	0	4	Sfn
0	5.43084	0.487	0.01	0	4	Trp63
0	5.84494	0.475	0.008	0	4	Dsg2
0	2.50267	0.573	0.109	0	4	Bex1
0	1.58969	0.761	0.298	0	4	Cd24a
0	2.35935	0.592	0.138	0	4	Cadm1
0	1.79525	0.718	0.289	0	4	Sinhcaf
0	2.36473	0.579	0.155	0	4	Ptprf
0	1.87609	0.478	0.056	0	4	Col18a1
0	3.99004	0.442	0.027	0	4	Cxadr
0	1.54344	0.655	0.244	0	4	Foxp1
0	1.63901	0.662	0.257	0	4	Hras
0	4.6513	0.418	0.014	0	4	Irf6
0	3.39155	0.437	0.043	0	4	Ezr
0	4.91677	0.405	0.013	0	4	Fxyd3
0	1.46553	0.51	0.118	0	4	Pitx1
0	2.11816	0.536	0.147	0	4	Itga6
0	1.72776	0.558	0.185	0	4	Afdn
0	5.79698	0.377	0.005	0	4	Mir205hg
0	2.00327	0.483	0.111	0	4	Tubb2b
0	2.8115	0.416	0.045	0	4	Krt18
0	5.43677	0.376	0.006	0	4	Fermt1
0	1.72066	0.807	0.439	0	4	Pgk1
0	4.95287	0.379	0.012	0	4	Bcam
0	2.59666	0.482	0.118	0	4	Slc12a2
0	2.07897	0.469	0.108	0	4	Celf2
0	5.23946	0.367	0.007	0	4	Nkx2-3
0	3.67237	0.385	0.028	0	4	Palmd
0	3.05866	0.403	0.047	0	4	Srd5a1
0	5.23049	0.364	0.008	0	4	Perp
0	2.31721	0.965	0.61	0	4	Fabp5
0	4.29085	0.368	0.018	0	4	Tbx1
0	1.48578	0.757	0.411	0	4	Fam162a
0	2.65575	0.595	0.25	0	4	1500009L16Rik
0	4.18121	0.362	0.018	0	4	Acer2
0	1.36665	0.818	0.474	0	4	Tpi1
0	4.88902	0.339	0.007	0	4	Esrp1
0	3.24763	0.363	0.032	0	4	Minar2
0	3.66082	0.363	0.033	0	4	Nr2f2
0	2.71288	0.415	0.093	0	4	Fst
0	1.40186	0.427	0.107	0	4	Ccnd1
0	2.42581	0.388	0.069	0	4	Acot7
0	1.98119	0.439	0.123	0	4	Nav2
0	4.27219	0.323	0.011	0	4	Ston2
0	1.36528	0.891	0.583	0	4	Pkm
0	2.17786	0.382	0.076	0	4	Ablim1
0	1.75852	0.399	0.095	0	4	Ucp2
0	2.65567	0.363	0.065	0	4	Atxn1
0	4.07774	0.312	0.015	0	4	Frem2
0	5.1375	0.303	0.006	0	4	Trim29
0	1.58087	0.925	0.636	0	4	Atox1
0	5.06377	0.293	0.006	0	4	Lama5
0	2.39394	0.331	0.05	0	4	Sema3d
0	3.43036	0.317	0.037	0	4	Wnt4
0	2.2171	0.363	0.083	0	4	Slc2a1
0	4.76006	0.286	0.006	0	4	Mpzl2
0	2.17145	0.343	0.064	0	4	Jup
0	2.66532	0.319	0.042	0	4	Arhgef5
0	4.37703	0.279	0.008	0	4	Lsr
0	1.56328	0.338	0.069	0	4	Ntng1
0	4.72709	0.268	0.011	0	4	Dapl1
0	4.06287	0.272	0.02	0	4	Casz1
0	1.01165	0.907	0.657	0	4	Uqcr11
0	2.95451	0.277	0.028	0	4	Stard10
0	4.70918	0.257	0.01	0	4	Susd4
0	4.13287	0.256	0.01	0	4	Sox2
0	1.1795	0.882	0.641	0	4	Ldha
0	2.23116	0.282	0.043	0	4	Tpd52
0	2.73697	0.284	0.049	0	4	Cdkn1a
0	2.55159	0.275	0.041	0	4	Frmd4b
0	3.53496	0.25	0.016	0	4	Meis1
0	2.75558	0.265	0.032	0	4	Rassf9
0	2.08512	0.28	0.048	0	4	Cd151
0	3.18215	0.257	0.026	0	4	Dmd
0	2.86934	0.257	0.027	0	4	Celsr2
0	2.24157	0.252	0.038	0	4	Pltp
0	1.10814	0.975	0.83	0	4	Mif
0	0.640132	0.982	0.878	0	4	Tmsb4x
0	0.973912	0.984	0.89	0	4	Gapdh
9.04715e-305	1.6578	0.411	0.111	2.10871e-300	4	Bex4
1.80044e-302	1.84279	0.287	0.055	4.19647e-298	4	Mapk13
5.38651e-297	1.84856	0.321	0.071	1.25549e-292	4	Kcnmb4
1.47802e-289	1.50437	0.41	0.115	3.44496e-285	4	Tspan13
2.37288e-289	2.06761	0.263	0.049	5.53072e-285	4	Ptpru
1.74515e-286	1.81107	0.324	0.074	4.0676e-282	4	Wfdc2
3.45715e-282	1.83051	0.316	0.072	8.05793e-278	4	Clcn3
1.06232e-279	1.63873	0.494	0.172	2.47605e-275	4	Rbbp8
2.19993e-278	1.35134	0.739	0.398	5.1276e-274	4	Aldoa
8.27696e-274	1.22273	0.799	0.517	1.92919e-269	4	Pgam1
1.01474e-273	1.89391	0.307	0.071	2.36515e-269	4	Crim1
2.94041e-273	1.73588	0.341	0.085	6.8535e-269	4	Pla2g12a
6.51015e-265	1.87661	0.263	0.053	1.51739e-260	4	Sorl1
2.06755e-262	1.9186	0.409	0.133	4.81904e-258	4	Runx1
5.19818e-255	1.48702	0.398	0.12	1.21159e-250	4	Kif21a
9.01377e-252	1.79228	0.375	0.112	2.10093e-247	4	Mgst3
1.41571e-248	1.83563	0.418	0.137	3.29975e-244	4	Bnip3
3.1477e-248	1.44875	0.377	0.11	7.33667e-244	4	Nudt14
1.78878e-247	0.463969	1	1	4.16928e-243	4	Ptma
1.19088e-244	1.94305	0.298	0.074	2.77569e-240	4	Map3k20
2.42211e-242	1.60751	0.472	0.174	5.64545e-238	4	Tshz2
2.4905e-241	1.87	0.275	0.064	5.80486e-237	4	Hes6
2.62002e-241	1.51103	0.321	0.083	6.10675e-237	4	Cers4
2.673e-241	1.33515	0.579	0.255	6.23022e-237	4	Dynll2
5.85635e-235	1.27958	0.547	0.225	1.365e-230	4	Rexo2
3.42049e-229	1.87316	0.341	0.102	7.97247e-225	4	Dusp6
8.84624e-228	1.32779	0.625	0.316	2.06188e-223	4	Cux1
3.60877e-226	1.57732	0.428	0.151	8.41133e-222	4	Hk2
5.19205e-226	1.38523	0.385	0.121	1.21016e-221	4	Capg
1.45921e-224	1.96847	0.26	0.061	3.40112e-220	4	Pdk1
5.63751e-220	0.369971	1	0.998	1.31399e-215	4	Hsp90ab1
8.67918e-220	1.78729	0.315	0.089	2.02294e-215	4	Ahcyl2
1.83327e-218	1.18225	0.6	0.286	4.27299e-214	4	Odc1
4.5512e-218	1.28548	0.509	0.206	1.06079e-213	4	Fzd3
4.67996e-217	1.02871	0.8	0.537	1.09081e-212	4	Siva1
3.58317e-216	1.85094	0.278	0.072	8.35165e-212	4	Pdlim1
1.01459e-214	1.54726	0.373	0.121	2.36482e-210	4	Tfrc
1.39266e-207	1.17505	0.569	0.255	3.246e-203	4	Strbp
1.71463e-205	0.30663	1	1	3.99645e-201	4	Rplp1
4.08849e-205	1.83734	0.258	0.065	9.52944e-201	4	Tnfrsf19
4.99492e-201	1.36804	0.376	0.127	1.16422e-196	4	Cdc42se1
1.01308e-200	1.47732	0.27	0.07	2.36128e-196	4	Vps13a
2.14513e-200	1.33796	0.358	0.115	4.99988e-196	4	Emb
1.34696e-198	1.5258	0.319	0.098	3.1395e-194	4	Ifitm1
4.09854e-196	1.06428	0.534	0.227	9.55287e-192	4	Vamp8
4.96442e-196	1.38525	0.353	0.116	1.15711e-191	4	Uchl1
1.43089e-194	1.31104	0.549	0.259	3.33512e-190	4	Mir99ahg
5.6964e-194	1.06403	0.458	0.177	1.32772e-189	4	Nnat
7.06283e-192	0.350443	1	0.998	1.6462e-187	4	Rpl38
1.38099e-188	0.279919	1	0.999	3.2188e-184	4	Rplp2
1.48393e-186	1.21866	0.484	0.203	3.45875e-182	4	Tgfb2
2.78752e-186	1.18888	0.334	0.106	6.49714e-182	4	Mtln
5.21881e-185	0.363256	0.999	0.997	1.2164e-180	4	Rps2
1.75894e-183	0.952339	0.671	0.355	4.09974e-179	4	Ralgps2
1.85041e-183	1.69888	0.301	0.094	4.31293e-179	4	Etv1
1.72067e-182	1.13544	0.727	0.451	4.01053e-178	4	Higd1a
1.77632e-182	1.45544	0.366	0.132	4.14025e-178	4	Pkp4
1.85464e-180	1.1041	0.624	0.329	4.3228e-176	4	Eno1
3.10572e-178	1.3999	0.298	0.092	7.23881e-174	4	Hs6st1
2.82897e-176	1.02102	0.707	0.411	6.59376e-172	4	1810037I17Rik
7.00409e-176	1.20415	0.368	0.132	1.63251e-171	4	Agrn
1.05493e-174	1.23389	0.313	0.1	2.45883e-170	4	Zdhhc21
1.42017e-174	1.18036	0.39	0.145	3.31013e-170	4	Kctd1
1.68025e-173	1.37841	0.339	0.118	3.91633e-169	4	Pfkl
1.38797e-172	1.32562	0.312	0.1	3.23508e-168	4	Dnph1
3.33848e-169	1.23544	0.315	0.102	7.78132e-165	4	Fblim1
1.92775e-167	0.974078	0.637	0.346	4.4932e-163	4	Parp1
1.29983e-166	1.20456	0.456	0.198	3.02964e-162	4	Uhrf1
2.03798e-166	0.884762	0.818	0.627	4.75012e-162	4	Sox11
1.57632e-164	1.18468	0.373	0.14	3.67408e-160	4	Gclm
5.11883e-162	0.726997	0.898	0.725	1.1931e-157	4	S100a11
9.38382e-162	1.05985	0.557	0.281	2.18718e-157	4	Gpi1
6.30945e-161	1.12232	0.531	0.261	1.47061e-156	4	Slc39a10
1.87725e-160	1.28738	0.38	0.15	4.37549e-156	4	Syne2
3.04106e-160	1.33212	0.266	0.08	7.08811e-156	4	Gsr
3.13638e-157	0.696376	0.876	0.667	7.31027e-153	4	Uqcrq
5.09515e-157	1.17504	0.315	0.107	1.18758e-152	4	Cdk2ap2
2.56897e-156	0.311926	0.998	0.996	5.98775e-152	4	Rpl36
3.04695e-156	1.06227	0.404	0.163	7.10184e-152	4	Cd9
4.42329e-156	1.29124	0.292	0.096	1.03098e-151	4	Sema3a
3.7395e-154	1.12098	0.263	0.08	8.71602e-150	4	Prxl2a
5.96362e-153	1.17156	0.316	0.11	1.39e-148	4	Carhsp1
1.84357e-152	0.601512	0.914	0.756	4.29698e-148	4	Tomm7
5.97575e-149	1.46815	0.256	0.08	1.39283e-144	4	Fjx1
7.92718e-149	1.13596	0.373	0.147	1.84767e-144	4	Npnt
3.12412e-148	0.502976	0.97	0.816	7.2817e-144	4	Stmn1
1.34516e-146	1.06653	0.435	0.191	3.13531e-142	4	Gtf2ird1
1.71476e-145	1.02948	0.461	0.209	3.99677e-141	4	Map3k4
3.38793e-144	1.01714	0.32	0.115	7.89659e-140	4	Nipsnap1
2.41905e-143	1.93326	0.282	0.1	5.63833e-139	4	Gadd45g
7.2892e-143	1.14032	0.28	0.094	1.69897e-138	4	Ide
7.48118e-143	0.976738	0.662	0.396	1.74371e-138	4	Gja1
7.93823e-143	1.09677	0.337	0.127	1.85024e-138	4	Gcat
1.64198e-142	0.617625	0.903	0.743	3.82712e-138	4	Cox5b
1.24318e-141	0.797931	0.724	0.456	2.8976e-137	4	Mdh1
1.32849e-141	0.755117	0.76	0.49	3.09644e-137	4	Jpt1
1.61874e-141	0.975521	0.358	0.138	3.77296e-137	4	Hist3h2ba
2.30637e-141	0.874127	0.573	0.296	5.37569e-137	4	Vps36
2.06006e-139	0.511612	0.965	0.892	4.80158e-135	4	Rpl36al
4.56528e-136	1.13627	0.339	0.133	1.06408e-131	4	Ammecr1
4.77072e-136	1.27666	0.26	0.086	1.11196e-131	4	Arl4c
5.55243e-136	0.755788	0.652	0.372	1.29416e-131	4	Bcl11a
1.59989e-135	1.0821	0.299	0.107	3.72902e-131	4	Ago1
8.86602e-135	0.553131	0.921	0.779	2.06649e-130	4	Hnrnpab
1.29322e-134	0.474533	0.582	0.281	3.01424e-130	4	Zfhx3
9.81178e-134	1.27752	0.25	0.082	2.28693e-129	4	Ccdc6
3.46052e-132	0.819944	0.634	0.372	8.06577e-128	4	Tubb4b
1.47842e-131	1.10861	0.368	0.155	3.44591e-127	4	Slc6a6
1.76546e-131	0.49511	0.958	0.85	4.11494e-127	4	Atp5md
2.01121e-131	1.10303	0.256	0.085	4.68772e-127	4	Fryl
2.07396e-130	1.02196	0.326	0.127	4.83398e-126	4	Xrcc5
7.76553e-129	1.08294	0.261	0.088	1.80999e-124	4	Wasf1
8.70248e-129	1.0531	0.268	0.092	2.02837e-124	4	Mkrn1
9.0897e-129	0.94664	0.387	0.166	2.11863e-124	4	Isyna1
2.99513e-128	0.734577	0.743	0.474	6.98104e-124	4	Llph
6.22439e-127	0.874908	0.585	0.325	1.45078e-122	4	Kras
1.89614e-126	0.854775	0.592	0.333	4.41951e-122	4	Cd2ap
4.33546e-126	0.984263	0.324	0.126	1.01051e-121	4	Nucb2
1.67134e-124	0.890912	0.264	0.091	3.89557e-120	4	Serinc2
2.08296e-124	0.407747	0.979	0.934	4.85496e-120	4	Chchd2
2.10697e-124	0.878364	0.478	0.237	4.91092e-120	4	Nxn
4.2133e-124	1.11559	0.295	0.111	9.82036e-120	4	Ier5
7.80381e-123	0.782523	0.464	0.22	1.81891e-118	4	Ddt
4.10223e-122	0.703377	0.576	0.299	9.56149e-118	4	Bex2
1.01692e-121	1.00041	0.344	0.142	2.37023e-117	4	Baz1a
1.10654e-121	0.786773	0.677	0.432	2.57912e-117	4	G3bp2
1.44564e-121	0.846074	0.473	0.229	3.36949e-117	4	Med19
4.3988e-120	1.02824	0.294	0.112	1.02527e-115	4	Armc10
2.89225e-119	0.999131	0.25	0.086	6.74126e-115	4	Synrg
1.2464e-118	0.916679	0.303	0.117	2.90511e-114	4	Socs2
2.26913e-118	1.02071	0.278	0.103	5.28889e-114	4	Trappc6a
2.12273e-117	0.768007	0.773	0.575	4.94766e-113	4	Scd2
2.69536e-117	0.82352	0.454	0.218	6.28235e-113	4	Bcl7a
5.49215e-117	1.12943	0.262	0.095	1.28011e-112	4	Tgif1
3.1137e-116	1.18012	0.258	0.093	7.25742e-112	4	Map3k1
3.67073e-115	0.250728	0.999	0.999	8.55575e-111	4	Rpl26
5.72745e-113	0.323874	0.997	0.988	1.33495e-108	4	Rpl35
1.60024e-112	0.284828	0.999	0.991	3.72985e-108	4	Rpl12
4.26958e-112	1.12442	0.267	0.101	9.95153e-108	4	Tle3
1.04173e-111	0.993642	0.324	0.135	2.42805e-107	4	Hipk2
4.2647e-111	0.850653	0.315	0.128	9.94015e-107	4	Mitd1
4.36821e-111	0.519455	0.893	0.72	1.01814e-106	4	Dbi
3.80969e-110	0.882244	0.294	0.115	8.87962e-106	4	Tacc2
6.98798e-109	0.500046	0.939	0.842	1.62876e-104	4	Prdx1
1.05636e-108	0.734238	0.604	0.346	2.46217e-104	4	Zfp664
2.96305e-108	0.647518	0.344	0.145	6.90627e-104	4	Etl4
3.30885e-108	0.790205	0.555	0.314	7.71227e-104	4	Rcc2
4.91541e-108	0.997961	0.284	0.112	1.14568e-103	4	Ddit4
9.84626e-108	0.333592	0.991	0.964	2.29497e-103	4	Serbp1
9.28892e-107	0.311551	0.991	0.976	2.16506e-102	4	H3f3b
1.1098e-105	0.363528	0.99	0.966	2.58672e-101	4	Snrpg
6.52888e-105	0.854509	0.354	0.158	1.52175e-100	4	Gtf3a
1.00961e-104	0.802226	0.56	0.327	2.35319e-100	4	Msi2
1.09958e-104	0.725967	0.613	0.366	2.56289e-100	4	Dpy30
1.91475e-104	0.722573	0.708	0.488	4.46289e-100	4	Dut
3.93712e-104	0.653345	0.305	0.124	9.17665e-100	4	Mettl26
1.37783e-103	0.758399	0.512	0.271	3.21145e-99	4	Cisd1
1.66201e-103	0.898295	0.429	0.217	3.87381e-99	4	Tet3
1.60273e-102	0.444571	0.945	0.84	3.73564e-98	4	Cox7a2
1.78598e-102	1.07923	0.584	0.35	4.16277e-98	4	Ifitm3
1.11401e-101	0.85038	0.292	0.119	2.59653e-97	4	Tmem63b
5.43184e-101	0.564561	0.841	0.677	1.26605e-96	4	Tuba1a
1.0581e-100	0.908086	0.283	0.115	2.46623e-96	4	Ubxn2a
1.36381e-100	0.259333	0.999	0.991	3.17877e-96	4	Rps25
3.79971e-100	0.702176	0.447	0.224	8.85635e-96	4	Ube2d1
1.95077e-99	0.609916	0.79	0.563	4.54684e-95	4	Ndufa12
3.12762e-99	0.680584	0.359	0.161	7.28986e-95	4	Plp2
3.68721e-98	0.826722	0.391	0.188	8.59415e-94	4	Ccdc58
9.32508e-98	0.893506	0.323	0.142	2.17349e-93	4	Nt5c
1.43187e-97	0.787714	0.262	0.102	3.3374e-93	4	Pcgf6
1.45673e-96	0.400286	0.96	0.885	3.39534e-92	4	Pdap1
4.16716e-96	0.645737	0.568	0.322	9.71281e-92	4	Txnl4a
5.93011e-96	0.40987	0.962	0.894	1.38219e-91	4	Atpif1
6.31953e-96	0.956497	0.261	0.104	1.47296e-91	4	Shmt2
1.07578e-95	0.785337	0.381	0.182	2.50743e-91	4	Coq7
4.58401e-95	0.263915	0.995	0.991	1.06844e-90	4	Rpl27
1.08031e-93	0.438184	0.945	0.821	2.51798e-89	4	Psma7
2.85369e-93	0.598041	0.782	0.588	6.65139e-89	4	Ppp1r14b
1.91801e-92	1.25931	0.396	0.213	4.47049e-88	4	Dst
2.35768e-92	0.723863	0.343	0.157	5.49528e-88	4	Dag1
2.39603e-92	0.648932	0.32	0.141	5.58467e-88	4	Mien1
6.02102e-92	0.724525	0.77	0.578	1.40338e-87	4	Ctnnb1
4.50463e-91	0.268391	0.998	0.991	1.04994e-86	4	Rpl22
1.91878e-90	0.277777	0.99	0.972	4.47228e-86	4	Rpl31
2.61048e-90	0.442262	0.529	0.298	6.08452e-86	4	Cenpf
1.21291e-89	0.803207	0.368	0.178	2.82706e-85	4	Cdc34
7.24209e-89	0.303094	0.995	0.99	1.68799e-84	4	Npm1
1.08806e-88	0.684351	0.317	0.143	2.53605e-84	4	Pcbp4
1.2292e-88	0.620302	0.659	0.424	2.86502e-84	4	Pak2
2.44542e-88	1.10837	0.262	0.111	5.69978e-84	4	Galnt7
2.88008e-88	0.511153	0.366	0.172	6.71289e-84	4	Tes
6.06586e-88	0.468358	0.965	0.927	1.41383e-83	4	Ncl
6.12378e-88	0.700946	0.294	0.127	1.42733e-83	4	Mtss1
1.31598e-87	0.418449	0.923	0.822	3.0673e-83	4	Atp5j2
1.37248e-87	0.609369	0.666	0.419	3.19898e-83	4	Bola2
1.93471e-87	0.497471	0.795	0.61	4.50943e-83	4	Marcksl1
2.83424e-87	0.836162	0.309	0.141	6.60604e-83	4	Mbd2
5.13637e-87	0.667099	0.373	0.182	1.19718e-82	4	Marc2
6.72459e-87	0.45495	0.905	0.78	1.56737e-82	4	Atp5g1
9.88093e-87	0.275844	0.999	0.995	2.30305e-82	4	Ppia
3.69592e-86	0.615072	0.437	0.226	8.61444e-82	4	Nras
9.2206e-86	0.611519	0.62	0.378	2.14914e-81	4	Nhp2
1.34623e-85	0.407486	0.935	0.836	3.1378e-81	4	Atp5mpl
1.99386e-85	0.711277	0.485	0.274	4.64729e-81	4	Atp1a1
2.45709e-85	0.621794	0.431	0.224	5.72698e-81	4	Suclg2
1.4837e-84	0.929389	0.254	0.105	3.4582e-80	4	Map2
1.75065e-84	0.681055	0.371	0.183	4.08041e-80	4	Camta1
2.18494e-84	0.800199	0.252	0.104	5.09266e-80	4	Sbk1
2.51677e-84	0.411684	0.955	0.892	5.86608e-80	4	Nap1l1
3.90575e-84	0.613337	0.557	0.329	9.10352e-80	4	Mrpl12
5.71295e-84	0.55215	0.392	0.196	1.33157e-79	4	Fat1
9.53366e-84	0.675098	0.401	0.205	2.2221e-79	4	Aopep
1.9368e-83	0.66918	0.389	0.197	4.5143e-79	4	Specc1l
1.98112e-83	0.769207	0.27	0.116	4.6176e-79	4	Nabp2
5.39447e-83	0.822222	0.271	0.117	1.25734e-78	4	Chchd4
7.08741e-83	0.834749	0.292	0.132	1.65193e-78	4	Amd1
7.4709e-83	0.459599	0.836	0.65	1.74132e-78	4	S100a10
1.73581e-82	0.655198	0.263	0.111	4.04582e-78	4	Dlx2
3.04474e-82	0.68347	0.385	0.194	7.09669e-78	4	Acly
6.57786e-82	0.444225	0.897	0.772	1.53317e-77	4	Eif5a
1.08516e-81	0.702541	0.285	0.126	2.52929e-77	4	Mmgt2
2.02896e-81	0.690727	0.399	0.208	4.72909e-77	4	Cyb5r3
2.32277e-81	0.594527	0.316	0.145	5.41392e-77	4	Ppa2
2.47124e-81	0.689509	0.498	0.288	5.75996e-77	4	Tdg
2.6491e-81	0.613983	0.428	0.224	6.17453e-77	4	Znrd2
2.78861e-81	0.667366	0.369	0.182	6.49969e-77	4	Mrpl55
4.29111e-81	0.644607	0.341	0.163	1.00017e-76	4	Bola1
5.71664e-81	0.381001	0.925	0.819	1.33244e-76	4	Cox6b1
6.02706e-80	0.839418	0.345	0.173	1.40479e-75	4	Agap1
7.81831e-80	0.477115	0.805	0.612	1.82229e-75	4	Park7
9.46822e-80	0.611407	0.406	0.211	2.20685e-75	4	Polr3k
1.16241e-78	0.883798	0.276	0.125	2.70934e-74	4	Zfp703
1.64327e-78	0.684258	0.283	0.128	3.83013e-74	4	Lamc1
2.52135e-78	0.365472	0.949	0.872	5.87676e-74	4	Snrpe
2.67638e-78	0.839764	0.338	0.169	6.23811e-74	4	Cemip2
2.82848e-78	0.731408	0.432	0.237	6.59262e-74	4	Ube2e1
3.85825e-78	0.68046	0.39	0.202	8.9928e-74	4	Ddx39
4.516e-78	0.454153	0.867	0.72	1.05259e-73	4	Atp5d
4.81278e-78	0.628817	0.266	0.116	1.12176e-73	4	B9d1
6.20573e-78	0.472225	0.88	0.739	1.44643e-73	4	Hspd1
1.24963e-77	0.343522	0.795	0.608	2.91264e-73	4	Vcan
5.86976e-77	0.561935	0.611	0.382	1.36812e-72	4	Dctpp1
6.05669e-77	0.706289	0.264	0.116	1.41169e-72	4	Patz1
6.23285e-77	0.695937	0.321	0.154	1.45275e-72	4	Idh3a
7.43555e-77	0.498676	0.778	0.57	1.73308e-72	4	Pfdn1
1.03501e-76	0.461973	0.459	0.246	2.4124e-72	4	Tead2
1.10023e-76	0.724129	0.268	0.119	2.56442e-72	4	Exosc5
1.23947e-76	0.702902	0.427	0.234	2.88895e-72	4	D10Wsu102e
2.14132e-76	0.599448	0.273	0.121	4.99098e-72	4	Fgfr2
5.23655e-76	0.65894	0.536	0.326	1.22054e-71	4	Ppa1
1.34068e-75	0.592971	0.503	0.291	3.12486e-71	4	Usp46
2.09803e-75	0.676632	0.353	0.18	4.8901e-71	4	Saraf
2.42198e-75	0.501283	0.885	0.755	5.64515e-71	4	Dstn
2.61012e-75	0.607903	0.342	0.168	6.08368e-71	4	Cd3eap
2.70145e-75	0.756099	0.337	0.168	6.29654e-71	4	Tmem132a
5.82129e-75	0.570983	0.305	0.143	1.35683e-70	4	Slc25a17
9.13978e-75	0.404193	0.952	0.865	2.1303e-70	4	Hnrnpa3
1.66966e-74	0.548235	0.303	0.142	3.89165e-70	4	Ets2
2.05533e-74	0.712946	0.354	0.18	4.79055e-70	4	Nsun2
2.2308e-74	0.537067	0.467	0.259	5.19956e-70	4	Pfdn4
8.63344e-74	0.586113	0.345	0.171	2.01228e-69	4	Flrt3
9.67528e-74	0.705091	0.268	0.121	2.25511e-69	4	Ndfip2
9.92225e-74	0.830935	0.259	0.116	2.31268e-69	4	Gart
1.21761e-73	0.572272	0.403	0.213	2.83802e-69	4	Fcf1
1.47431e-73	0.675965	0.342	0.171	3.43632e-69	4	Yap1
3.55467e-73	0.663235	0.316	0.153	8.28522e-69	4	Pop5
1.08158e-72	0.73927	0.256	0.114	2.52095e-68	4	Ppip5k2
1.27978e-72	0.652872	0.275	0.126	2.98291e-68	4	Prelid2
2.12734e-72	0.617036	0.49	0.285	4.9584e-68	4	Id1
7.80865e-72	0.618275	0.378	0.199	1.82004e-67	4	Agpat5
1.611e-71	0.503758	0.771	0.56	3.75493e-67	4	Tax1bp1
2.21078e-71	0.555406	0.62	0.4	5.15289e-67	4	Snrpa1
5.14949e-71	0.685746	0.422	0.236	1.20024e-66	4	Galk1
8.57268e-71	0.422192	0.868	0.715	1.99812e-66	4	Ubl5
1.02578e-70	0.592156	0.566	0.357	2.3909e-66	4	Mybbp1a
1.3682e-70	0.590801	0.478	0.277	3.189e-66	4	Suz12
1.42031e-70	0.664555	0.521	0.315	3.31045e-66	4	Gm26917
1.57348e-70	0.523425	0.733	0.528	3.66746e-66	4	Magoh
2.31704e-70	0.575944	0.27	0.123	5.40056e-66	4	Pycard
3.98311e-70	0.355952	0.952	0.877	9.28382e-66	4	Hsp90aa1
6.02676e-70	0.524973	0.541	0.324	1.40472e-65	4	Luzp1
6.27975e-70	0.618705	0.472	0.276	1.46368e-65	4	Rab6a
6.4739e-70	0.581863	0.602	0.396	1.50894e-65	4	Tnks2
1.07141e-69	0.525634	0.446	0.25	2.49724e-65	4	Emc6
1.20282e-69	0.544417	0.593	0.384	2.80353e-65	4	Npm3
1.41303e-69	0.528464	0.652	0.431	3.29349e-65	4	Edf1
1.86151e-69	0.600293	0.322	0.16	4.3388e-65	4	Ankrd49
2.27301e-69	0.631804	0.266	0.122	5.29793e-65	4	Vangl2
6.11259e-69	0.396971	0.901	0.764	1.42472e-64	4	Atp5b
6.70737e-69	0.573047	0.394	0.211	1.56335e-64	4	Slc38a1
6.93653e-69	0.502178	0.743	0.549	1.61677e-64	4	Hdgf
1.03492e-68	0.491085	0.369	0.191	2.41219e-64	4	Churc1
1.15864e-68	0.525436	0.711	0.522	2.70057e-64	4	Ktn1
1.30171e-68	0.488022	0.406	0.218	3.03403e-64	4	Serpinb6a
1.96426e-68	0.57441	0.716	0.519	4.57829e-64	4	Hspa4
2.10957e-68	0.707416	0.313	0.157	4.91699e-64	4	Rap2b
3.90379e-68	0.559348	0.437	0.245	9.09895e-64	4	Phactr4
6.30173e-68	0.470597	0.724	0.526	1.46881e-63	4	Lsm4
9.80332e-68	0.406458	0.868	0.701	2.28496e-63	4	Cox5a
1.43946e-67	0.572141	0.668	0.466	3.3551e-63	4	Ybx3
2.8802e-67	0.365606	0.904	0.79	6.71316e-63	4	Uba52
3.17949e-67	0.663351	0.266	0.123	7.41075e-63	4	Exosc2
6.11292e-67	0.569256	0.495	0.294	1.4248e-62	4	Phgdh
8.34242e-67	0.717966	0.291	0.143	1.94445e-62	4	Mapk6
1.00108e-66	0.59455	0.326	0.165	2.33331e-62	4	Ptrh2
1.15653e-66	0.547506	0.453	0.263	2.69563e-62	4	Snx5
1.29654e-66	0.542364	0.46	0.265	3.02197e-62	4	Rangap1
1.792e-66	0.618234	0.292	0.142	4.1768e-62	4	D16Ertd472e
2.06883e-66	0.727636	0.289	0.142	4.82204e-62	4	Uchl5
3.56331e-66	0.728832	0.272	0.131	8.30536e-62	4	Elf1
7.70528e-66	0.591684	0.273	0.129	1.79595e-61	4	Fam216a
8.08308e-66	0.604602	0.379	0.206	1.884e-61	4	Noc2l
1.35614e-65	0.524537	0.256	0.118	3.16088e-61	4	Cfap298
1.73891e-65	0.482405	0.567	0.348	4.05305e-61	4	Cox17
2.35858e-65	0.617959	0.284	0.137	5.49737e-61	4	Cenps
3.7402e-65	0.529469	0.382	0.208	8.71767e-61	4	Tmem9
4.42207e-65	0.427795	0.368	0.192	1.0307e-60	4	Gkap1
5.75799e-65	0.565893	0.432	0.246	1.34207e-60	4	Ccdc186
1.95292e-64	0.550725	0.441	0.254	4.55188e-60	4	Tomm40
2.50852e-64	0.310418	0.962	0.918	5.84686e-60	4	Uqcrh
5.45137e-64	0.421727	0.264	0.122	1.2706e-59	4	Rac3
5.57437e-64	0.702499	0.344	0.187	1.29927e-59	4	Bambi
7.90779e-64	0.494286	0.268	0.126	1.84315e-59	4	Efna4
8.35989e-64	0.49035	0.448	0.256	1.94852e-59	4	Usp3
2.28035e-63	0.495788	0.592	0.382	5.31505e-59	4	Taf10
3.064e-63	0.483438	0.428	0.241	7.14157e-59	4	Atp6v1d
6.2556e-63	0.479167	0.327	0.166	1.45805e-58	4	Tnfaip8
6.34069e-63	0.454832	0.435	0.243	1.47789e-58	4	Epha4
7.76836e-63	0.256607	0.974	0.952	1.81065e-58	4	Cox4i1
8.40337e-63	0.526108	0.332	0.172	1.95866e-58	4	Wbp1
9.02948e-63	0.55289	0.257	0.121	2.10459e-58	4	Tmem131l
9.20982e-63	0.478278	0.736	0.531	2.14663e-58	4	Knop1
9.24141e-63	0.593555	0.513	0.32	2.15399e-58	4	Tulp4
1.24253e-62	0.302009	0.976	0.928	2.89608e-58	4	Hspa8
1.49506e-62	0.576496	0.416	0.237	3.48468e-58	4	Polr2l
1.89021e-62	0.343665	0.95	0.884	4.40571e-58	4	Hspe1
2.43436e-62	0.534016	0.316	0.161	5.67401e-58	4	Exosc4
2.80448e-62	0.57455	0.268	0.129	6.53668e-58	4	Nol8
4.43907e-62	0.534463	0.444	0.263	1.03466e-57	4	Prc1
4.59035e-62	0.501998	0.637	0.433	1.06992e-57	4	Prelid1
5.97865e-62	0.273458	0.979	0.941	1.3935e-57	4	Cox6c
6.35863e-62	0.556898	0.38	0.211	1.48207e-57	4	Dnajc21
1.0886e-61	0.318783	0.863	0.651	2.53732e-57	4	Ccnd2
1.80991e-61	0.575758	0.39	0.217	4.21854e-57	4	Mrto4
1.91746e-61	0.50087	0.343	0.182	4.46922e-57	4	Cnot7
2.55378e-61	0.559677	0.451	0.268	5.95234e-57	4	Zfp704
2.78503e-61	0.527904	0.407	0.23	6.49134e-57	4	Nemf
2.94976e-61	0.461875	0.727	0.522	6.8753e-57	4	Ndufb7
3.64805e-61	0.366484	0.93	0.823	8.50287e-57	4	Cox7b
4.95047e-61	0.332284	0.966	0.921	1.15385e-56	4	Set
5.49216e-61	0.514833	0.304	0.154	1.28011e-56	4	Hadhb
8.79016e-61	0.531768	0.431	0.247	2.04881e-56	4	Brix1
1.0357e-60	0.552409	0.562	0.375	2.41402e-56	4	Fdps
1.14254e-60	0.457217	0.371	0.2	2.66304e-56	4	Fam32a
1.77926e-60	0.474269	0.542	0.336	4.14711e-56	4	Pin4
1.85575e-60	0.513331	0.431	0.248	4.32538e-56	4	Ctnnbip1
2.0452e-60	0.631712	0.309	0.16	4.76695e-56	4	Trim59
2.45555e-60	0.548809	0.665	0.484	5.72339e-56	4	Manf
2.71291e-60	0.38146	0.468	0.269	6.32326e-56	4	Bcl11b
2.90654e-60	0.423826	0.628	0.414	6.77457e-56	4	Atp6v1f
3.25546e-60	0.551456	0.29	0.145	7.58784e-56	4	Ruvbl2
5.7898e-60	0.554449	0.431	0.25	1.34949e-55	4	Hsph1
9.20826e-60	0.570788	0.272	0.133	2.14626e-55	4	Rgs12
1.14093e-59	0.505415	0.508	0.316	2.65929e-55	4	Nrip1
3.63113e-59	0.445368	0.441	0.255	8.46343e-55	4	Usp10
4.0256e-59	0.607421	0.297	0.153	9.38288e-55	4	Zc3h7b
7.57608e-59	0.439902	0.749	0.562	1.76583e-54	4	Ube2i
1.10335e-58	0.418077	0.441	0.254	2.57168e-54	4	Pet100
1.29517e-58	0.370742	0.609	0.398	3.01878e-54	4	Cks2
1.51856e-58	0.430139	0.363	0.197	3.53947e-54	4	Nae1
1.69492e-58	0.56032	0.281	0.141	3.95053e-54	4	Selenot
1.70136e-58	0.456732	0.61	0.401	3.96552e-54	4	Rnaseh2c
1.95649e-58	0.497769	0.459	0.273	4.56019e-54	4	Got2
2.41295e-58	0.587096	0.307	0.16	5.62411e-54	4	Fasn
3.43359e-58	0.633729	0.267	0.132	8.00302e-54	4	Cinp
4.30021e-58	0.339158	0.958	0.883	1.00229e-53	4	Eif2s2
5.34148e-58	0.295901	0.948	0.874	1.24499e-53	4	Atp5l
5.40904e-58	0.402898	0.445	0.257	1.26074e-53	4	Glrx2
8.93431e-58	0.446696	0.576	0.37	2.08241e-53	4	Luc7l
1.53132e-57	0.340756	0.698	0.497	3.56919e-53	4	Arl6ip1
1.63357e-57	0.418742	0.757	0.565	3.80752e-53	4	Tomm20
2.20092e-57	0.52877	0.431	0.255	5.12991e-53	4	Dnajc3
2.47614e-57	0.497946	0.632	0.43	5.7714e-53	4	Wdr43
2.70631e-57	0.695785	0.261	0.13	6.30787e-53	4	Trim37
2.89638e-57	0.256751	0.983	0.951	6.75088e-53	4	Cox7c
3.90058e-57	0.586479	0.275	0.138	9.09146e-53	4	Hprt
4.5297e-57	0.584464	0.3	0.156	1.05578e-52	4	Rrs1
7.15979e-57	0.437271	0.587	0.381	1.6688e-52	4	Myef2
7.24619e-57	0.380835	0.824	0.643	1.68894e-52	4	Nme1
7.35651e-57	0.425806	0.862	0.733	1.71466e-52	4	Nasp
7.58786e-57	0.443154	0.35	0.189	1.76858e-52	4	Mrps34
8.07313e-57	0.433271	0.778	0.601	1.88169e-52	4	H2afy
9.31036e-57	0.439906	0.349	0.188	2.17006e-52	4	Slc24a5
1.04571e-56	0.486161	0.431	0.253	2.43735e-52	4	Ebna1bp2
1.33186e-56	0.484712	0.528	0.331	3.10431e-52	4	Ubap2
1.66403e-56	0.551104	0.322	0.171	3.87852e-52	4	Sgo1
1.73189e-56	0.389868	0.889	0.768	4.03668e-52	4	Ranbp1
2.03261e-56	0.380876	0.53	0.332	4.73761e-52	4	Mki67
6.14448e-56	0.589221	0.25	0.123	1.43216e-51	4	Tiam1
7.2217e-56	0.457612	0.48	0.292	1.68323e-51	4	Rtn3
8.73262e-56	0.460734	0.694	0.495	2.0354e-51	4	Txndc17
9.47606e-56	0.375728	0.568	0.36	2.20868e-51	4	H2afj
1.88897e-55	0.4119	0.701	0.484	4.40282e-51	4	Timm8b
2.02388e-55	0.371574	0.808	0.639	4.71726e-51	4	Ndufb9
2.53855e-55	0.454974	0.693	0.496	5.91685e-51	4	Cct7
3.80583e-55	0.260791	0.93	0.991	8.87063e-51	4	mt-Co1
4.02695e-55	0.346509	0.738	0.509	9.38602e-51	4	Hmgb3
5.2267e-55	0.501989	0.403	0.233	1.21824e-50	4	Tars
6.16709e-55	0.432568	0.473	0.285	1.43742e-50	4	Gmnn
6.63688e-55	0.310206	0.713	0.513	1.54692e-50	4	Gpx1
8.6471e-55	0.401709	0.263	0.13	2.01547e-50	4	Smim8
9.46815e-55	0.471637	0.278	0.142	2.20684e-50	4	Lrrc42
9.98566e-55	0.529501	0.354	0.197	2.32746e-50	4	Egln1
1.22101e-54	0.567778	0.256	0.128	2.84593e-50	4	Stx7
1.80059e-54	0.521872	0.28	0.144	4.19682e-50	4	Myo5a
3.78043e-54	0.3852	0.51	0.314	8.81143e-50	4	Cdca8
4.27202e-54	0.578852	0.294	0.156	9.95724e-50	4	Adgra3
4.43003e-54	0.578351	0.305	0.163	1.03255e-49	4	Cited2
4.7942e-54	0.491183	0.314	0.168	1.11743e-49	4	Zmym2
4.91291e-54	0.592365	0.313	0.17	1.1451e-49	4	Sat1
6.60397e-54	0.467309	0.421	0.245	1.53925e-49	4	Ufm1
6.69156e-54	0.501887	0.282	0.145	1.55967e-49	4	Dazap2
9.80703e-54	0.433322	0.566	0.367	2.28582e-49	4	Taldo1
1.03917e-53	0.570688	0.28	0.145	2.42209e-49	4	Pitrm1
1.03934e-53	0.496321	0.259	0.129	2.4225e-49	4	Hist1h1d
1.73961e-53	0.515369	0.333	0.182	4.05469e-49	4	Leprotl1
2.18284e-53	0.514011	0.444	0.27	5.08776e-49	4	Myh9
5.69585e-53	0.404625	0.667	0.464	1.32759e-48	4	Ndufb6
1.30198e-52	0.454195	0.541	0.348	3.03466e-48	4	Stip1
1.40702e-52	0.618502	0.26	0.132	3.27947e-48	4	Gtf2f2
1.49655e-52	0.292442	0.961	0.888	3.48816e-48	4	Ywhae
1.67772e-52	0.357119	0.26	0.13	3.91043e-48	4	Fam173a
1.82365e-52	0.43376	0.331	0.18	4.25056e-48	4	Wdr12
1.93481e-52	0.432988	0.668	0.47	4.50965e-48	4	Fnbp1l
3.35831e-52	0.259461	0.947	0.887	7.82756e-48	4	Prdx2
3.49921e-52	0.416237	0.813	0.654	8.15596e-48	4	Cct6a
4.57513e-52	0.495157	0.31	0.167	1.06637e-47	4	Ftsj3
4.79525e-52	0.474289	0.301	0.16	1.11768e-47	4	Eif1ad
6.64397e-52	0.314289	0.913	0.822	1.54858e-47	4	Atp5k
7.15932e-52	0.381486	0.329	0.179	1.66869e-47	4	Cox19
8.46242e-52	0.435918	0.277	0.143	1.97242e-47	4	Mrps23
1.06729e-51	0.368293	0.879	0.75	2.48765e-47	4	Snrpd3
1.16509e-51	0.482429	0.494	0.31	2.71559e-47	4	Hes1
1.72304e-51	0.463378	0.553	0.363	4.01607e-47	4	Srpk1
1.8321e-51	0.474308	0.458	0.287	4.27025e-47	4	Golga4
2.43808e-51	0.454552	0.396	0.232	5.68269e-47	4	Slc25a39
2.64753e-51	0.440461	0.366	0.206	6.17087e-47	4	Rpf2
3.17041e-51	0.360385	0.488	0.311	7.38959e-47	4	Ube2c
5.0865e-51	0.405	0.298	0.158	1.18556e-46	4	Wdr6
5.78559e-51	0.425265	0.589	0.389	1.3485e-46	4	Gtpbp4
5.79023e-51	0.432544	0.642	0.437	1.34959e-46	4	Psmd12
6.56791e-51	0.406525	0.415	0.244	1.53085e-46	4	Ppih
9.55782e-51	0.414522	0.634	0.432	2.22774e-46	4	2810004N23Rik
1.12586e-50	0.467693	0.305	0.164	2.62415e-46	4	Paip2b
1.1816e-50	0.430381	0.635	0.44	2.75407e-46	4	Rsl1d1
1.24453e-50	0.437286	0.354	0.201	2.90075e-46	4	Sipa1l1
1.29027e-50	0.468115	0.322	0.178	3.00736e-46	4	Eif2b5
5.73689e-50	0.451559	0.586	0.398	1.33715e-45	4	Smarca4
[truncated: 6,003 more rows]
