# Supplementary material for: Stem cell specification and niche formation in developing incisor require actomyosin forces
Source: Stem Cells. 2025 Nov 26;44(2):sxaf074. doi: 10.1093/stmcls/sxaf074 (PMC12855154; doi:10.1093/stmcls/sxaf074)
Supplement: sxaf074_Supplementary_Data [file sxaf074_supplementary_data.zip › Suplemental Data 3.xlsx]

## Sheet: Sheet1
p_val	avg_log2FC	pct.1	pct.2	p_val_adj	cluster	gene
0	2.82958	0.896	0.925	0	0	Gm42418
1.75543e-280	0.744078	0.982	0.987	3.8365e-276	0	Rps12
2.62514e-271	0.693222	0.984	0.987	5.73725e-267	0	Rplp1
1.69716e-208	0.579104	0.993	0.99	3.70913e-204	0	Ptma
4.8444e-203	0.891745	0.881	0.957	1.05874e-198	0	Rpl12
3.20588e-189	0.258443	0.169	0.631	7.00645e-185	0	Zranb2
4.9195e-179	0.264387	0.131	0.542	1.07516e-174	0	Ndufs7
7.53721e-179	0.263861	0.17	0.618	1.64726e-174	0	Mrps21
1.12641e-178	0.945559	0.862	0.951	2.46178e-174	0	Rpl23a
9.79773e-177	0.270061	0.171	0.619	2.14129e-172	0	Cnpy2
2.35068e-176	0.316916	0.161	0.6	5.13741e-172	0	Snx6
4.27026e-176	0.331298	0.209	0.699	9.33265e-172	0	Paip2
3.14197e-175	0.644497	0.956	0.981	6.86677e-171	0	Rps14
3.55688e-175	0.250179	0.159	0.593	7.77357e-171	0	Esd
3.46873e-174	0.361309	0.19	0.657	7.5809e-170	0	Map1lc3b
1.93049e-172	0.25463	0.168	0.607	4.21909e-168	0	Cetn3
2.48591e-170	0.281167	0.176	0.621	5.43296e-166	0	Cyb5a
1.36058e-169	0.263761	0.133	0.531	2.97356e-165	0	Polr2i
6.55581e-169	0.558908	0.974	0.983	1.43277e-164	0	Rpl27a
6.87899e-169	0.304388	0.126	0.518	1.5034e-164	0	Ndufa10
1.71457e-168	0.26342	0.145	0.554	3.7472e-164	0	Cstb
6.25563e-168	0.289107	0.13	0.525	1.36717e-163	0	Brk1
3.33184e-167	0.263702	0.182	0.628	7.28174e-163	0	Eloc
2.2476e-166	0.373884	0.154	0.573	4.91214e-162	0	Zmat2
2.87195e-166	0.25833	0.106	0.473	6.27666e-162	0	Pdcd10
3.48899e-166	0.309614	0.145	0.552	7.62519e-162	0	H2afj
9.74588e-166	0.300062	0.129	0.521	2.12996e-161	0	Mapre1
1.25004e-165	0.326763	0.153	0.567	2.73197e-161	0	Rbis
2.2621e-165	0.3485	0.147	0.555	4.94383e-161	0	Timm10b
3.63828e-165	0.281334	0.131	0.523	7.95146e-161	0	Dnaja2
1.04397e-164	0.258325	0.176	0.611	2.2816e-160	0	Arpc3
1.523e-164	0.361318	0.145	0.553	3.32851e-160	0	Ssbp1
2.4186e-164	0.271433	0.114	0.489	5.28584e-160	0	Ap2s1
1.21098e-163	0.29293	0.097	0.451	2.6466e-159	0	Adh5
1.61534e-163	0.259815	0.178	0.615	3.53032e-159	0	Ppp1ca
2.16336e-163	0.272132	0.101	0.46	4.72802e-159	0	Cox16
2.40368e-163	0.29129	0.228	0.724	5.25325e-159	0	Cst3
9.40011e-163	0.461665	0.106	0.468	2.05439e-158	0	Ccdc59
9.80313e-163	0.340649	0.152	0.562	2.14247e-158	0	Denr
2.51344e-162	0.318326	0.192	0.643	5.49313e-158	0	Cfdp1
6.60396e-162	0.291273	0.133	0.52	1.4433e-157	0	Cops6
1.21799e-161	0.254505	0.179	0.615	2.66191e-157	0	Arpp19
1.54535e-161	0.378604	0.154	0.567	3.37737e-157	0	Chchd1
2.06093e-161	0.263719	0.117	0.489	4.50416e-157	0	H2afy2
2.16021e-161	0.256561	0.137	0.527	4.72114e-157	0	Psmd8
2.87178e-161	0.369408	0.166	0.589	6.27627e-157	0	Mrpl30
3.92988e-161	0.269259	0.15	0.555	8.58876e-157	0	Abracl
5.50826e-161	0.394999	0.143	0.54	1.20383e-156	0	Etfb
1.39664e-160	0.281693	0.177	0.608	3.05236e-156	0	Cacybp
4.73145e-160	0.275208	0.107	0.467	1.03406e-155	0	Wdr61
5.93298e-160	0.297426	0.101	0.455	1.29665e-155	0	Pam16
1.49906e-159	0.315672	0.149	0.553	3.27619e-155	0	Zfp706
1.7597e-159	0.404855	0.19	0.638	3.84582e-155	0	Psmd4
1.94025e-159	0.281359	0.201	0.658	4.24041e-155	0	Vcp
3.56943e-159	0.433292	0.118	0.49	7.80098e-155	0	Wbp4
7.21892e-159	0.25819	0.135	0.522	1.57769e-154	0	Bag1
9.35632e-159	0.273998	0.141	0.533	2.04482e-154	0	C1qbp
1.24878e-158	0.289287	0.112	0.476	2.72921e-154	0	Aurkaip1
2.27294e-158	0.321164	0.116	0.483	4.96751e-154	0	Uqcrc2
2.98187e-158	0.311915	0.188	0.628	6.51688e-154	0	Rbbp7
3.51052e-158	0.264305	0.131	0.511	7.67225e-154	0	Capza2
7.91044e-158	0.324391	0.132	0.514	1.72883e-153	0	Tomm5
1.35266e-157	0.291979	0.154	0.56	2.95623e-153	0	Nudc
1.59748e-157	0.265745	0.218	0.688	3.49129e-153	0	D8Ertd738e
2.35356e-157	0.270108	0.213	0.677	5.14372e-153	0	1110038B12Rik
2.3913e-157	0.3394	0.114	0.478	5.2262e-153	0	Anapc5
6.26902e-157	0.320417	0.133	0.515	1.37009e-152	0	Acp1
1.17729e-156	0.611577	0.945	0.973	2.57297e-152	0	Rps18
1.19093e-156	0.438423	0.12	0.492	2.60277e-152	0	Sugt1
1.43435e-156	0.39013	0.124	0.496	3.13476e-152	0	Sdhb
3.85643e-156	0.385447	0.142	0.532	8.42823e-152	0	Ndufa8
4.65834e-156	0.345415	0.096	0.44	1.01808e-151	0	Nsrp1
5.63123e-156	0.351334	0.204	0.66	1.23071e-151	0	Rwdd1
8.31747e-156	0.428865	0.186	0.627	1.81778e-151	0	Ubxn1
2.32543e-155	0.411014	0.136	0.52	5.08222e-151	0	Psmd12
2.97102e-155	0.444049	0.158	0.567	6.49317e-151	0	Arl3
8.15288e-155	0.367876	0.119	0.483	1.78181e-150	0	Chmp2a
8.43286e-155	0.32371	0.107	0.461	1.843e-150	0	Zfp207
9.74173e-155	0.358505	0.142	0.528	2.12905e-150	0	Rac1
1.07007e-154	0.394372	0.144	0.535	2.33865e-150	0	Mrpl21
1.87922e-154	0.316483	0.177	0.6	4.10704e-150	0	Bzw2
2.20718e-154	0.470085	0.154	0.555	4.82379e-150	0	Cox17
3.17521e-154	0.265155	0.152	0.548	6.93941e-150	0	Snrnp27
5.12513e-154	0.260034	0.092	0.43	1.1201e-149	0	Eif3d
1.76475e-153	0.420654	0.139	0.523	3.85686e-149	0	Smim11
2.54876e-153	0.306584	0.17	0.586	5.57031e-149	0	Cct3
3.63852e-153	0.367101	0.166	0.578	7.95199e-149	0	Rnf7
7.40096e-153	0.331968	0.106	0.456	1.61748e-148	0	Yeats4
9.86264e-153	0.420486	0.193	0.634	2.15548e-148	0	Srp14
1.70983e-152	0.256439	0.074	0.391	3.73683e-148	0	Tmem147
3.2166e-152	0.44908	0.157	0.56	7.02989e-148	0	Cct4
3.56973e-152	0.255316	0.105	0.453	7.80165e-148	0	Rrp1
8.03876e-152	0.397117	0.183	0.611	1.75687e-147	0	Bcas2
1.01728e-151	0.327157	0.107	0.455	2.22327e-147	0	Mrps36
1.25314e-151	0.277183	0.098	0.437	2.73874e-147	0	Gmps
1.50092e-151	0.401475	0.117	0.476	3.28027e-147	0	Uqcrc1
1.56018e-151	0.362068	0.188	0.62	3.40976e-147	0	Atp6v1g1
1.92494e-151	0.308984	0.231	0.708	4.20695e-147	0	Smdt1
2.61384e-151	0.330014	0.099	0.439	5.71255e-147	0	Lamtor5
6.33028e-151	0.354793	0.12	0.479	1.38348e-146	0	Pak2
8.9136e-151	0.329676	0.18	0.6	1.94807e-146	0	Edf1
1.05604e-150	0.335858	0.104	0.449	2.30798e-146	0	Psmd1
1.69776e-150	0.275528	0.118	0.474	3.71046e-146	0	Paics
1.7433e-150	0.366807	0.114	0.468	3.80998e-146	0	Ube2v2
1.92824e-150	0.37012	0.21	0.662	4.21417e-146	0	Tomm20
2.20275e-150	0.262926	0.11	0.461	4.81411e-146	0	Ssrp1
5.45088e-150	0.39661	0.138	0.518	1.19129e-145	0	Uqcrfs1
5.65999e-150	0.400827	0.136	0.514	1.23699e-145	0	Pfdn2
1.16509e-149	0.281412	0.183	0.607	2.54631e-145	0	Psmc3
1.33973e-149	0.42288	0.149	0.537	2.92798e-145	0	Tomm22
1.9141e-149	0.319309	0.219	0.681	4.18327e-145	0	Eif3i
2.01205e-149	0.259876	0.086	0.409	4.39734e-145	0	Ddx42
2.79238e-149	0.374268	0.176	0.595	6.10274e-145	0	Eif1ax
7.73555e-149	0.357808	0.143	0.525	1.6906e-144	0	Srsf1
9.04469e-149	0.272891	0.092	0.421	1.97672e-144	0	Dctn2
9.10234e-149	0.445743	0.141	0.52	1.98932e-144	0	Taldo1
1.73746e-148	0.391236	0.197	0.634	3.79722e-144	0	Tomm6
7.2907e-148	0.369257	0.153	0.542	1.59338e-143	0	Dtymk
8.40498e-148	0.321595	0.125	0.487	1.83691e-143	0	Psmd6
2.51817e-147	0.311158	0.236	0.709	5.50346e-143	0	Gtf2h5
3.72826e-147	0.598438	0.945	0.976	8.14812e-143	0	Rpl26
1.68259e-146	0.367796	0.177	0.591	3.6773e-142	0	Lsm6
2.3867e-146	0.433502	0.119	0.473	5.21613e-142	0	Glrx5
2.92461e-146	0.300789	0.171	0.578	6.39173e-142	0	Cct7
3.05883e-146	0.370854	0.148	0.532	6.68507e-142	0	Trir
6.45224e-146	0.395259	0.196	0.627	1.41014e-141	0	H2afy
6.56763e-146	0.436808	0.113	0.461	1.43536e-141	0	Blmh
6.79442e-146	0.428599	0.129	0.493	1.48492e-141	0	Mrpl51
2.587e-145	0.373311	0.189	0.615	5.65389e-141	0	Cct8
2.82977e-145	0.258449	0.081	0.394	6.18447e-141	0	Zcchc17
3.58147e-145	0.41291	0.175	0.585	7.8273e-141	0	Psmc6
5.05595e-145	0.505763	0.179	0.592	1.10498e-140	0	Bri3
5.36444e-145	0.441027	0.112	0.455	1.1724e-140	0	Ndufs8
7.59037e-145	0.258694	0.089	0.409	1.65888e-140	0	Gtpbp4
8.09606e-145	0.328264	0.095	0.423	1.76939e-140	0	Rab1a
9.78668e-145	0.252036	0.082	0.397	2.13888e-140	0	Dazap1
1.11878e-144	0.378409	0.102	0.439	2.44509e-140	0	Eif4b
1.82114e-144	0.531828	0.19	0.615	3.98009e-140	0	Zcrb1
2.07195e-144	0.363572	0.116	0.466	4.52825e-140	0	Higd2a
7.83769e-144	0.395487	0.175	0.582	1.71293e-139	0	Lamtor2
9.32704e-144	0.423875	0.17	0.568	2.03842e-139	0	Vdac2
1.05809e-143	0.426654	0.107	0.443	2.31245e-139	0	Smarcb1
1.6516e-143	0.284152	0.139	0.508	3.60957e-139	0	Prelid1
2.40228e-143	0.355853	0.112	0.452	5.25019e-139	0	U2af2
2.72006e-143	0.35678	0.113	0.456	5.9447e-139	0	Atp6v1e1
5.42512e-143	0.376564	0.212	0.657	1.18566e-138	0	Mrpl33
9.86271e-143	0.403647	0.125	0.48	2.15549e-138	0	Tbcb
1.08475e-142	0.357106	0.082	0.394	2.37071e-138	0	Syf2
1.27289e-142	0.400689	0.206	0.646	2.78189e-138	0	Cct5
1.84424e-142	0.364216	0.096	0.423	4.03059e-138	0	Rbm17
2.31143e-142	0.318002	0.092	0.412	5.05162e-138	0	Med21
2.83496e-142	0.405479	0.119	0.467	6.19581e-138	0	Nudt21
2.92709e-142	0.340235	0.087	0.405	6.39715e-138	0	Ddx3x
3.18249e-142	0.283955	0.202	0.635	6.95534e-138	0	Lsm5
3.20302e-142	0.445017	0.106	0.441	7.0002e-138	0	Mrpl57
3.5196e-142	0.295747	0.083	0.395	7.6921e-138	0	BC031181
3.74799e-142	0.508194	0.158	0.545	8.19124e-138	0	Psma1
3.92553e-142	0.397279	0.121	0.472	8.57926e-138	0	Psmc5
5.07909e-142	0.525658	0.195	0.622	1.11003e-137	0	Eif3m
5.11177e-142	0.281774	0.079	0.386	1.11718e-137	0	Anapc16
6.12844e-142	0.568562	0.962	0.979	1.33937e-137	0	Rps23
8.284e-142	0.445207	0.142	0.513	1.81047e-137	0	Polr2e
1.50808e-141	0.496472	0.164	0.555	3.2959e-137	0	Cwc15
1.60897e-141	0.329087	0.081	0.391	3.51639e-137	0	Hypk
2.09536e-141	0.275276	0.075	0.378	4.5794e-137	0	Phax
2.21523e-141	0.426167	0.154	0.535	4.84139e-137	0	Phf5a
2.54103e-141	0.487253	0.173	0.576	5.55343e-137	0	Slirp
2.71152e-141	0.284237	0.083	0.393	5.92604e-137	0	Hcfc1r1
2.71303e-141	0.333375	0.108	0.442	5.92932e-137	0	Arhgdia
3.62121e-141	0.574062	0.16	0.548	7.91416e-137	0	Ndufs4
3.70189e-141	0.467068	0.195	0.618	8.09048e-137	0	Dnajc8
7.52528e-141	0.450536	0.102	0.431	1.64465e-136	0	Timm23
8.6427e-141	0.459324	0.22	0.672	1.88886e-136	0	Dynlrb1
2.04792e-140	0.49238	0.212	0.658	4.47573e-136	0	Micos13
2.12243e-140	0.478128	0.124	0.474	4.63857e-136	0	Gtf2a2
2.61257e-140	0.571715	0.107	0.44	5.70977e-136	0	Mphosph8
3.73216e-140	0.451193	0.128	0.479	8.15663e-136	0	Mrpl14
4.6571e-140	0.366878	0.119	0.463	1.01781e-135	0	Emg1
4.90218e-140	0.485451	0.142	0.509	1.07137e-135	0	Commd3
7.99044e-140	0.325712	0.214	0.653	1.74631e-135	0	Snu13
8.7623e-140	0.319419	0.096	0.417	1.915e-135	0	Rpl9-ps6
1.14196e-139	0.398508	0.093	0.41	2.49575e-135	0	Gm11808
1.22272e-139	0.335378	0.102	0.43	2.67226e-135	0	Trappc4
1.42643e-139	0.467438	0.2	0.628	3.11745e-135	0	Mrpl23
1.59457e-139	0.816224	0.852	0.95	3.48493e-135	0	Rps25
1.83234e-139	0.574832	0.197	0.623	4.00459e-135	0	Atp6v1f
1.83675e-139	0.384731	0.12	0.464	4.01421e-135	0	Ssu72
3.04213e-139	0.341287	0.085	0.394	6.64858e-135	0	Akirin2
4.38162e-139	0.457777	0.163	0.551	9.57604e-135	0	Vdac3
6.19467e-139	0.496323	0.114	0.454	1.35385e-134	0	Dctn3
7.56667e-139	0.505124	0.126	0.475	1.65369e-134	0	Cox14
8.10163e-139	0.344748	0.108	0.44	1.77061e-134	0	Naa38
9.79899e-139	0.543996	0.224	0.678	2.14157e-134	0	Ndufa1
1.12338e-138	0.534969	0.137	0.498	2.45515e-134	0	Mrpl34
1.12895e-138	0.498561	0.168	0.562	2.46733e-134	0	Mrpl42
1.15231e-138	0.467066	0.103	0.43	2.51838e-134	0	Pin4
3.20153e-138	0.366614	0.172	0.565	6.99694e-134	0	Ddah2
4.53731e-138	0.446491	0.123	0.468	9.91629e-134	0	Eif2s1
6.11289e-138	0.344225	0.227	0.683	1.33597e-133	0	Psmb6
7.43006e-138	0.423157	0.187	0.599	1.62384e-133	0	Ppdpf
1.06577e-137	0.26287	0.098	0.416	2.32924e-133	0	Cenpx
1.38162e-137	0.560533	0.936	0.985	3.01954e-133	0	Rplp2
1.69068e-137	0.430442	0.209	0.645	3.69499e-133	0	Ube2i
2.1504e-137	0.254087	0.078	0.378	4.69971e-133	0	Polr2c
2.26975e-137	0.425788	0.125	0.47	4.96054e-133	0	Psmc4
3.51716e-137	0.388338	0.083	0.386	7.68676e-133	0	Upf3b
3.72903e-137	0.325874	0.075	0.372	8.14979e-133	0	Klhdc2
3.93725e-137	0.544869	0.141	0.506	8.60486e-133	0	Supt4a
3.94442e-137	0.371117	0.104	0.429	8.62053e-133	0	Dnajc19
4.8251e-137	0.434255	0.195	0.614	1.05453e-132	0	Polr2f
5.17012e-137	0.392925	0.223	0.667	1.12993e-132	0	Arpc2
6.02258e-137	0.315573	0.093	0.406	1.31624e-132	0	Sap18
1.35851e-136	0.27215	0.243	0.713	2.96901e-132	0	Psma3
1.60293e-136	0.286455	0.08	0.38	3.5032e-132	0	Sf3a3
1.87739e-136	0.615968	0.186	0.595	4.10304e-132	0	Anapc13
1.93882e-136	0.279946	0.079	0.379	4.23728e-132	0	Rpl7l1
4.87239e-136	0.260981	0.087	0.393	1.06486e-131	0	Nsmce4a
5.14653e-136	0.323441	0.18	0.574	1.12477e-131	0	Ccdc34
6.02771e-136	0.551853	0.175	0.571	1.31736e-131	0	Mrpl20
7.22669e-136	0.478359	0.211	0.648	1.57939e-131	0	Psma5
8.01287e-136	0.334754	0.086	0.39	1.75121e-131	0	R3hdm2
8.42129e-136	0.506412	0.154	0.528	1.84047e-131	0	Pafah1b3
1.19126e-135	0.483445	0.228	0.682	2.60351e-131	0	Sf3b6
2.24902e-135	0.469861	0.148	0.515	4.91524e-131	0	Nap1l4
2.37667e-135	0.539919	0.196	0.616	5.19422e-131	0	Ndufs6
2.53675e-135	0.407166	0.1	0.418	5.54406e-131	0	0610012G03Rik
2.56514e-135	0.288634	0.08	0.378	5.60612e-131	0	Ntan1
2.64552e-135	0.324299	0.241	0.703	5.78179e-131	0	Psma4
4.64198e-135	0.428627	0.207	0.636	1.0145e-130	0	Psmb5
7.49277e-135	0.33993	0.117	0.45	1.63755e-130	0	Nhp2
7.63349e-135	0.418661	0.113	0.444	1.6683e-130	0	Gadd45gip1
1.37379e-134	0.441762	0.093	0.405	3.00242e-130	0	Mpc1
1.37618e-134	0.423338	0.083	0.383	3.00763e-130	0	Ruvbl1
1.64532e-134	0.489826	0.124	0.466	3.59585e-130	0	Csnk2b
2.01984e-134	0.271858	0.076	0.368	4.41435e-130	0	Sin3b
2.41539e-134	0.553881	0.151	0.519	5.27884e-130	0	Mrpl54
3.03811e-134	0.362035	0.085	0.388	6.63978e-130	0	Lamtor1
4.85371e-134	0.527931	0.107	0.43	1.06078e-129	0	Eif3l
8.27057e-134	0.349649	0.093	0.401	1.80753e-129	0	Psmg4
8.34432e-134	0.267055	0.078	0.374	1.82365e-129	0	Ube2e1
9.46083e-134	0.44196	0.222	0.663	2.06766e-129	0	Pfdn1
1.04236e-133	0.290738	0.067	0.351	2.27807e-129	0	Chic2
1.48155e-133	0.297549	0.249	0.72	3.23793e-129	0	Nop10
2.28149e-133	0.357034	0.09	0.394	4.98619e-129	0	Psmd14
3.76509e-133	0.263523	0.078	0.372	8.2286e-129	0	Vps28
4.67239e-133	0.484168	0.204	0.625	1.02115e-128	0	Polr2k
2.17223e-132	0.276296	0.079	0.372	4.74741e-128	0	Pafah1b2
2.41183e-132	0.42102	0.097	0.407	5.27105e-128	0	Imp3
2.46267e-132	0.294297	0.078	0.372	5.38217e-128	0	Chtop
8.11276e-132	0.474875	0.142	0.497	1.77304e-127	0	Taf10
9.09854e-132	0.347999	0.084	0.382	1.98849e-127	0	Ufm1
1.10446e-131	0.566862	0.158	0.53	2.41379e-127	0	Fkbp4
1.39833e-131	0.336102	0.211	0.639	3.05604e-127	0	Marcksl1
1.42353e-131	0.576205	0.146	0.507	3.11112e-127	0	Cyc1
1.42597e-131	0.565844	0.116	0.446	3.11647e-127	0	Cisd1
1.95164e-131	0.480559	0.244	0.709	4.26531e-127	0	Ndufa11
2.34834e-131	0.339065	0.242	0.702	5.13229e-127	0	Psmb3
2.43111e-131	0.435915	0.099	0.41	5.3132e-127	0	Sdhc
3.43325e-131	0.355359	0.214	0.639	7.50338e-127	0	U2af1
4.72434e-131	0.454024	0.211	0.637	1.03251e-126	0	Timm13
6.35217e-131	0.379499	0.088	0.388	1.38827e-126	0	Echs1
1.21139e-130	0.534122	0.119	0.449	2.6475e-126	0	Polr2g
1.31923e-130	0.550191	0.21	0.633	2.88317e-126	0	Scand1
1.37745e-130	0.565621	0.135	0.481	3.01041e-126	0	Mrps16
3.16286e-130	0.531941	0.081	0.374	6.91244e-126	0	Mettl23
3.67249e-130	0.346323	0.089	0.388	8.02622e-126	0	Churc1
4.36633e-130	0.326688	0.119	0.446	9.54262e-126	0	Ezh2
4.53627e-130	0.631768	0.188	0.592	9.91402e-126	0	Ndufb6
4.68291e-130	0.335231	0.069	0.348	1.02345e-125	0	Dnttip2
6.71025e-130	0.361929	0.076	0.363	1.46653e-125	0	Commd6
6.8594e-130	0.428014	0.234	0.681	1.49912e-125	0	Bzw1
1.01141e-129	0.288797	0.249	0.716	2.21045e-125	0	Bex3
1.11557e-129	0.286567	0.072	0.355	2.43808e-125	0	Actr10
1.58624e-129	0.476336	0.107	0.424	3.46673e-125	0	Ndufs3
1.95113e-129	0.354242	0.109	0.427	4.26419e-125	0	Wbp11
1.96606e-129	0.449605	0.087	0.383	4.29683e-125	0	Ebna1bp2
2.01643e-129	0.259387	0.273	0.766	4.4069e-125	0	Eif3h
2.9877e-129	0.296469	0.234	0.679	6.52963e-125	0	Snrpb
3.04015e-129	0.44663	0.088	0.388	6.64424e-125	0	Ddb1
3.35816e-129	0.416022	0.102	0.414	7.33925e-125	0	Hnrnpul2
5.66519e-129	0.265649	0.062	0.334	1.23813e-124	0	Vps35
8.68063e-129	0.427564	0.106	0.421	1.89715e-124	0	Eif3g
1.10513e-128	0.634178	0.159	0.53	2.41525e-124	0	Polr2j
1.20068e-128	0.347772	0.076	0.36	2.62409e-124	0	Eapp
1.58745e-128	0.315625	0.167	0.543	3.46937e-124	0	Eno1
2.02281e-128	0.331689	0.076	0.362	4.42084e-124	0	Apopt1
2.14057e-128	0.420979	0.206	0.621	4.67821e-124	0	Sf3b5
2.87536e-128	0.376318	0.25	0.712	6.28411e-124	0	Eif3c
3.68847e-128	0.284684	0.101	0.408	8.06115e-124	0	Ppa1
4.29482e-128	0.537946	0.11	0.431	9.38632e-124	0	Trim28
5.7619e-128	0.498696	0.087	0.381	1.25926e-123	0	Mrpl36
5.92872e-128	0.618503	0.181	0.57	1.29572e-123	0	Ube2l3
6.58958e-128	0.542177	0.12	0.448	1.44015e-123	0	Hpf1
7.40672e-128	0.30169	0.056	0.321	1.61874e-123	0	Dkc1
1.07131e-127	0.258696	0.29	0.797	2.34134e-123	0	Ndufa13
1.11767e-127	0.308588	0.086	0.379	2.44266e-123	0	Snrpa
1.20298e-127	0.29747	0.059	0.327	2.62912e-123	0	Fam204a
1.25246e-127	0.309629	0.074	0.355	2.73725e-123	0	Got2
1.31655e-127	0.506529	0.091	0.392	2.87731e-123	0	Strap
1.60484e-127	0.632514	0.182	0.573	3.50738e-123	0	Ndufv2
2.33534e-127	0.454596	0.156	0.518	5.10389e-123	0	Bola2
2.7309e-127	0.58537	0.226	0.662	5.96837e-123	0	Ndufb10
5.78885e-127	0.481661	0.1	0.407	1.26515e-122	0	Arpc1a
7.11072e-127	0.261593	0.073	0.351	1.55405e-122	0	Tmem134
7.7499e-127	0.421613	0.135	0.474	1.69374e-122	0	Kmt5a
1.29733e-126	0.417925	0.093	0.392	2.83531e-122	0	Txn2
1.77029e-126	0.363404	0.102	0.408	3.86898e-122	0	Zfp664
2.65485e-126	0.35563	0.271	0.751	5.80217e-122	0	Pdcd5
2.76884e-126	0.353683	0.137	0.477	6.05129e-122	0	Ralgps2
3.46687e-126	0.306286	0.068	0.341	7.57685e-122	0	Mplkip
4.1873e-126	0.319316	0.074	0.354	9.15135e-122	0	Ndufaf8
4.44977e-126	0.3592	0.082	0.37	9.72498e-122	0	Rps19bp1
5.14413e-126	0.511048	0.114	0.432	1.12425e-121	0	Cyfip1
8.95033e-126	0.319886	0.079	0.364	1.95609e-121	0	Trappc1
1.13272e-125	0.514093	0.128	0.458	2.47556e-121	0	Coa3
1.26736e-125	0.339928	0.075	0.355	2.76982e-121	0	Naa50
1.55521e-125	0.366659	0.087	0.377	3.39891e-121	0	Mrpl15
1.70377e-125	0.412908	0.103	0.41	3.72359e-121	0	Gtf3c6
1.97037e-125	0.569943	0.204	0.614	4.30625e-121	0	Nol7
2.46027e-125	0.439079	0.082	0.368	5.37692e-121	0	Eif2s3x
5.79949e-125	0.423474	0.096	0.398	1.26748e-120	0	Gpi1
5.85033e-125	0.295781	0.075	0.354	1.27859e-120	0	Pum3
5.89373e-125	0.519478	0.089	0.382	1.28808e-120	0	Psmc2
7.36148e-125	0.40639	0.093	0.389	1.60885e-120	0	Hspa9
7.69176e-125	0.539106	0.174	0.552	1.68103e-120	0	Psma6
9.6062e-125	0.310391	0.065	0.334	2.09944e-120	0	Ndufv1
1.06881e-124	0.506685	0.183	0.571	2.33589e-120	0	Glrx3
1.50693e-124	0.415415	0.082	0.366	3.2934e-120	0	Med10
1.96206e-124	0.596637	0.136	0.473	4.28808e-120	0	Lsm8
2.30337e-124	0.363251	0.084	0.371	5.03402e-120	0	Sf1
3.70984e-124	0.573254	0.192	0.588	8.10786e-120	0	Rbm8a
4.2951e-124	0.461213	0.183	0.571	9.38694e-120	0	Snrpc
4.71437e-124	0.448229	0.083	0.369	1.03033e-119	0	Chchd7
1.07103e-123	0.292223	0.067	0.335	2.34074e-119	0	Lage3
1.11929e-123	0.466636	0.083	0.367	2.44622e-119	0	Cops4
1.3377e-123	0.602678	0.103	0.407	2.92354e-119	0	Mrpl58
2.48094e-123	0.429373	0.081	0.363	5.4221e-119	0	Mrpl27
3.07904e-123	0.351489	0.077	0.356	6.72924e-119	0	Otub1
3.91873e-123	0.392644	0.08	0.36	8.56437e-119	0	Ube2a
5.10149e-123	0.476534	0.225	0.653	1.11493e-118	0	Uqcc2
5.58892e-123	0.496772	0.064	0.331	1.22146e-118	0	Polr2a
8.17721e-123	0.491608	0.078	0.358	1.78713e-118	0	Sdhd
3.22534e-122	0.5025	0.137	0.471	7.04899e-118	0	Rexo2
3.42563e-122	0.443972	0.228	0.661	7.48671e-118	0	Prmt1
4.20421e-122	0.469427	0.088	0.374	9.18831e-118	0	Mrpl43
6.45273e-122	0.5379	0.095	0.39	1.41024e-117	0	Dmac1
7.18096e-122	0.458105	0.103	0.405	1.5694e-117	0	Arpc5l
1.45014e-121	0.366155	0.076	0.351	3.16929e-117	0	Nudcd2
4.43647e-121	0.448561	0.085	0.365	9.6959e-117	0	2310009A05Rik
5.89394e-121	0.531677	0.101	0.399	1.28812e-116	0	Ptbp1
6.37726e-121	0.609881	0.102	0.402	1.39375e-116	0	Pnkd
6.44081e-121	0.517503	0.094	0.385	1.40764e-116	0	Grpel1
9.64588e-121	0.547527	0.137	0.467	2.10811e-116	0	Fbl
1.28941e-120	0.437723	0.073	0.345	2.818e-116	0	Nfyb
1.95534e-120	0.273667	0.06	0.318	4.2734e-116	0	Pigp
2.03745e-120	0.340376	0.072	0.341	4.45284e-116	0	Kpnb1
2.82309e-120	0.412574	0.083	0.362	6.16986e-116	0	Ing4
3.01076e-120	0.550108	0.094	0.386	6.58002e-116	0	Srpk1
3.55442e-120	0.369509	0.061	0.319	7.76818e-116	0	Ube2q1
4.17659e-120	0.417733	0.076	0.35	9.12794e-116	0	Dph3
5.35792e-120	0.385077	0.117	0.429	1.17097e-115	0	Nrep
5.54771e-120	0.365549	0.074	0.344	1.21245e-115	0	Chmp3
5.73345e-120	0.297071	0.064	0.324	1.25305e-115	0	Arl6ip4
6.3906e-120	0.62625	0.098	0.392	1.39667e-115	0	Glrx2
9.04383e-120	0.362367	0.079	0.354	1.97653e-115	0	Stoml2
1.27058e-119	0.350692	0.07	0.336	2.77685e-115	0	Use1
1.34345e-119	0.640091	0.098	0.392	2.93611e-115	0	Sod1
1.63102e-119	0.261929	0.058	0.312	3.56459e-115	0	Mocs2
2.39805e-119	0.337529	0.065	0.326	5.24093e-115	0	Ift74
3.31484e-119	0.58221	0.219	0.637	7.24458e-115	0	Nono
3.50287e-119	0.439971	0.269	0.743	7.65552e-115	0	Ndufa6
6.93344e-119	0.427948	0.083	0.36	1.5153e-114	0	Chrac1
7.59739e-119	0.528797	0.096	0.386	1.66041e-114	0	Tsg101
8.23275e-119	0.43137	0.226	0.646	1.79927e-114	0	Caprin1
8.59164e-119	0.355926	0.076	0.345	1.8777e-114	0	Cript
9.05415e-119	0.360333	0.071	0.336	1.97878e-114	0	Osgep
1.80664e-118	0.436812	0.256	0.708	3.9484e-114	0	Ndufa5
1.85289e-118	0.478947	0.076	0.345	4.04949e-114	0	Rpl10-ps3
2.12448e-118	0.62195	0.211	0.617	4.64305e-114	0	Ndufb3
3.42618e-118	0.280821	0.276	0.752	7.48792e-114	0	Vdac1
4.39118e-118	0.260668	0.062	0.318	9.59692e-114	0	Pdzd11
4.7992e-118	0.661866	0.171	0.537	1.04887e-113	0	Mrps24
8.23932e-118	0.601562	0.21	0.614	1.8007e-113	0	Mrps14
1.19958e-117	0.565346	0.114	0.419	2.62169e-113	0	Dnajc2
1.39065e-117	0.513302	0.111	0.412	3.03928e-113	0	Mrpl11
1.86263e-117	0.60315	0.147	0.486	4.07078e-113	0	Mrpl18
1.88353e-117	0.377781	0.075	0.343	4.11646e-113	0	Usp46
1.96318e-117	0.611191	0.152	0.496	4.29054e-113	0	Dpy30
1.98974e-117	0.690442	0.133	0.457	4.34859e-113	0	Snhg6
2.18039e-117	0.812254	0.802	0.943	4.76523e-113	0	Rpl5
2.80464e-117	0.491628	0.073	0.339	6.12954e-113	0	Mak16
3.17604e-117	0.549102	0.211	0.614	6.94123e-113	0	Tcp1
5.45683e-117	0.438005	0.098	0.385	1.19259e-112	0	Hddc2
6.52214e-117	0.462859	0.176	0.544	1.42541e-112	0	Ubc
6.76424e-117	0.511945	0.962	0.992	1.47832e-112	0	Tpt1
1.2106e-116	0.638617	0.188	0.565	2.64577e-112	0	Llph
3.32398e-116	0.496568	0.262	0.72	7.26455e-112	0	Sarnp
3.8198e-116	0.410153	0.091	0.372	8.34817e-112	0	Pole3
4.44591e-116	0.386234	0.066	0.322	9.71654e-112	0	Fam136a
5.51148e-116	0.355665	0.067	0.325	1.20453e-111	0	Nae1
9.44914e-116	0.374807	0.074	0.338	2.06511e-111	0	Adss
1.22823e-115	0.306374	0.057	0.305	2.6843e-111	0	Mat2b
1.63426e-115	0.341778	0.068	0.327	3.57167e-111	0	Dcakd
2.45703e-115	0.358379	0.061	0.313	5.36985e-111	0	Ptpn2
3.23975e-115	0.279174	0.297	0.789	7.08048e-111	0	Selenow
3.26334e-115	0.567271	0.112	0.412	7.13202e-111	0	Txnl4a
9.09344e-115	0.275603	0.069	0.326	1.98737e-110	0	Nsmce2
9.58039e-115	0.415777	0.069	0.329	2.09379e-110	0	Ppp2r1a
1.04159e-114	0.412346	0.264	0.722	2.2764e-110	0	Cnbp
1.12263e-114	0.335645	0.066	0.321	2.45351e-110	0	Bud31
1.25974e-114	0.268619	0.059	0.308	2.75316e-110	0	Ahsa1
1.54804e-114	0.528589	0.1	0.388	3.38324e-110	0	Uchl3
1.62023e-114	0.252218	0.054	0.296	3.54101e-110	0	Phf6
3.50454e-114	0.295553	0.074	0.335	7.65918e-110	0	Acbd6
4.30885e-114	0.537414	0.123	0.432	9.41699e-110	0	Dnajc9
4.35706e-114	0.383358	0.285	0.761	9.52236e-110	0	Clta
5.50561e-114	0.557425	0.215	0.619	1.20325e-109	0	Hdgf
6.74261e-114	0.446618	0.149	0.482	1.4736e-109	0	Pa2g4
7.55857e-114	0.672264	0.111	0.406	1.65193e-109	0	Etfa
9.87775e-114	0.575004	0.221	0.632	2.15878e-109	0	Ndufb7
1.07153e-113	0.493995	0.08	0.347	2.34184e-109	0	Cfap36
1.27179e-113	0.501146	0.088	0.363	2.7795e-109	0	Kras
1.30965e-113	0.526159	0.934	0.973	2.86224e-109	0	Rpl15
1.60377e-113	0.482984	0.263	0.714	3.50504e-109	0	Mrps33
2.67397e-113	0.386412	0.068	0.322	5.84396e-109	0	Snx5
2.77079e-113	0.527758	0.254	0.697	6.05557e-109	0	Psma2
2.99762e-113	0.343515	0.064	0.315	6.5513e-109	0	Rbm27
3.19666e-113	0.264088	0.059	0.305	6.9863e-109	0	Ddx54
4.64247e-113	0.510865	0.105	0.394	1.01461e-108	0	Ddt
7.99612e-113	0.740723	0.832	0.95	1.74755e-108	0	Rps17
8.02057e-113	0.418544	0.985	0.988	1.7529e-108	0	Rps27a
8.21637e-113	0.503007	0.114	0.411	1.79569e-108	0	Lyar
1.43607e-112	0.536817	0.089	0.363	3.13852e-108	0	Epb41l4aos
1.46306e-112	0.3075	0.058	0.303	3.19751e-108	0	Nudt5
1.61214e-112	0.581096	0.094	0.373	3.52333e-108	0	Tdg
3.06424e-112	0.411096	0.113	0.408	6.6969e-108	0	Lsm2
3.57485e-112	0.53092	0.268	0.724	7.81282e-108	0	Ndufb2
4.30474e-112	0.52286	0.08	0.345	9.408e-108	0	Frg1
5.29931e-112	0.739943	0.197	0.578	1.15816e-107	0	Zfas1
6.7902e-112	0.431928	0.072	0.329	1.484e-107	0	Ppp1r11
7.00678e-112	0.520327	0.062	0.309	1.53133e-107	0	Eef1akmt1
1.17459e-111	0.402699	0.08	0.344	2.56706e-107	0	Snrnp40
1.41572e-111	0.368098	0.055	0.295	3.09405e-107	0	Mrpl22
1.47554e-111	0.296846	0.062	0.308	3.22479e-107	0	Gm16286
2.04987e-111	0.380105	0.073	0.329	4.47999e-107	0	Hat1
2.05436e-111	0.625941	0.1	0.382	4.48981e-107	0	Cdc123
2.7154e-111	0.279055	0.057	0.298	5.9345e-107	0	Gtf2b
4.7366e-111	0.72937	0.127	0.437	1.03518e-106	0	Mrpl53
5.14365e-111	0.298023	0.092	0.366	1.12415e-106	0	Dlx2
5.38876e-111	0.641199	0.144	0.468	1.17771e-106	0	Lsm3
7.02721e-111	0.27867	0.08	0.341	1.5358e-106	0	Rrm1
7.60679e-111	0.70771	0.112	0.404	1.66246e-106	0	Rpa3
3.15168e-110	0.783955	0.145	0.473	6.88799e-106	0	Psmb7
3.82369e-110	0.455078	0.06	0.303	8.35668e-106	0	Ipo7
4.44984e-110	0.564214	0.069	0.322	9.72513e-106	0	Igbp1
4.84467e-110	0.587143	0.087	0.355	1.0588e-105	0	Mrps18c
7.09635e-110	0.589648	0.093	0.367	1.55091e-105	0	Serpinb6a
9.5759e-110	0.355852	0.058	0.298	2.09281e-105	0	Snx2
9.60736e-110	0.328465	0.048	0.278	2.09969e-105	0	Smim26
9.93531e-110	0.637696	0.105	0.392	2.17136e-105	0	Rcc2
1.54881e-109	0.403882	0.056	0.294	3.38494e-105	0	Ywhag
1.62972e-109	0.458183	0.071	0.324	3.56175e-105	0	Camta1
1.76841e-109	0.467011	0.191	0.557	3.86486e-105	0	Anp32e
2.50338e-109	0.509733	0.059	0.3	5.47113e-105	0	Tmem160
2.52636e-109	0.450611	0.241	0.662	5.52136e-105	0	Tpm3
3.1186e-109	0.520851	0.192	0.56	6.81571e-105	0	Ywhah
3.30277e-109	0.359597	0.055	0.292	7.2182e-105	0	Chchd3
4.09851e-109	0.696211	0.136	0.45	8.9573e-105	0	Sumo3
5.60389e-109	0.300134	0.054	0.288	1.22473e-104	0	Hadhb
8.82979e-109	0.363008	0.119	0.414	1.92975e-104	0	Dctpp1
9.64483e-109	0.334514	0.304	0.787	2.10788e-104	0	Ndufc2
1.07045e-108	0.461831	0.075	0.329	2.33946e-104	0	Ppp2r5c
1.55508e-108	0.492524	0.066	0.313	3.39863e-104	0	Gatad2a
1.71863e-108	0.33596	0.059	0.299	3.75606e-104	0	Fopnl
1.76807e-108	0.358537	0.057	0.293	3.86411e-104	0	Cpne3
1.76968e-108	0.351524	0.06	0.301	3.86764e-104	0	Hspb11
2.0782e-108	0.548371	0.086	0.35	4.54191e-104	0	Polr3k
2.56361e-108	0.484437	0.952	0.981	5.60276e-104	0	Rps19
3.00784e-108	0.392911	0.293	0.769	6.57363e-104	0	Romo1
3.88025e-108	0.258054	0.046	0.272	8.48028e-104	0	Ctnnd1
4.93306e-108	0.346376	0.06	0.299	1.07812e-103	0	Eci2
8.58706e-108	0.466304	0.075	0.328	1.8767e-103	0	Gatad1
1.0895e-107	0.639045	0.144	0.465	2.38111e-103	0	Sae1
1.16345e-107	0.368946	0.279	0.74	2.54273e-103	0	Rtraf
1.6148e-107	0.573548	0.166	0.506	3.52914e-103	0	Rnaseh2c
2.19255e-107	0.311295	0.047	0.272	4.79182e-103	0	Trnt1
2.63004e-107	0.390322	0.057	0.292	5.74794e-103	0	Med4
2.98816e-107	0.430004	0.106	0.386	6.53062e-103	0	Ctnnbip1
3.02507e-107	0.458435	0.071	0.32	6.61129e-103	0	Tfg
3.13838e-107	0.310056	0.05	0.28	6.85893e-103	0	Fh1
3.35833e-107	0.593877	0.094	0.364	7.33964e-103	0	Elof1
8.35029e-107	0.471624	0.086	0.347	1.82496e-102	0	Hmgn5
1.09389e-106	0.478025	0.06	0.298	2.39069e-102	0	Med31
1.35416e-106	0.37158	0.074	0.323	2.95952e-102	0	Strbp
1.36473e-106	0.420087	0.271	0.725	2.98262e-102	0	Eif4g2
1.77703e-106	0.498702	0.085	0.343	3.88369e-102	0	Cebpzos
2.63449e-106	0.380332	0.176	0.518	5.75769e-102	0	Tmpo
2.95117e-106	0.303509	0.051	0.279	6.44979e-102	0	Fdx1
3.04178e-106	0.593236	0.192	0.557	6.64781e-102	0	Higd1a
3.64903e-106	0.520796	0.063	0.302	7.97496e-102	0	Lsm1
4.61334e-106	0.439561	0.971	0.984	1.00824e-101	0	Rpl32
4.68018e-106	0.588906	0.085	0.345	1.02285e-101	0	Ciao2b
4.97893e-106	0.417589	0.067	0.309	1.08815e-101	0	Arl2
5.21084e-106	0.306481	0.05	0.277	1.13883e-101	0	Plp2
6.13084e-106	0.284695	0.055	0.286	1.33989e-101	0	Tmem126a
6.92559e-106	0.290932	0.044	0.265	1.51359e-101	0	Ndfip2
8.05037e-106	0.687857	0.14	0.453	1.75941e-101	0	Pfdn6
8.10446e-106	0.599348	0.085	0.344	1.77123e-101	0	Timm17a
8.21276e-106	0.512356	0.078	0.331	1.7949e-101	0	Atp6v1d
1.00334e-105	0.388959	0.057	0.291	2.19279e-101	0	Smu1
1.20345e-105	0.312265	0.053	0.282	2.63014e-101	0	Psmd3
1.29008e-105	0.725362	0.111	0.394	2.81948e-101	0	Orc6
1.30442e-105	0.547379	0.083	0.339	2.85081e-101	0	Brix1
1.33028e-105	0.301	0.268	0.705	2.90732e-101	0	Hnrnpd
2.3165e-105	0.411371	0.072	0.318	5.06271e-101	0	Aopep
2.80877e-105	0.484733	0.067	0.307	6.13856e-101	0	Fam50a
3.76055e-105	0.456382	0.067	0.307	8.21868e-101	0	Commd2
3.82879e-105	0.30826	0.059	0.293	8.36783e-101	0	Bmyc
4.6079e-105	0.669591	0.076	0.326	1.00706e-100	0	Rpp21
7.01417e-105	0.59633	0.078	0.329	1.53295e-100	0	Med30
8.49433e-105	0.836732	0.119	0.409	1.85644e-100	0	Rps27rt
8.91902e-105	0.624569	0.107	0.385	1.94925e-100	0	Stip1
1.06727e-104	0.366966	0.065	0.304	2.33253e-100	0	Ccdc12
1.99408e-104	0.310243	0.052	0.279	4.35806e-100	0	Gkap1
2.15883e-104	0.626597	0.125	0.42	4.71813e-100	0	Mrpl12
2.55703e-104	0.269469	0.042	0.258	5.58838e-100	0	Smim4
2.76363e-104	0.257404	0.048	0.271	6.03992e-100	0	Vps4a
2.94758e-104	0.572	0.072	0.318	6.44194e-100	0	Sdhaf4
3.07667e-104	0.676674	0.133	0.435	6.72406e-100	0	Snrpa1
3.49919e-104	0.361608	0.055	0.283	7.64748e-100	0	Ptpa
3.86566e-104	0.315502	0.054	0.281	8.4484e-100	0	Tars
3.99421e-104	0.419875	0.097	0.365	8.72935e-100	0	Bub3
4.05981e-104	0.432999	0.069	0.311	8.87272e-100	0	Nsmce1
4.09674e-104	0.630439	0.088	0.349	8.95342e-100	0	Mrpl41
5.06687e-104	0.377745	0.066	0.304	1.10736e-99	0	Ppih
6.18065e-104	0.335615	0.053	0.28	1.35078e-99	0	Exosc7
8.90529e-104	0.294014	0.058	0.288	1.94625e-99	0	Topbp1
1.15166e-103	0.314575	0.055	0.283	2.51694e-99	0	Fam32a
1.78038e-103	0.727963	0.137	0.441	3.89102e-99	0	Nop53
1.80672e-103	0.459949	0.089	0.347	3.9486e-99	0	Ubald2
2.52824e-103	0.640344	0.227	0.625	5.52547e-99	0	Mdh2
3.5713e-103	0.339225	0.286	0.749	7.80507e-99	0	Swi5
4.94678e-103	0.318697	0.062	0.295	1.08112e-98	0	Unc119
1.80816e-102	0.501361	0.065	0.302	3.95174e-98	0	Eif3b
2.0776e-102	0.303593	0.07	0.31	4.54059e-98	0	Mcm7
2.53934e-102	0.752151	0.212	0.595	5.54974e-98	0	Timm8b
3.05254e-102	0.363323	0.056	0.282	6.67134e-98	0	Grb2
3.27635e-102	0.381492	0.286	0.746	7.16045e-98	0	Park7
5.37894e-102	0.305428	0.052	0.274	1.17557e-97	0	Borcs8
5.51497e-102	0.64151	0.132	0.429	1.2053e-97	0	Pfdn4
7.07868e-102	0.264886	0.045	0.26	1.54705e-97	0	Micu2
7.23828e-102	0.682026	0.207	0.578	1.58193e-97	0	1810037I17Rik
7.67112e-102	0.362594	0.045	0.26	1.67652e-97	0	Psmd9
7.72165e-102	0.299199	0.13	0.421	1.68757e-97	0	Bex2
1.12771e-101	0.352888	0.048	0.265	2.4646e-97	0	Idh3a
1.6362e-101	0.263556	0.055	0.279	3.57592e-97	0	Lrrc42
2.28149e-101	0.583899	0.282	0.74	4.98621e-97	0	Ndufb5
2.33159e-101	0.447899	0.056	0.281	5.0957e-97	0	Idh3g
4.10268e-101	0.270124	0.041	0.251	8.96641e-97	0	Dctn1
6.39781e-101	0.49584	0.102	0.369	1.39824e-96	0	Tipin
8.28925e-101	0.66979	0.092	0.35	1.81162e-96	0	Emc6
8.88503e-101	0.399726	0.051	0.27	1.94182e-96	0	Ndufa9
1.37339e-100	0.336707	0.052	0.272	3.00155e-96	0	Dhrs4
1.48826e-100	0.525352	0.073	0.313	3.2526e-96	0	Mrps25
1.87968e-100	0.325154	0.049	0.266	4.10804e-96	0	Gps2
2.41181e-100	0.317159	0.057	0.282	5.27102e-96	0	Sf3b4
2.44607e-100	0.370715	0.058	0.284	5.34588e-96	0	Spin1
2.74423e-100	0.348304	0.047	0.261	5.99751e-96	0	Sf3a1
2.88272e-100	0.429886	0.059	0.285	6.30018e-96	0	Hint2
3.00614e-100	0.391409	0.054	0.275	6.56993e-96	0	Nifk
4.63039e-100	0.454269	0.076	0.318	1.01197e-95	0	Nxn
8.37785e-100	0.306742	0.05	0.268	1.83098e-95	0	Cnot7
9.02617e-100	0.346443	0.222	0.601	1.97267e-95	0	Hmgb3
1.05719e-99	0.669129	0.245	0.66	2.31049e-95	0	Txndc17
1.34523e-99	0.331685	0.048	0.263	2.94e-95	0	Kpna3
1.39024e-99	0.400232	0.988	0.99	3.03838e-95	0	Rps20
1.75049e-99	0.269961	0.048	0.261	3.8257e-95	0	Ppa2
2.66947e-99	0.620607	0.086	0.337	5.83414e-95	0	Akr1b3
4.20438e-99	0.441451	0.301	0.766	9.18868e-95	0	Atp5a1
5.42483e-99	0.275164	0.055	0.274	1.1856e-94	0	Gm2000
5.79021e-99	0.419913	0.064	0.293	1.26545e-94	0	Rfc2
6.57515e-99	0.339999	0.062	0.289	1.437e-94	0	Zfp428
6.79675e-99	0.48136	0.06	0.285	1.48543e-94	0	Med29
7.40524e-99	0.308152	0.044	0.254	1.61842e-94	0	Spats2
7.87344e-99	0.467603	0.941	0.977	1.72074e-94	0	Rpl11
1.01773e-98	0.271917	0.047	0.259	2.22425e-94	0	Zfp771
1.92044e-98	0.446251	0.062	0.288	4.19712e-94	0	Mrps7
1.99478e-98	0.274337	0.047	0.258	4.35959e-94	0	Mpp6
2.93877e-98	0.396549	0.059	0.281	6.42269e-94	0	4833439L19Rik
4.78777e-98	0.352407	0.048	0.26	1.04637e-93	0	N6amt1
9.22806e-98	0.580798	0.273	0.708	2.01679e-93	0	Cox7a2l
9.49823e-98	0.737262	0.101	0.363	2.07584e-93	0	Vps36
1.10897e-97	0.522097	0.274	0.716	2.42366e-93	0	Pomp
1.36521e-97	0.563593	0.236	0.632	2.98367e-93	0	Erh
1.41081e-97	0.491171	0.055	0.272	3.08332e-93	0	Mmadhc
1.90369e-97	0.623514	0.102	0.365	4.16052e-93	0	Phgdh
2.95538e-97	0.515433	0.231	0.621	6.45898e-93	0	Lsm4
3.17557e-97	0.4881	0.269	0.701	6.94022e-93	0	Cct2
3.18461e-97	0.553718	0.07	0.301	6.95996e-93	0	Magohb
3.35244e-97	0.774271	0.156	0.468	7.32675e-93	0	Sms
3.41634e-97	0.543889	0.063	0.288	7.4664e-93	0	Snf8
3.46099e-97	0.638316	0.073	0.307	7.56398e-93	0	Fcf1
3.94399e-97	0.41081	0.055	0.272	8.61959e-93	0	Ipo5
4.23418e-97	0.296626	0.049	0.261	9.25379e-93	0	Timm10
5.0661e-97	0.540075	0.207	0.569	1.1072e-92	0	Jpt1
6.4736e-97	0.382314	0.193	0.532	1.41481e-92	0	Nudt4
9.0471e-97	0.41106	0.054	0.27	1.97724e-92	0	Phb
1.47605e-96	0.296367	0.321	0.81	3.22592e-92	0	Eif3k
1.69765e-96	0.375448	0.055	0.271	3.71022e-92	0	Fam89b
1.81642e-96	0.458548	0.054	0.269	3.96978e-92	0	Rpap3
1.84816e-96	0.681889	0.081	0.322	4.03915e-92	0	Etf1
3.64431e-96	0.652741	0.063	0.286	7.96464e-92	0	Cs
4.02998e-96	0.532495	0.276	0.71	8.80752e-92	0	Pcbp2
4.15335e-96	0.530171	0.066	0.292	9.07715e-92	0	Mrps35
5.09759e-96	0.449016	0.303	0.769	1.11408e-91	0	Psmb1
6.62531e-96	0.495489	0.16	0.471	1.44796e-91	0	Cux1
6.66426e-96	0.401157	0.053	0.267	1.45647e-91	0	Commd4
8.07994e-96	0.397366	0.073	0.305	1.76587e-91	0	Ptprf
1.10489e-95	0.754284	0.119	0.394	2.41473e-91	0	Parp1
1.14772e-95	0.69376	0.819	0.951	2.50834e-91	0	Rps15
1.39802e-95	0.306199	0.053	0.265	3.05538e-91	0	Rabggtb
1.42646e-95	0.405722	0.064	0.287	3.11754e-91	0	Ppil1
2.15377e-95	0.453745	0.058	0.275	4.70707e-91	0	Mien1
2.16751e-95	0.320848	0.052	0.262	4.7371e-91	0	2310033P09Rik
4.27177e-95	0.261144	0.047	0.254	9.33595e-91	0	Rtf2
5.57856e-95	0.643814	0.07	0.298	1.2192e-90	0	Api5
5.59012e-95	0.729221	0.085	0.327	1.22172e-90	0	Fmc1
6.14442e-95	0.531262	0.147	0.442	1.34286e-90	0	Lmnb1
1.0751e-94	0.510181	0.049	0.258	2.34962e-90	0	Utp14a
1.27469e-94	0.518238	0.291	0.745	2.78584e-90	0	Ndufb9
1.57362e-94	0.34945	0.314	0.79	3.43916e-90	0	Eef1d
3.09535e-94	0.626203	0.07	0.296	6.76488e-90	0	Leo1
3.17326e-94	0.433027	0.048	0.254	6.93516e-90	0	Suds3
3.41137e-94	0.428257	0.294	0.75	7.45555e-90	0	Micos10
4.49006e-94	0.459509	0.064	0.284	9.81303e-90	0	Mrps34
4.95816e-94	0.410657	0.05	0.257	1.08361e-89	0	Ubxn6
7.92298e-94	0.424668	0.051	0.26	1.73157e-89	0	Raf1
1.1747e-93	0.559757	0.072	0.299	2.56731e-89	0	Ccdc58
1.29404e-93	0.537049	0.1	0.353	2.82812e-89	0	Cenpw
1.48684e-93	0.448335	0.054	0.264	3.24948e-89	0	Cep57
1.7144e-93	0.631897	0.084	0.323	3.74682e-89	0	Gclm
2.01595e-93	0.500361	0.055	0.267	4.40585e-89	0	Thoc3
2.19884e-93	0.72392	0.083	0.321	4.80556e-89	0	Itpa
3.2695e-93	0.365987	0.054	0.263	7.1455e-89	0	Nop16
5.68441e-93	0.418727	0.053	0.261	1.24233e-88	0	Ppie
7.11512e-93	0.366369	0.048	0.253	1.55501e-88	0	Aasdhppt
1.16113e-92	0.354107	0.05	0.255	2.53765e-88	0	Srsf4
3.06184e-92	0.622773	0.071	0.296	6.69166e-88	0	Usp3
6.86841e-92	0.678638	0.222	0.595	1.50109e-87	0	Ybx3
7.21776e-92	0.610192	0.055	0.264	1.57744e-87	0	Mycbp
7.37489e-92	0.462332	0.056	0.266	1.61178e-87	0	Mrps26
8.29345e-92	0.401868	0.11	0.366	1.81253e-87	0	Lig1
1.10407e-91	0.569373	0.281	0.717	2.41294e-87	0	Ndufb4
1.11908e-91	0.258803	0.337	0.824	2.44576e-87	0	Top1
3.47582e-91	0.463735	0.257	0.662	7.5964e-87	0	Ppp1r14b
3.79489e-91	0.69273	0.067	0.287	8.29373e-87	0	Coq7
3.9345e-91	0.743836	0.06	0.273	8.59884e-87	0	Dars
3.97996e-91	0.796466	0.15	0.445	8.6982e-87	0	Vamp8
4.27779e-91	0.776664	0.258	0.666	9.3491e-87	0	Tax1bp1
5.13277e-91	0.253726	0.055	0.262	1.12177e-86	0	Ahcyl2
8.85623e-91	0.695738	0.083	0.315	1.93553e-86	0	Gar1
9.94514e-91	0.529441	0.057	0.266	2.17351e-86	0	Ndufaf4
1.29798e-90	0.703432	0.23	0.61	2.83674e-86	0	Banf1
1.53512e-90	0.576212	0.068	0.286	3.355e-86	0	Mrto4
3.28669e-90	0.570536	0.052	0.256	7.18305e-86	0	Rpf2
4.50975e-90	0.518677	0.054	0.26	9.85606e-86	0	Ubqln1
6.21122e-90	0.511142	0.062	0.275	1.35746e-85	0	Tead2
6.85955e-90	0.324146	0.318	0.789	1.49915e-85	0	Dnaja1
7.20659e-90	0.567351	0.064	0.279	1.575e-85	0	Tmsb15b2
1.1415e-89	0.341576	0.054	0.258	2.49474e-85	0	Mettl26
1.47998e-89	0.580586	0.272	0.695	3.23449e-85	0	Ndufb8
2.68544e-89	0.537503	0.141	0.422	5.86903e-85	0	Crabp2
5.73978e-89	0.552651	0.1	0.344	1.25443e-84	0	Mgst3
6.37608e-89	0.533311	0.193	0.524	1.39349e-84	0	Cks1b
8.40146e-89	0.453982	0.068	0.284	1.83614e-84	0	Hist1h4i
1.01035e-88	0.513876	0.054	0.257	2.20812e-84	0	Nip7
1.31554e-88	0.473371	0.059	0.267	2.87512e-84	0	Mrpl40
1.38601e-88	0.514186	0.05	0.25	3.02913e-84	0	Nudt3
1.47852e-88	0.785518	0.094	0.334	3.23131e-84	0	Znrd2
1.49173e-88	0.73546	0.092	0.329	3.26017e-84	0	Med19
1.93397e-88	0.49441	0.055	0.258	4.2267e-84	0	Cenpq
2.66728e-88	0.413592	0.955	0.98	5.82934e-84	0	Rps3a1
3.67516e-88	0.481307	0.055	0.259	8.03207e-84	0	Chchd6
4.68947e-88	0.759095	0.204	0.55	1.02488e-83	0	Fam162a
4.95318e-88	0.691279	0.064	0.276	1.08252e-83	0	Malsu1
1.34047e-87	0.702164	0.122	0.384	2.92959e-83	0	Sinhcaf
1.69672e-87	0.270285	0.053	0.253	3.70818e-83	0	Rangap1
2.55421e-87	0.515685	0.069	0.283	5.58222e-83	0	Dynlt1f
2.61931e-87	0.394766	0.3	0.744	5.72451e-83	0	Hnrnpf
3.90469e-87	0.261612	0.092	0.325	8.5337e-83	0	Foxp1
4.58292e-87	0.498603	0.06	0.266	1.0016e-82	0	Cox19
1.14633e-86	0.754472	0.074	0.292	2.5053e-82	0	Mrpl55
2.5195e-86	0.424342	0.059	0.263	5.50636e-82	0	Hirip3
3.98505e-86	0.432742	0.956	0.982	8.70933e-82	0	Rpl28
4.23188e-86	0.446242	0.067	0.277	9.24878e-82	0	Trim59
1.0226e-85	0.710428	0.072	0.287	2.2349e-81	0	Rbbp8
1.44981e-85	0.473521	0.806	0.935	3.16856e-81	0	Tmsb4x
1.55564e-85	0.473688	0.059	0.261	3.39985e-81	0	Evl
2.73314e-85	0.273285	0.059	0.26	5.97327e-81	0	Olfm1
2.87858e-85	0.695543	0.068	0.279	6.29114e-81	0	Nt5c
2.95195e-85	0.433044	0.124	0.379	6.45148e-81	0	Smc4
3.03775e-85	0.756396	0.057	0.257	6.639e-81	0	Phpt1
3.06642e-85	0.424155	0.296	0.732	6.70166e-81	0	Anp32a
7.48533e-85	0.62399	0.846	0.957	1.63592e-80	0	Rpl13a
1.38972e-84	0.795125	0.136	0.407	3.03723e-80	0	Pcna
3.95389e-84	0.777332	0.143	0.419	8.64123e-80	0	Odc1
6.65882e-84	0.412828	0.965	0.986	1.45529e-79	0	Rps10
7.05604e-84	0.343359	0.319	0.777	1.5421e-79	0	Dstn
2.75033e-83	0.642203	0.267	0.669	6.01085e-79	0	Cct6a
4.26778e-83	0.671695	0.277	0.693	9.32724e-79	0	Atp5g3
6.62849e-83	0.705852	0.06	0.26	1.44866e-78	0	Mcee
1.64945e-82	0.719323	0.066	0.271	3.60488e-78	0	2610001J05Rik
2.61309e-82	0.670056	0.081	0.298	5.7109e-78	0	Rfc4
7.43359e-82	0.526758	0.058	0.253	1.62461e-77	0	Nelfe
9.20278e-82	0.491099	0.264	0.658	2.01127e-77	0	Nme1
2.04911e-81	0.715388	0.063	0.262	4.47834e-77	0	Fam192a
1.09159e-80	0.60536	0.808	0.947	2.38566e-76	0	Rpl3
1.18051e-80	0.440504	0.317	0.77	2.58002e-76	0	Fkbp3
1.78376e-80	0.451578	0.311	0.755	3.8984e-76	0	Atp5c1
3.24666e-80	0.707115	0.067	0.268	7.09557e-76	0	Dnlz
4.4887e-80	0.677872	0.067	0.267	9.81005e-76	0	Bola1
1.30601e-79	0.677238	0.062	0.258	2.85428e-75	0	Mbd2
1.31728e-79	0.365422	0.065	0.263	2.8789e-75	0	Gadd45g
1.34571e-79	0.52556	0.066	0.265	2.94105e-75	0	Ddx39
1.87654e-79	0.492185	0.272	0.666	4.10118e-75	0	Pgam1
2.39142e-79	0.409	0.933	0.988	5.22645e-75	0	Rpsa
3.96412e-79	0.300694	0.213	0.534	8.66359e-75	0	S100a6
5.91027e-79	0.329064	0.993	0.991	1.29169e-74	0	Rpl13
1.35404e-78	0.453706	0.319	0.774	2.95926e-74	0	Atp5f1
1.72842e-78	0.803144	0.062	0.255	3.77746e-74	0	Ttc1
1.77918e-78	0.863519	0.076	0.283	3.88839e-74	0	Cmc1
3.86673e-78	0.437213	0.942	0.97	8.45074e-74	0	Ppia
1.3829e-77	0.444836	0.931	0.976	3.02232e-73	0	Rpl17
2.91823e-76	0.408363	0.945	0.98	6.37778e-72	0	Rps7
4.86874e-76	0.742993	0.062	0.251	1.06406e-71	0	Pop4
2.55294e-75	0.662466	0.256	0.625	5.57946e-71	0	Mdh1
5.57784e-75	0.598547	0.129	0.375	1.21904e-70	0	Msx2
5.76645e-74	1.01495	0.148	0.411	1.26026e-69	0	Dynll2
3.16077e-73	0.654598	0.264	0.64	6.90787e-69	0	Tpi1
6.71638e-73	0.700195	0.068	0.256	1.46787e-68	0	Syce2
1.08116e-72	0.574419	0.097	0.311	2.36287e-68	0	Tyms
2.95115e-72	0.646548	0.069	0.257	6.44975e-68	0	Nudt14
2.86395e-70	1.04789	0.078	0.272	6.25917e-66	0	Mtln
4.64247e-70	0.692691	0.248	0.601	1.01461e-65	0	Cycs
1.29718e-69	0.658314	0.297	0.708	2.835e-65	0	Psmb4
2.14614e-69	0.751856	0.077	0.267	4.69038e-65	0	Cenph
7.73879e-69	0.322801	0.093	0.295	1.69131e-64	0	Hspa1a
4.80485e-68	0.65179	0.083	0.274	1.0501e-63	0	Kctd1
6.21495e-68	0.469496	0.281	0.653	1.35828e-63	0	Nasp
1.19164e-67	0.646017	0.752	0.93	2.60433e-63	0	Rps6
1.42454e-67	0.424047	0.937	0.975	3.11333e-63	0	Rpl19
2.92345e-67	0.331333	0.988	0.992	6.3892e-63	0	Rps24
4.72135e-67	0.2678	0.314	0.708	1.03185e-62	0	Ldha
1.24007e-66	0.534187	0.859	0.96	2.71018e-62	0	Rpl27
1.25112e-66	0.375773	0.932	0.976	2.73432e-62	0	Rps16
3.05124e-66	0.413114	0.347	0.799	6.66848e-62	0	Rbx1
4.26085e-66	0.645841	0.316	0.744	9.31208e-62	0	Ndufs5
5.32059e-66	0.849439	0.271	0.645	1.16282e-61	0	Ndufa12
3.5059e-65	0.507545	0.072	0.251	7.66214e-61	0	Sox9
4.42312e-64	0.722885	0.298	0.698	9.66673e-60	0	Ndufab1
5.01931e-64	0.419223	0.163	0.41	1.09697e-59	0	H2afx
5.38286e-64	0.546066	0.829	0.948	1.17642e-59	0	Npm1
7.90674e-64	0.421951	0.354	0.813	1.72802e-59	0	Nedd8
1.51708e-63	0.895002	0.266	0.626	3.31557e-59	0	Magoh
9.63316e-63	0.437847	0.317	0.729	2.10533e-58	0	Pkm
1.43178e-62	0.624592	0.332	0.769	3.12915e-58	0	Ssb
3.6749e-62	0.367244	0.96	0.982	8.0315e-58	0	Rps27
1.6887e-61	0.408173	0.357	0.808	3.69064e-57	0	Tbca
1.69804e-61	0.819559	0.097	0.29	3.71106e-57	0	Spc24
1.03868e-60	0.720576	0.247	0.576	2.27003e-56	0	Aldoa
1.36743e-59	0.353506	0.341	0.76	2.98852e-55	0	H2afv
2.024e-58	0.655128	0.744	0.946	4.42345e-54	0	Cox7c
8.83226e-58	0.623208	0.329	0.745	1.93029e-53	0	Hnrnpc
1.34006e-57	0.633268	0.12	0.322	2.92871e-53	0	Hist1h1e
1.67338e-57	0.892263	0.123	0.327	3.65716e-53	0	Gmnn
2.85436e-57	0.757134	0.085	0.259	6.2382e-53	0	Ucp2
1.34545e-56	0.734062	0.238	0.546	2.94049e-52	0	Dut
1.68832e-56	0.479615	0.34	0.769	3.68983e-52	0	Snrpd3
2.76843e-56	0.418924	0.941	0.974	6.05041e-52	0	Hsp90ab1
5.87877e-56	0.483397	0.849	0.956	1.2848e-51	0	Rpl14
6.19942e-56	0.57518	0.171	0.409	1.35488e-51	0	Tubb4b
5.68128e-54	0.736967	0.093	0.267	1.24164e-49	0	Lockd
1.47361e-53	0.813273	0.245	0.555	3.22059e-49	0	Pgk1
1.74172e-53	0.44487	0.861	0.958	3.80652e-49	0	Rps3
4.35908e-53	0.493818	0.368	0.818	9.52677e-49	0	Ubl5
1.07761e-52	0.533302	0.088	0.252	2.35511e-48	0	Tpx2
2.82141e-52	0.44491	0.865	0.966	6.16618e-48	0	Rpl22
9.97829e-52	0.436426	0.884	0.96	2.18076e-47	0	Hmgb1
1.7302e-51	0.406467	0.121	0.308	3.78135e-47	0	Cenpa
1.88835e-51	0.491117	0.341	0.752	4.12698e-47	0	Snrpd1
2.56292e-51	0.749952	0.298	0.658	5.60126e-47	0	Slc25a5
1.28269e-50	0.363332	0.945	0.984	2.80333e-46	0	Rpl34
5.86063e-49	1.03428	0.197	0.449	1.28084e-44	0	Hras
1.94585e-48	0.63824	0.14	0.338	4.25265e-44	0	Hspa1b
3.51027e-48	0.425332	0.872	0.967	7.6717e-44	0	Rpl10a
6.00558e-48	0.374851	0.901	0.973	1.31252e-43	0	Rps13
6.10689e-48	1.23747	0.126	0.313	1.33466e-43	0	Hist3h2ba
2.59621e-47	0.311105	0.979	0.987	5.67402e-43	0	Fau
3.54539e-46	0.350583	0.925	0.973	7.74844e-42	0	Rpl30
5.22314e-46	0.370843	0.392	0.849	1.14152e-41	0	Ndufa7
6.62203e-45	0.334263	0.366	0.756	1.44724e-40	0	Nucks1
1.3925e-44	0.334431	0.938	0.978	3.04331e-40	0	Rpl9
1.50255e-43	0.481319	0.344	0.715	3.28382e-39	0	Tuba1a
2.83744e-43	0.874807	0.147	0.339	6.20122e-39	0	Igfbp2
9.41106e-43	0.334489	0.39	0.814	2.05679e-38	0	Pdap1
2.11581e-42	0.413712	0.378	0.79	4.62411e-38	0	Dbi
2.18998e-42	0.456601	0.39	0.828	4.78621e-38	0	Uqcrb
4.22016e-42	0.594712	0.746	0.909	9.22315e-38	0	H2afz
2.2093e-41	0.331553	0.38	0.796	4.82842e-37	0	Eif5a
5.44292e-41	0.81898	0.305	0.652	1.18955e-36	0	Siva1
2.32494e-40	0.343729	0.922	0.967	5.08117e-36	0	Rps11
1.09033e-39	1.21585	0.563	0.692	2.38291e-35	0	Fabp5
1.3052e-39	0.3245	0.946	0.98	2.85252e-35	0	Rpl35a
1.8145e-39	0.484276	0.745	0.936	3.9656e-35	0	Rack1
4.67376e-39	0.448761	0.122	0.281	1.02145e-34	0	Dsp
7.80348e-39	0.477496	0.773	0.949	1.70545e-34	0	Rpl7a
1.31449e-38	0.603187	0.334	0.699	2.87282e-34	0	Ube2s
3.18278e-38	0.363283	0.382	0.798	6.95597e-34	0	Nap1l1
1.31909e-37	0.424677	0.846	0.963	2.88287e-33	0	Rpl7
1.51919e-37	0.44138	0.411	0.851	3.32019e-33	0	Eef2
1.76819e-37	0.274474	0.979	0.985	3.86437e-33	0	Rpl23
3.50325e-36	0.579618	0.389	0.818	7.65635e-32	0	Ndufc1
1.1312e-35	0.290008	0.421	0.875	2.47225e-31	0	Pfdn5
2.05816e-35	0.859232	0.146	0.316	4.49812e-31	0	Cdca8
8.93861e-35	0.473841	0.109	0.25	1.95353e-30	0	Isl1
1.68852e-34	0.578143	0.717	0.958	3.69026e-30	0	Cox6c
3.27731e-34	0.473166	0.144	0.301	7.16257e-30	0	Cenpf
3.92194e-33	0.641058	0.694	0.937	8.5714e-29	0	Cox4i1
4.69776e-33	2.68253	0.401	0.41	1.0267e-28	0	AY036118
3.26533e-32	0.398166	0.131	0.28	7.13638e-28	0	Dsc3
1.74058e-31	0.442223	0.414	0.848	3.80404e-27	0	Atp5j
2.20765e-31	0.321724	0.923	0.975	4.82481e-27	0	Rps9
9.83898e-31	0.26311	0.98	0.989	2.15031e-26	0	Rps26
1.16693e-30	0.654659	0.385	0.795	2.55032e-26	0	Atp5o
2.72785e-30	0.908259	0.136	0.285	5.96172e-26	0	Cdk1
1.88817e-29	0.321532	0.902	0.977	4.12659e-25	0	Rpl36
2.24184e-29	0.351283	0.415	0.831	4.89954e-25	0	Rbm3
2.27233e-29	0.499624	0.371	0.743	4.96619e-25	0	Ranbp1
4.94376e-29	0.250856	0.975	0.986	1.08046e-24	0	Rps15a
7.04208e-29	1.13693	0.146	0.3	1.53905e-24	0	Lgals7
1.19181e-28	0.440395	0.401	0.812	2.60471e-24	0	Eif4a1
3.91237e-28	0.797545	0.173	0.342	8.55048e-24	0	Birc5
4.38287e-28	0.581282	0.401	0.814	9.57876e-24	0	Atp5d
6.52572e-28	0.256891	0.464	0.899	1.4262e-23	0	Myl6
9.50794e-28	0.254025	0.964	0.976	2.07796e-23	0	Eef1a1
1.21505e-27	0.574767	0.691	0.852	2.6555e-23	0	Hmgb2
2.56966e-27	0.264312	0.933	0.973	5.616e-23	0	Rps4x
3.56165e-27	1.33374	0.416	0.403	7.78398e-23	0	Krt17
4.88769e-27	0.345224	0.432	0.862	1.0682e-22	0	Hint1
2.03002e-26	0.488314	0.389	0.781	4.43661e-22	0	Hnrnpab
2.65544e-26	0.860399	0.123	0.252	5.80346e-22	0	Perp
3.87441e-25	0.263167	0.928	0.984	8.46751e-21	0	Rplp0
8.39391e-25	0.569611	0.354	0.672	1.83449e-20	0	Tuba1b
1.10051e-24	0.561242	0.414	0.832	2.40517e-20	0	Snrpd2
1.15277e-24	0.399776	0.429	0.845	2.51939e-20	0	Sec61b
2.06226e-24	0.629625	0.245	0.452	4.50706e-20	0	Cks2
1.16179e-23	0.46462	0.425	0.836	2.53909e-19	0	Eef1g
3.66129e-23	0.431344	0.411	0.794	8.00174e-19	0	Anp32b
1.62273e-22	0.547602	0.665	0.922	3.54649e-18	0	Chchd2
2.76214e-22	0.74357	0.385	0.763	6.03666e-18	0	Uqcrq
5.35002e-22	0.367213	0.835	0.96	1.16925e-17	0	Rpl36a
1.01803e-21	0.599898	0.429	0.85	2.2249e-17	0	Ndufa2
2.33392e-21	0.357392	0.444	0.877	5.10078e-17	0	Atp5mpl
2.6509e-21	1.31432	0.201	0.372	5.79355e-17	0	1500009L16Rik
6.3339e-21	0.631176	0.413	0.819	1.38427e-16	0	Uqcr10
1.23581e-20	0.384178	0.439	0.82	2.70086e-16	0	Hsp90aa1
2.92415e-20	0.454765	0.686	0.924	6.39072e-16	0	Rpl31
3.59867e-20	0.670431	0.402	0.789	7.8649e-16	0	Rps27l
3.71278e-20	0.490852	0.239	0.415	8.11429e-16	0	Pclaf
1.64093e-18	0.712436	0.157	0.279	3.58626e-14	0	Nusap1
1.86987e-18	0.902157	0.147	0.265	4.08659e-14	0	Prc1
2.36938e-18	0.733792	0.409	0.804	5.17828e-14	0	Atp5b
2.64202e-18	0.262518	0.927	0.98	5.77413e-14	0	Rpl24
3.63446e-18	0.403201	0.758	0.945	7.9431e-14	0	Eef1b2
9.92579e-18	0.259375	0.959	0.985	2.16928e-13	0	Rpl6
2.0268e-17	0.351835	0.782	0.952	4.42958e-13	0	Naca
3.49209e-17	0.732857	0.398	0.765	7.63196e-13	0	Cox5a
1.40779e-16	0.698248	0.205	0.35	3.07671e-12	0	Epcam
4.02301e-16	0.39505	0.191	0.318	8.79228e-12	0	Hist1h2ap
1.39757e-15	0.279863	0.88	0.966	3.05439e-11	0	Rpl8
1.61611e-15	0.252517	0.463	0.874	3.53202e-11	0	Sumo2
1.83312e-14	0.316731	0.836	0.954	4.00628e-10	0	H3f3b
2.70141e-14	0.581517	0.437	0.835	5.90393e-10	0	Cox5b
2.90843e-14	0.626493	0.623	0.93	6.35637e-10	0	Uqcrh
3.25872e-14	0.45055	0.443	0.837	7.12192e-10	0	Srsf3
4.3632e-14	0.607725	0.427	0.809	9.53578e-10	0	Atp5g1
6.27434e-14	0.742067	0.378	0.676	1.37126e-09	0	S100a10
8.16094e-13	0.492197	0.645	0.924	1.78357e-08	0	Sem1
1.02593e-12	0.420621	0.237	0.37	2.24217e-08	0	Top2a
9.76014e-12	0.517765	0.453	0.857	2.13308e-07	0	Tomm7
1.40021e-11	0.329038	0.489	0.887	3.06015e-07	0	Ndufa4
9.79537e-11	0.543172	0.455	0.843	2.14078e-06	0	Atp5k
2.09616e-10	0.290949	0.494	0.881	4.58117e-06	0	Atp5g2
2.47506e-10	0.452548	0.638	0.922	5.40924e-06	0	Snrpg
4.58253e-10	0.464999	0.447	0.8	1.00151e-05	0	Ran
6.49956e-10	0.525592	0.455	0.841	1.42048e-05	0	Snrpf
7.41924e-10	0.726182	0.444	0.83	1.62148e-05	0	Psma7
2.97102e-09	0.892577	0.175	0.271	6.49316e-05	0	Hist1h1b
4.22469e-09	0.336258	0.765	0.974	9.23306e-05	0	H3f3a
4.52177e-09	1.39011	0.161	0.255	9.88233e-05	0	Fxyd3
7.52281e-09	0.428965	0.65	0.938	0.000164411	0	Cox8a
1.62621e-08	0.642633	0.58	0.846	0.000355408	0	Mif
1.92527e-08	0.448667	0.631	0.905	0.000420767	0	Gapdh
2.2742e-08	0.592536	0.596	0.927	0.000497027	0	Atpif1
2.86902e-08	0.5816	0.583	0.895	0.000627024	0	Rpl4
3.11871e-08	0.286221	0.778	0.954	0.000681595	0	Rpl10
3.14375e-08	0.437027	0.631	0.904	0.000687067	0	Ybx1
4.3205e-08	0.641088	0.578	0.894	0.000944246	0	Rpl36al
1.65582e-07	0.778226	0.438	0.791	0.00361881	0	Atox1
6.12617e-07	0.555561	0.479	0.865	0.0133887	0	Eif2s2
1.41562e-06	0.490831	0.487	0.891	0.0309385	0	Atp5j2
5.33429e-06	0.448932	0.611	0.943	0.116581	0	Prdx2
1.21853e-05	0.568589	0.569	0.796	0.26631	0	Stmn1
1.49236e-05	0.576573	0.471	0.842	0.326156	0	Hspe1
1.80121e-05	0.575772	0.57	0.865	0.393654	0	Hnrnpa3
3.35371e-05	0.392085	0.492	0.867	0.732954	0	Prdx1
3.39866e-05	1.24933	0.323	0.362	0.742777	0	Krt14
3.52545e-05	0.950275	0.239	0.347	0.770486	0	Ube2c
5.65917e-05	0.613553	0.483	0.875	1	0	Cox6b1
0.000237209	0.652084	0.566	0.923	1	0	Uba52
0.000289449	0.413071	0.505	0.858	1	0	Ncl
0.000365047	0.359609	0.625	0.912	1	0	Nme2
0.000484636	0.788307	0.473	0.86	1	0	Cox7b
0.000722189	0.8619	0.457	0.814	1	0	Uqcr11
0.000900894	0.470707	0.497	0.875	1	0	Atp5md
0.0010374	0.39858	0.613	0.938	1	0	Atp5e
0.00163213	0.42783	0.499	0.871	1	0	Ywhae
0.00342953	1.27961	0.298	0.341	1	0	Krt5
0	5.10308	0.941	0.097	0	1	Col8a1
0	4.79915	0.895	0.091	0	1	Smoc2
0	3.24462	0.868	0.146	0	1	Sfrp2
0	3.5937	0.739	0.112	0	1	Pax9
0	2.5148	0.881	0.276	0	1	Hand2os1
0	3.59207	0.719	0.13	0	1	Dlx6os1
0	2.15962	0.853	0.277	0	1	Mfap4
0	4.73664	0.627	0.065	0	1	Lypd1
0	2.45733	0.745	0.214	0	1	Gm34030
0	2.45364	0.975	0.47	0	1	Igfbp4
0	1.74814	0.784	0.301	0	1	Msx1
0	1.84565	0.731	0.258	0	1	Prrx1
0	1.99441	0.71	0.244	0	1	Hand2
0	1.83351	0.74	0.274	0	1	Kctd12
0	2.50527	0.766	0.304	0	1	Col11a1
0	2.30876	0.644	0.193	0	1	9130024F11Rik
0	3.03998	0.553	0.106	0	1	Osr2
0	2.73183	0.586	0.157	0	1	Hmcn1
0	1.70121	0.782	0.356	0	1	Prnp
0	2.99035	0.582	0.163	0	1	Robo2
0	2.71223	0.517	0.13	0	1	Plppr1
0	4.10018	0.384	0.034	0	1	Smoc1
0	3.07782	0.408	0.067	0	1	Tcim
0	3.97835	0.328	0.034	0	1	Bhlhe41
0	1.38651	1	0.953	0	1	Malat1
2.63567e-303	0.999106	0.892	0.338	5.76026e-299	1	Col3a1
4.23573e-296	1.21955	0.991	0.69	9.25719e-292	1	Ptn
5.86173e-296	3.24866	0.384	0.072	1.28108e-291	1	Dpyd
1.31312e-279	2.51607	0.535	0.176	2.86981e-275	1	Dlx1
5.19198e-268	2.55326	0.487	0.136	1.13471e-263	1	Dclk1
3.45878e-267	3.1219	0.397	0.087	7.55916e-263	1	Bmp2
4.03707e-261	1.64158	0.669	0.248	8.82302e-257	1	Prrx2
2.70012e-247	2.4619	0.438	0.113	5.90112e-243	1	Scube1
1.05235e-241	2.00427	0.547	0.187	2.2999e-237	1	Limch1
5.44709e-241	1.71093	0.596	0.21	1.19046e-236	1	Alx1
6.61619e-237	2.51008	0.418	0.107	1.44597e-232	1	Frzb
2.73607e-236	1.71436	0.666	0.317	5.97968e-232	1	Tead1
8.52215e-233	2.0895	0.499	0.157	1.86252e-228	1	Timp3
2.73043e-232	2.68736	0.331	0.064	5.96736e-228	1	Krt8
7.57276e-229	2.4285	0.408	0.105	1.65503e-224	1	S100a1
3.85563e-228	2.60941	0.373	0.088	8.42647e-224	1	Tbc1d4
4.54418e-228	2.85566	0.332	0.067	9.93131e-224	1	Ambn
5.86275e-226	1.99516	0.513	0.169	1.2813e-221	1	Colec12
1.55598e-225	2.47202	0.397	0.1	3.40059e-221	1	Thbs1
1.39475e-223	2.69927	0.328	0.066	3.04823e-219	1	Gucy1a1
1.16637e-219	2.58942	0.336	0.07	2.54909e-215	1	Mylk
1.51547e-218	1.75289	0.59	0.236	3.31207e-214	1	Satb2
2.03095e-218	1.69906	0.61	0.268	4.43864e-214	1	Ssbp2
4.60109e-218	3.27571	0.252	0.036	1.00557e-213	1	Gm26771
6.55072e-218	1.98668	0.562	0.227	1.43166e-213	1	Gpc6
1.61967e-210	3.34577	0.279	0.049	3.53979e-206	1	Fgf10
1.04309e-208	0.758854	0.998	0.757	2.27968e-204	1	mt-Co1
5.1901e-204	1.4217	0.764	0.452	1.1343e-199	1	Id2
7.11124e-204	2.76864	0.331	0.075	1.55416e-199	1	Slit3
8.03502e-204	1.41077	0.616	0.247	1.75605e-199	1	Runx2
2.53562e-202	0.809338	0.997	0.76	5.54159e-198	1	Mdk
2.49528e-201	1.00425	0.88	0.576	5.45343e-197	1	Laptm4a
2.77955e-200	2.39699	0.425	0.134	6.07471e-196	1	Asxl3
1.33951e-199	1.68679	0.607	0.276	2.92751e-195	1	Fbn2
2.36928e-198	2.30268	0.425	0.133	5.17806e-194	1	Bmp4
3.98243e-196	2.74454	0.332	0.079	8.70359e-192	1	Ppp1r14c
9.23736e-191	1.62187	0.595	0.27	2.01882e-186	1	Zbtb20
6.11611e-188	1.56769	0.595	0.262	1.33667e-183	1	Il11ra1
7.09737e-188	0.511452	0.871	0.366	1.55113e-183	1	Col1a1
2.24609e-186	1.05931	0.813	0.477	4.90884e-182	1	Gpc3
1.22755e-185	2.74874	0.292	0.062	2.68282e-181	1	Foxd2os
8.77418e-184	1.0444	0.827	0.545	1.9176e-179	1	Arglu1
1.0332e-182	0.609965	0.786	0.354	2.25807e-178	1	Col1a2
1.96945e-180	2.16936	0.386	0.119	4.30423e-176	1	Ak3
2.50292e-180	2.53615	0.334	0.086	5.47012e-176	1	Islr
1.79609e-179	0.944808	0.597	0.254	3.92535e-175	1	Ncam1
3.74543e-179	1.12705	0.712	0.371	8.18563e-175	1	Peg3
7.42212e-179	1.91994	0.494	0.19	1.62211e-174	1	Pdgfra
1.68163e-178	1.77971	0.551	0.251	3.67519e-174	1	Ankrd12
3.61456e-178	2.71651	0.255	0.047	7.89962e-174	1	Foxd1
8.57638e-178	1.26886	0.758	0.451	1.87437e-173	1	Ptch1
2.5746e-173	2.34023	0.369	0.11	5.62679e-169	1	Snai1
1.81163e-170	1.15016	0.776	0.481	3.95933e-166	1	Tsc22d1
1.95358e-169	1.2426	0.796	0.49	4.26956e-165	1	Vcan
5.42948e-169	0.933533	0.853	0.546	1.18661e-164	1	Mfap2
9.76462e-169	2.24002	0.491	0.207	2.13406e-164	1	Lef1
7.1007e-167	1.59369	0.448	0.149	1.55186e-162	1	Postn
2.28816e-163	0.617119	0.999	0.805	5.00077e-159	1	mt-Co3
2.65195e-156	0.849729	0.847	0.531	5.79583e-152	1	Cd63
4.92856e-156	1.64036	0.552	0.265	1.07714e-151	1	Mir100hg
1.5377e-154	2.74813	0.252	0.055	3.36064e-150	1	Edil3
2.90521e-154	1.18617	0.71	0.429	6.34933e-150	1	Zfp36l1
3.98039e-151	1.57926	0.481	0.198	8.69914e-147	1	Mmp2
3.43549e-150	1.84	0.475	0.209	7.50826e-146	1	Zfp36l2
6.99781e-149	2.06934	0.362	0.118	1.52937e-144	1	Nbl1
1.77395e-147	1.54398	0.56	0.272	3.87696e-143	1	Egr1
9.7481e-147	2.07955	0.418	0.168	2.13045e-142	1	Kat6b
1.22134e-145	1.49353	0.34	0.097	2.66924e-141	1	Cxcl12
4.66222e-143	0.832212	0.862	0.569	1.01893e-138	1	Marcks
7.04251e-143	1.20333	0.61	0.315	1.53914e-138	1	Mir99ahg
7.68634e-142	1.69067	0.419	0.157	1.67985e-137	1	Nid1
2.17597e-141	2.20018	0.308	0.089	4.75558e-137	1	Twist2
2.5276e-141	2.04613	0.346	0.111	5.52407e-137	1	Fcgrt
4.44113e-140	1.92719	0.361	0.124	9.7061e-136	1	Ddit4l
2.53848e-138	1.69597	0.505	0.248	5.54786e-134	1	Epha7
1.31789e-136	1.79268	0.427	0.171	2.88026e-132	1	Cdh2
1.81559e-136	1.86328	0.375	0.133	3.96796e-132	1	Runx1t1
4.39552e-134	1.21938	0.643	0.399	9.60641e-130	1	Cmpk1
9.85345e-133	1.22613	0.596	0.319	2.15347e-128	1	Map1b
2.45124e-132	0.619452	0.994	0.714	5.35718e-128	1	mt-Nd4
4.05736e-132	1.07191	0.614	0.344	8.86737e-128	1	Timp2
2.03561e-131	0.882587	0.924	0.737	4.44883e-127	1	Id3
9.47476e-130	2.00156	0.401	0.166	2.07071e-125	1	Camk2d
2.49187e-129	2.60533	0.25	0.064	5.44599e-125	1	Adamts20
4.86048e-129	1.86322	0.37	0.132	1.06226e-124	1	Olfml3
1.12765e-125	2.04238	0.265	0.072	2.46447e-121	1	Trabd2b
1.62751e-125	2.22092	0.275	0.078	3.55692e-121	1	Rspo2
2.44049e-124	1.24633	0.55	0.275	5.3337e-120	1	Serpinf1
2.50775e-124	1.41104	0.545	0.304	5.48069e-120	1	Fzd2
4.12024e-122	1.43829	0.338	0.111	9.00478e-118	1	Angptl1
1.1606e-121	1.35069	0.46	0.198	2.53648e-117	1	Col6a3
2.89106e-121	0.343554	0.901	0.562	6.3184e-117	1	Vim
7.88002e-121	1.06542	0.66	0.413	1.72218e-116	1	Ppp3ca
2.9275e-119	1.03777	0.667	0.422	6.39806e-115	1	Tut4
6.26764e-119	0.76696	0.782	0.522	1.36979e-114	1	Tmem59
9.30308e-119	1.34518	0.47	0.207	2.03319e-114	1	Twist1
6.90528e-116	1.65076	0.414	0.185	1.50915e-111	1	Tpd52l1
1.86234e-115	0.869767	0.702	0.426	4.07014e-111	1	Emp3
3.39554e-115	1.13503	0.61	0.367	7.42095e-111	1	Auts2
6.70616e-115	1.01314	0.564	0.296	1.46563e-110	1	Tpm2
7.24103e-115	2.29202	0.267	0.08	1.58253e-110	1	Nr4a1
5.28225e-114	1.1951	0.51	0.255	1.15443e-109	1	Bgn
7.74092e-114	1.60989	0.389	0.159	1.69178e-109	1	Clmp
1.73048e-113	1.72164	0.364	0.143	3.78195e-109	1	Gria3
7.24166e-113	0.987276	0.677	0.449	1.58266e-108	1	Pnisr
2.29391e-111	1.49465	0.433	0.197	5.01333e-107	1	Aebp1
1.58421e-110	0.6116	0.942	0.699	3.4623e-106	1	Nsa2
2.95132e-110	1.47452	0.417	0.193	6.45011e-106	1	F2r
2.14388e-108	1.21538	0.535	0.297	4.68546e-104	1	Ptprd
2.44475e-108	2.10766	0.308	0.111	5.34301e-104	1	Pcsk5
1.20063e-107	1.02946	0.469	0.208	2.62398e-103	1	Igfbp7
9.12817e-107	1.60073	0.397	0.174	1.99496e-102	1	Tcf7
4.34547e-106	1.11612	0.557	0.329	9.49701e-102	1	Asap1
4.34794e-105	1.95514	0.295	0.106	9.50241e-101	1	Kctd15
1.79775e-104	1.0151	0.566	0.325	3.92899e-100	1	Dlx5
2.81424e-104	1.3699	0.621	0.383	6.15053e-100	1	Fos
1.52332e-103	1.33621	0.488	0.262	3.32921e-99	1	Cpxm1
2.64955e-103	0.59079	0.926	0.675	5.7906e-99	1	Son
3.48973e-103	1.72768	0.329	0.125	7.62681e-99	1	Mxra8
5.28721e-103	0.891651	0.653	0.394	1.15552e-98	1	Rcn3
8.09754e-103	1.59954	0.341	0.133	1.76972e-98	1	Angpt1
3.25556e-102	1.7214	0.262	0.081	7.11502e-98	1	Mab21l2
1.42008e-101	1.24458	0.519	0.297	3.10358e-97	1	Mllt3
7.902e-101	0.967471	0.68	0.457	1.72698e-96	1	Jund
2.2881e-100	0.843455	0.647	0.403	5.00065e-96	1	Ldhb
3.04995e-99	0.555277	0.91	0.661	6.66567e-95	1	Ifitm2
1.31699e-98	1.89662	0.345	0.143	2.87829e-94	1	Fosb
1.81695e-98	0.93569	0.705	0.478	3.97095e-94	1	Xist
2.28089e-98	1.31375	0.484	0.259	4.98489e-94	1	Fbln2
2.3285e-98	1.01698	0.614	0.399	5.08895e-94	1	Clk1
2.15842e-97	0.817035	0.699	0.488	4.71722e-93	1	Rsrp1
3.22836e-97	0.984226	0.686	0.461	7.05557e-93	1	Id1
6.65086e-97	1.42099	0.432	0.211	1.45354e-92	1	Oaf
8.8459e-96	2.06879	0.266	0.09	1.93327e-91	1	Socs3
1.83988e-95	0.830759	0.56	0.279	4.02105e-91	1	Cdh11
2.80561e-95	1.52088	0.382	0.17	6.13165e-91	1	Piezo2
4.68862e-95	1.83031	0.306	0.118	1.0247e-90	1	Tceal3
9.98113e-95	1.40098	0.371	0.158	2.18138e-90	1	Foxf1
1.46137e-94	0.743257	0.703	0.491	3.19383e-90	1	Pnrc1
2.73592e-94	0.52601	0.928	0.696	5.97934e-90	1	Rbm39
5.16806e-94	1.11032	0.545	0.333	1.12948e-89	1	Arid5b
5.45524e-94	1.09402	0.527	0.319	1.19224e-89	1	Ptprs
3.06028e-93	0.580434	0.858	0.618	6.68824e-89	1	Sec62
2.19194e-91	0.627147	0.759	0.522	4.7905e-87	1	Ccnd2
1.55858e-90	0.462924	0.997	0.742	3.40627e-86	1	mt-Cytb
2.74727e-90	0.297871	0.999	0.973	6.00416e-86	1	Rps27
3.02127e-88	1.00098	0.551	0.343	6.60299e-84	1	Msi2
4.03949e-88	1.71788	0.293	0.113	8.8283e-84	1	Emilin1
4.39271e-88	1.65702	0.331	0.144	9.60026e-84	1	Samd5
1.02037e-87	1.92751	0.281	0.106	2.23003e-83	1	Ednra
1.08334e-87	0.866907	0.606	0.407	2.36764e-83	1	Tmod3
4.4728e-87	1.18619	0.477	0.275	9.77531e-83	1	Pdlim4
9.3525e-87	1.82361	0.266	0.096	2.04399e-82	1	Zeb1
3.79133e-86	0.562208	0.895	0.611	8.28595e-82	1	mt-Nd3
1.42373e-85	1.82548	0.27	0.101	3.11156e-81	1	Efnb3
2.91268e-85	0.896938	0.59	0.392	6.36566e-81	1	Zfand5
2.92219e-85	0.272096	1	0.967	6.38644e-81	1	Rpl35a
3.12654e-85	0.431171	0.997	0.769	6.83304e-81	1	mt-Co2
7.01631e-85	0.777195	0.627	0.408	1.53341e-80	1	Pdcd4
1.17097e-84	1.19252	0.517	0.322	2.55916e-80	1	Vgll4
1.97741e-84	0.666413	0.801	0.572	4.32163e-80	1	mt-Nd5
2.23176e-84	0.780551	0.601	0.37	4.87751e-80	1	Lmna
7.60701e-84	0.846448	0.672	0.462	1.66251e-79	1	Sox11
7.48861e-83	1.05895	0.369	0.161	1.63664e-78	1	Col6a1
4.27866e-82	1.0302	0.507	0.299	9.35102e-78	1	Palld
2.60602e-81	1.32889	0.395	0.198	5.69546e-77	1	Gpx7
2.92281e-80	1.06876	0.445	0.248	6.3878e-76	1	Sesn3
1.84617e-79	0.561939	0.551	0.295	4.03481e-75	1	Grb10
2.07015e-79	0.645417	0.636	0.432	4.52431e-75	1	Gm1673
3.99983e-78	0.463808	0.897	0.689	8.74163e-74	1	Eif3f
6.38195e-78	0.717441	0.746	0.5	1.39478e-73	1	Sostdc1
7.19326e-78	0.539878	0.775	0.582	1.57209e-73	1	Gabarap
8.39662e-78	0.797461	0.588	0.371	1.83508e-73	1	Snhg18
1.74567e-76	1.21639	0.411	0.221	3.81516e-72	1	Cd302
4.41916e-76	1.54083	0.322	0.148	9.65808e-72	1	Arhgef25
8.61017e-76	0.611495	0.784	0.571	1.88175e-71	1	Atrx
9.6425e-76	1.28041	0.367	0.184	2.10737e-71	1	Smarca1
1.69782e-75	0.738864	0.681	0.495	3.71058e-71	1	Luc7l2
2.75535e-75	0.569289	0.427	0.195	6.02181e-71	1	Nts
1.88511e-73	1.44651	0.346	0.173	4.1199e-69	1	Rarg
6.00798e-73	0.462043	0.777	0.584	1.31304e-68	1	Eid1
1.03823e-72	1.29791	0.353	0.179	2.26906e-68	1	Dlx3
1.33261e-72	1.11217	0.41	0.218	2.91242e-68	1	Gxylt2
1.40654e-72	1.03882	0.369	0.174	3.07399e-68	1	Col6a2
2.3341e-72	1.18787	0.427	0.243	5.10118e-68	1	Nfic
4.77552e-72	1.22378	0.434	0.261	1.04369e-67	1	Zmiz1
1.19862e-71	1.43725	0.368	0.193	2.61958e-67	1	Pcdh18
1.26666e-71	0.87116	0.567	0.392	2.76828e-67	1	Tnrc6c
4.06126e-71	1.09853	0.491	0.308	8.87589e-67	1	Sdc1
9.3411e-71	1.06719	0.481	0.302	2.0415e-66	1	Tnrc6b
1.20607e-70	1.28964	0.408	0.225	2.63586e-66	1	Adgrl3
1.22115e-70	0.669381	0.656	0.46	2.66882e-66	1	Sh3bgrl
2.2725e-70	1.12344	0.46	0.283	4.96655e-66	1	Ogt
4.89704e-70	1.29053	0.374	0.198	1.07025e-65	1	Ndn
1.59062e-69	0.458885	0.788	0.573	3.47629e-65	1	Chd3
3.06632e-69	1.4524	0.297	0.134	6.70144e-65	1	Iqgap2
3.61586e-69	0.556946	0.723	0.492	7.90246e-65	1	Fstl1
1.68985e-68	1.15068	0.411	0.237	3.69317e-64	1	Twsg1
4.34406e-68	0.794714	0.536	0.353	9.49393e-64	1	Kdm5b
1.14747e-67	1.72798	0.252	0.103	2.5078e-63	1	Dnm3
1.43928e-67	1.69784	0.266	0.115	3.14555e-63	1	Rimklb
3.18315e-66	0.495492	0.704	0.527	6.95677e-62	1	Snhg8
1.03072e-65	0.655913	0.603	0.419	2.25263e-61	1	Gstm5
1.33379e-65	1.36732	0.36	0.198	2.915e-61	1	Jarid2
1.52834e-65	0.691537	0.621	0.45	3.34019e-61	1	Btg1
6.01749e-65	0.781254	0.564	0.388	1.31512e-60	1	Smarca2
6.78589e-65	1.13731	0.378	0.21	1.48306e-60	1	Dpysl3
2.1109e-64	0.512101	0.753	0.558	4.61338e-60	1	Tmed10
2.15179e-64	0.426658	0.942	0.733	4.70273e-60	1	Nedd4
4.39417e-64	1.04668	0.448	0.276	9.60345e-60	1	Stard3nl
8.05015e-64	0.645316	0.665	0.481	1.75936e-59	1	H1f0
9.01266e-64	0.869685	0.538	0.373	1.96972e-59	1	Tia1
1.11113e-63	0.882548	0.512	0.349	2.42838e-59	1	Srpk2
1.73395e-63	0.343435	0.937	0.739	3.78955e-59	1	Pfdn5
1.74584e-63	0.693598	0.569	0.403	3.81554e-59	1	Ddx17
3.38351e-63	0.468091	0.864	0.649	7.39466e-59	1	Skp1a
1.05837e-62	0.341667	0.997	0.787	2.31306e-58	1	mt-Atp6
2.11688e-62	0.771643	0.567	0.405	4.62645e-58	1	Ddx50
3.42038e-62	0.544061	0.66	0.457	7.47525e-58	1	Pfn2
1.29877e-61	0.99829	0.355	0.175	2.83845e-57	1	Inhba
1.54041e-61	1.14101	0.427	0.262	3.36657e-57	1	Cdca7
4.8884e-61	1.46654	0.286	0.134	1.06836e-56	1	Cox4i2
6.36832e-61	0.953125	0.505	0.345	1.3918e-56	1	Aplp2
8.41301e-61	0.792674	0.55	0.389	1.83866e-56	1	Gpatch8
8.52203e-61	0.698864	0.605	0.44	1.86249e-56	1	Tra2a
1.44818e-60	1.70785	0.251	0.11	3.16499e-56	1	Jam3
2.93107e-60	1.73959	0.251	0.108	6.40585e-56	1	5033428I22Rik
4.52767e-60	0.703829	0.56	0.394	9.89522e-56	1	Map1lc3a
1.51957e-59	1.52021	0.29	0.145	3.32103e-55	1	Prdm2
1.80646e-59	1.51427	0.267	0.12	3.94801e-55	1	Gnb4
4.47729e-59	0.41835	0.913	0.629	9.78511e-55	1	mt-Nd4l
6.76733e-59	0.406978	0.963	0.67	1.479e-54	1	mt-Nd2
1.08165e-58	0.888247	0.5	0.341	2.36395e-54	1	Ash1l
2.82327e-58	1.32865	0.326	0.172	6.17025e-54	1	Ttc28
5.73615e-58	1.01681	0.429	0.263	1.25364e-53	1	Lrp1
7.76431e-58	0.818397	0.603	0.43	1.69689e-53	1	Kcnq1ot1
8.31077e-58	1.17674	0.367	0.211	1.81632e-53	1	Lima1
8.57677e-58	1.19889	0.366	0.205	1.87445e-53	1	Crlf1
8.2579e-57	0.263424	0.997	0.914	1.80476e-52	1	H3f3b
4.446e-56	0.780529	0.539	0.387	9.71673e-52	1	Mier1
4.88208e-56	1.19425	0.323	0.168	1.06698e-51	1	Fbn1
8.64148e-56	0.356725	0.963	0.763	1.8886e-51	1	Morf4l1
9.11618e-56	0.334104	0.834	0.618	1.99234e-51	1	Cald1
2.37691e-55	0.479477	0.753	0.572	5.19473e-51	1	Fus
4.12026e-55	0.542942	0.608	0.415	9.00483e-51	1	Meg3
1.01796e-54	0.515245	0.631	0.47	2.22474e-50	1	Maged1
2.4484e-54	1.28999	0.286	0.143	5.35097e-50	1	Cebpb
5.80353e-54	0.982018	0.437	0.276	1.26836e-49	1	Adgrl2
7.06406e-54	0.725812	0.442	0.277	1.54385e-49	1	Dlx2
9.72779e-54	1.23801	0.321	0.169	2.12601e-49	1	Matn4
1.99818e-53	1.2946	0.255	0.116	4.36703e-49	1	Tgfbi
2.70387e-53	0.334566	0.862	0.68	5.90931e-49	1	2410006H16Rik
3.53536e-53	0.773511	0.484	0.335	7.72654e-49	1	Eif4a2
5.10891e-53	0.965626	0.436	0.286	1.11655e-48	1	Itm2c
8.75457e-53	0.933687	0.396	0.249	1.91331e-48	1	Mrps6
2.69306e-52	0.530323	0.612	0.437	5.88568e-48	1	Ahnak
2.85543e-52	0.474966	0.71	0.541	6.24054e-48	1	Srsf11
3.79354e-52	0.330847	0.806	0.619	8.29078e-48	1	Atxn7l3b
6.26723e-52	0.379089	0.708	0.539	1.3697e-47	1	Hsbp1
6.86389e-52	0.634672	0.579	0.431	1.5001e-47	1	Tspan3
2.21031e-51	0.943796	0.473	0.327	4.83064e-47	1	Skil
5.56779e-51	1.23225	0.302	0.157	1.21684e-46	1	Zfhx4
1.12727e-50	0.392532	0.697	0.536	2.46366e-46	1	Npc2
1.31716e-50	1.23563	0.311	0.171	2.87865e-46	1	Irf2bpl
1.65167e-50	0.54834	0.563	0.418	3.60972e-46	1	Hsd17b10
2.76668e-50	0.387726	0.733	0.571	6.04658e-46	1	Atp6v0c
3.69652e-50	0.815053	0.431	0.282	8.07875e-46	1	Thra
5.01846e-50	0.323366	0.801	0.624	1.09679e-45	1	Eif3h
5.17814e-50	0.453527	0.71	0.535	1.13168e-45	1	Ttc3
8.87316e-50	1.47347	0.253	0.12	1.93923e-45	1	Tmem119
9.57234e-50	1.3948	0.306	0.167	2.09203e-45	1	Frmd4a
9.85599e-50	0.713867	0.544	0.399	2.15403e-45	1	Nktr
2.26749e-49	0.947805	0.399	0.246	4.9556e-45	1	Junb
2.71175e-49	0.319371	0.784	0.606	5.92652e-45	1	Ptms
3.26846e-49	0.427067	0.58	0.394	7.14322e-45	1	Csrp2
7.25368e-49	0.499245	0.634	0.484	1.58529e-44	1	Nenf
7.55348e-49	0.720459	0.406	0.246	1.65081e-44	1	Plpp3
9.3148e-49	0.355625	0.768	0.601	2.03575e-44	1	Eif3e
7.6357e-48	1.05734	0.361	0.22	1.66878e-43	1	Nfat5
3.09214e-47	1.2514	0.338	0.204	6.75787e-43	1	Slc25a36
3.54829e-47	1.04923	0.376	0.241	7.75478e-43	1	Ro60
5.00258e-47	0.541632	0.588	0.457	1.09331e-42	1	Eif1b
1.42205e-46	1.39705	0.27	0.14	3.10789e-42	1	Cachd1
1.56057e-46	1.24851	0.362	0.229	3.41064e-42	1	Lnpk
1.99843e-46	0.951496	0.334	0.19	4.36756e-42	1	Tmem176a
3.86396e-46	0.622597	0.547	0.405	8.44469e-42	1	Arhgap5
6.32416e-46	1.3683	0.323	0.194	1.38214e-41	1	Oxr1
1.0669e-45	0.311006	0.673	0.528	2.33172e-41	1	Srsf5
1.12754e-45	1.21776	0.309	0.178	2.46425e-41	1	Stk3
3.13592e-45	0.9839	0.399	0.259	6.85354e-41	1	Fzd3
1.03899e-44	0.947315	0.408	0.274	2.27072e-40	1	Ttc14
1.18036e-44	0.634912	0.297	0.152	2.57968e-40	1	Pthlh
2.74027e-44	1.21194	0.305	0.177	5.98887e-40	1	Osbpl8
2.92794e-44	0.398645	0.674	0.52	6.399e-40	1	Serf1
4.1893e-44	0.313602	0.836	0.643	9.15571e-40	1	Pebp1
5.8675e-44	0.476524	0.56	0.421	1.28234e-39	1	Psme1
9.86191e-44	0.602867	0.508	0.378	2.15532e-39	1	N4bp2l2
1.1356e-43	0.614121	0.299	0.153	2.48186e-39	1	Lsp1
1.75735e-43	1.17802	0.31	0.179	3.84068e-39	1	Sdc2
3.24008e-43	0.428737	0.642	0.5	7.0812e-39	1	Ncor1
4.65579e-43	0.710125	0.482	0.354	1.01752e-38	1	Kmt2e
5.22812e-43	0.579012	0.511	0.377	1.14261e-38	1	Kifap3
8.02633e-43	0.252653	0.982	0.824	1.75416e-38	1	Gas5
1.3409e-42	0.72706	0.475	0.348	2.93054e-38	1	Rbbp6
1.6622e-42	0.837842	0.44	0.307	3.63273e-38	1	Zfp260
2.28395e-42	0.600293	0.44	0.295	4.99157e-38	1	6330403K07Rik
1.12456e-41	0.688902	0.452	0.321	2.45773e-37	1	Rbm5
1.5878e-41	0.693174	0.502	0.374	3.47015e-37	1	Bptf
3.47953e-41	0.843411	0.424	0.299	7.60451e-37	1	Phf3
4.21174e-41	0.456498	0.527	0.368	9.20477e-37	1	Tmem176b
4.71303e-41	0.558128	0.551	0.424	1.03003e-36	1	Rcn2
5.10327e-41	0.58613	0.488	0.343	1.11532e-36	1	App
5.43558e-41	0.91408	0.43	0.304	1.18795e-36	1	Mycbp2
1.00814e-40	0.85142	0.315	0.174	2.20329e-36	1	Pcolce
1.09517e-40	0.285146	0.608	0.432	2.3935e-36	1	Col5a2
1.1504e-40	1.24244	0.273	0.149	2.51419e-36	1	P3h3
1.16078e-40	1.06255	0.349	0.224	2.53689e-36	1	Tasor
2.54276e-40	0.544205	0.535	0.384	5.5572e-36	1	Fermt2
2.88326e-40	1.04305	0.332	0.207	6.30136e-36	1	Klhl24
3.16646e-40	0.73385	0.438	0.302	6.9203e-36	1	Selenom
9.35693e-40	1.28987	0.255	0.137	2.04496e-35	1	Arhgef40
9.91162e-40	0.799726	0.441	0.318	2.16618e-35	1	Zcchc7
1.20303e-39	0.66655	0.469	0.345	2.62922e-35	1	Znrd1
1.22708e-39	0.961034	0.385	0.265	2.68178e-35	1	Sp3
3.35405e-39	1.42341	0.262	0.147	7.33027e-35	1	Gprasp1
1.58433e-38	0.523571	0.619	0.473	3.46256e-34	1	Slc38a2
2.52053e-38	0.979859	0.379	0.262	5.50861e-34	1	Ptbp2
2.88994e-38	0.422706	0.577	0.451	6.31597e-34	1	Mpc2
4.23899e-38	0.544186	0.482	0.343	9.26431e-34	1	Maged2
5.08303e-38	0.951767	0.401	0.282	1.1109e-33	1	Kmt2a
8.2927e-38	0.339931	0.661	0.523	1.81237e-33	1	Rsrc2
2.80149e-37	0.534518	0.519	0.398	6.12265e-33	1	Arid4b
3.40543e-37	0.27879	0.703	0.549	7.44256e-33	1	Aprt
4.80314e-37	1.1305	0.34	0.221	1.04973e-32	1	4932438A13Rik
6.25416e-37	1.40129	0.262	0.15	1.36685e-32	1	Scai
7.60007e-37	0.256659	0.76	0.561	1.661e-32	1	Rrbp1
9.13351e-37	1.07455	0.297	0.178	1.99613e-32	1	Crtap
1.39439e-36	0.805729	0.392	0.274	3.04745e-32	1	Irf2bp2
1.43691e-36	0.278098	0.669	0.525	3.14037e-32	1	Hp1bp3
1.8405e-36	0.345811	0.575	0.456	4.02241e-32	1	Tcf25
3.53983e-36	0.976435	0.371	0.254	7.73631e-32	1	Ap3s1
6.58529e-36	0.72494	0.438	0.322	1.43921e-31	1	Zfp644
7.46647e-36	0.729467	0.43	0.311	1.6318e-31	1	Crebbp
7.61755e-36	0.881824	0.35	0.223	1.66482e-31	1	Blvrb
1.0485e-35	0.465306	0.558	0.431	2.29149e-31	1	Lman1
1.21712e-35	0.310664	0.693	0.544	2.66001e-31	1	Arf4
1.69154e-35	0.589523	0.488	0.373	3.69685e-31	1	Ctsb
2.11894e-35	0.251241	0.875	0.68	4.63095e-31	1	Slc25a4
2.68887e-35	0.623472	0.425	0.309	5.87653e-31	1	Dnajc15
5.84147e-35	0.71093	0.445	0.328	1.27665e-30	1	Aff4
5.87461e-35	0.329142	0.603	0.476	1.2839e-30	1	Atp6v0e
6.27857e-35	0.30155	0.749	0.577	1.37218e-30	1	Rbm25
8.20702e-35	0.288646	0.844	0.664	1.79364e-30	1	Srrm2
8.7454e-35	0.977661	0.347	0.235	1.91131e-30	1	Plgrkt
9.98789e-35	0.642453	0.416	0.284	2.18285e-30	1	Rbp1
1.17905e-34	0.724164	0.429	0.315	2.57681e-30	1	Lamp2
1.27464e-34	0.484768	0.502	0.384	2.78572e-30	1	Prdx5
1.31762e-34	0.685918	0.44	0.322	2.87966e-30	1	Sdc4
1.69359e-34	0.270968	0.8	0.617	3.70134e-30	1	Prrc2c
2.51051e-34	0.955428	0.263	0.15	5.48671e-30	1	C1qtnf4
3.23771e-34	0.919864	0.369	0.255	7.07601e-30	1	Akap13
3.59813e-34	1.04917	0.264	0.154	7.86371e-30	1	Tle1
3.99015e-34	0.896558	0.274	0.154	8.72047e-30	1	Bicc1
1.23926e-33	0.557596	0.471	0.358	2.70841e-29	1	Bod1l
1.46588e-33	1.17371	0.279	0.171	3.20367e-29	1	Zbtb1
1.83474e-33	0.698418	0.268	0.148	4.00981e-29	1	Myl9
3.46541e-33	0.274144	0.725	0.57	7.57366e-29	1	Cd81
5.05335e-33	0.847119	0.284	0.166	1.10441e-28	1	Loxl2
5.2062e-33	0.428206	0.579	0.453	1.13781e-28	1	Tbrg1
5.63494e-33	0.591194	0.497	0.386	1.23152e-28	1	Tcf12
6.88824e-33	0.308146	0.659	0.533	1.50542e-28	1	Selenok
8.01051e-33	0.739377	0.406	0.297	1.7507e-28	1	Zmym4
8.11751e-33	1.07164	0.31	0.2	1.77408e-28	1	Etnk1
1.01024e-32	0.686572	0.422	0.314	2.20788e-28	1	Cldnd1
1.08436e-32	0.998584	0.316	0.207	2.36987e-28	1	Gli3
1.45412e-32	0.260762	0.746	0.596	3.17798e-28	1	Csnk1a1
2.20657e-32	0.443151	0.577	0.453	4.82246e-28	1	Pcm1
2.47789e-32	0.365059	0.642	0.514	5.41542e-28	1	Hnrnpr
3.14565e-32	0.662615	0.425	0.315	6.87481e-28	1	Psap
4.78294e-32	0.875633	0.286	0.174	1.04531e-27	1	Efnb2
7.65443e-32	0.590375	0.473	0.362	1.67288e-27	1	Rsf1
8.28703e-32	0.740001	0.448	0.34	1.81113e-27	1	Ccdc88a
8.65684e-32	0.631449	0.436	0.328	1.89195e-27	1	Capns1
9.21043e-32	0.68876	0.441	0.333	2.01294e-27	1	Zfp292
1.17585e-31	0.759666	0.359	0.247	2.56981e-27	1	Ech1
1.60687e-31	0.334327	0.541	0.407	3.51181e-27	1	Anxa5
1.6947e-31	1.1709	0.286	0.181	3.70377e-27	1	Ext1
1.97143e-31	0.375241	0.621	0.489	4.30857e-27	1	Tm9sf3
2.76925e-31	0.443962	0.519	0.406	6.0522e-27	1	Phf14
4.21422e-31	0.752997	0.445	0.334	9.21018e-27	1	Igf1r
6.03227e-31	0.888641	0.351	0.245	1.31835e-26	1	Nbdy
1.06966e-30	0.290465	0.705	0.572	2.33774e-26	1	Selenof
1.52656e-30	0.881915	0.366	0.259	3.3363e-26	1	Rxylt1
1.543e-30	1.03446	0.295	0.189	3.37223e-26	1	Nucb1
1.8414e-30	0.97833	0.3	0.193	4.02438e-26	1	Gsn
2.05541e-30	0.322264	0.612	0.495	4.49211e-26	1	Pafah1b1
2.47178e-30	0.502363	0.503	0.387	5.40208e-26	1	Ckap4
2.5606e-30	0.507942	0.466	0.357	5.5962e-26	1	Sept11
2.92339e-30	0.920411	0.31	0.205	6.38907e-26	1	Cntln
4.26214e-30	0.37992	0.59	0.475	9.31491e-26	1	Ppig
5.59567e-30	0.770472	0.293	0.183	1.22293e-25	1	S100a13
1.00518e-29	0.601641	0.419	0.314	2.19683e-25	1	Jak1
1.25389e-29	0.741414	0.346	0.24	2.74039e-25	1	Dnmt3a
2.54054e-29	1.22063	0.264	0.165	5.55235e-25	1	Tmx4
2.59413e-29	0.613454	0.452	0.346	5.66947e-25	1	Gng10
2.683e-29	0.425451	0.51	0.409	5.86369e-25	1	Ndfip1
2.90054e-29	1.01847	0.291	0.188	6.33912e-25	1	Efemp2
3.38383e-29	0.57785	0.498	0.403	7.39536e-25	1	Sptssa
5.68447e-29	0.92048	0.307	0.204	1.24234e-24	1	Hdgfl3
6.04067e-29	0.377878	0.531	0.421	1.32019e-24	1	Cox20
7.64049e-29	1.07774	0.286	0.186	1.66983e-24	1	Efnb1
9.62631e-29	1.00303	0.284	0.182	2.10383e-24	1	Eea1
1.18301e-28	0.951366	0.327	0.225	2.58548e-24	1	Actn1
1.19749e-28	0.595821	0.403	0.303	2.61711e-24	1	Cirbp
1.20431e-28	0.702947	0.381	0.275	2.63202e-24	1	Dock7
1.24745e-28	0.934414	0.281	0.176	2.72631e-24	1	Tns3
1.50886e-28	0.617417	0.281	0.173	3.29761e-24	1	Ifitm1
2.03119e-28	0.884132	0.255	0.152	4.43917e-24	1	Ppp1r15a
2.3031e-28	0.573797	0.43	0.327	5.03343e-24	1	Usp9x
2.81369e-28	0.317986	0.625	0.519	6.14932e-24	1	Trmt112
3.66377e-28	0.686386	0.399	0.302	8.00717e-24	1	Ankrd17
4.21465e-28	0.897081	0.356	0.257	9.21112e-24	1	Asph
6.77601e-28	0.638706	0.416	0.31	1.4809e-23	1	Gpx8
6.80385e-28	0.733101	0.363	0.267	1.48698e-23	1	Isoc1
1.04234e-27	0.359516	0.564	0.456	2.27803e-23	1	Dhx36
1.32032e-27	1.14845	0.256	0.161	2.88557e-23	1	Cdk14
1.8637e-27	0.533149	0.461	0.362	4.07311e-23	1	Zc3h13
2.1557e-27	0.893087	0.333	0.233	4.71129e-23	1	Cd47
2.70856e-27	0.330317	0.55	0.452	5.91955e-23	1	Smap1
2.93725e-27	0.383718	0.514	0.417	6.41937e-23	1	Ola1
3.51399e-27	0.72027	0.31	0.21	7.67982e-23	1	Sqstm1
3.71168e-27	0.892751	0.327	0.23	8.11188e-23	1	Nup98
3.93126e-27	0.395681	0.521	0.417	8.59178e-23	1	Nsd1
4.0695e-27	0.300287	0.685	0.551	8.89388e-23	1	Fubp1
4.68512e-27	0.799794	0.382	0.284	1.02393e-22	1	Oat
4.83469e-27	0.572279	0.471	0.378	1.05662e-22	1	Btbd7
4.87416e-27	0.551065	0.417	0.316	1.06525e-22	1	Fscn1
8.53248e-27	0.547387	0.356	0.246	1.86477e-22	1	Bcl11b
1.52525e-26	0.875586	0.292	0.195	3.33342e-22	1	Vegfa
2.31281e-26	0.673903	0.404	0.31	5.05465e-22	1	Mkln1
2.68002e-26	0.649471	0.365	0.261	5.85719e-22	1	Lpp
3.66349e-26	0.93377	0.295	0.198	8.00657e-22	1	Gfpt1
4.54709e-26	0.263012	0.491	0.344	9.93767e-22	1	Crabp1
4.72675e-26	0.650199	0.401	0.309	1.03303e-21	1	Ccnl1
5.30322e-26	0.832663	0.35	0.258	1.15902e-21	1	Smad7
6.54185e-26	0.77447	0.349	0.255	1.42972e-21	1	Lztfl1
8.20322e-26	0.447622	0.475	0.376	1.79281e-21	1	Tmem223
1.00617e-25	0.80866	0.284	0.19	2.19899e-21	1	Dtd1
1.24874e-25	0.548925	0.39	0.294	2.72913e-21	1	Sdf2
1.37338e-25	0.556673	0.269	0.162	3.00153e-21	1	Col12a1
1.45361e-25	0.510093	0.479	0.386	3.17687e-21	1	Brd1
1.63257e-25	0.851769	0.319	0.223	3.56798e-21	1	Lrpap1
1.74091e-25	0.505099	0.431	0.341	3.80476e-21	1	Zfand6
1.78407e-25	0.452168	0.454	0.351	3.8991e-21	1	Pbx1
1.79928e-25	0.491601	0.475	0.379	3.93233e-21	1	Dctn4
2.35215e-25	0.316213	0.453	0.339	5.14062e-21	1	Crabp2
3.03068e-25	0.98121	0.256	0.163	6.62355e-21	1	Wwtr1
3.46058e-25	0.60129	0.399	0.305	7.5631e-21	1	Ergic3
3.81773e-25	0.9576	0.284	0.191	8.34364e-21	1	Ypel3
4.7098e-25	0.465688	0.476	0.381	1.02933e-20	1	Pum1
7.74275e-25	1.08027	0.257	0.166	1.69218e-20	1	Chpt1
8.06383e-25	0.658093	0.414	0.324	1.76235e-20	1	Zfp638
1.02821e-24	0.908843	0.288	0.199	2.24716e-20	1	Dguok
1.3127e-24	0.834313	0.268	0.174	2.8689e-20	1	Txnip
1.51057e-24	0.610157	0.412	0.318	3.30135e-20	1	Eif1a
1.53883e-24	0.653017	0.376	0.285	3.36312e-20	1	Hook3
1.55081e-24	0.889276	0.299	0.203	3.38931e-20	1	Copz2
1.93945e-24	0.741754	0.301	0.208	4.23867e-20	1	Cdc37l1
2.68353e-24	0.554294	0.396	0.304	5.86485e-20	1	Wdr33
3.35037e-24	0.381651	0.479	0.383	7.32223e-20	1	Rex1bd
3.38774e-24	0.930249	0.302	0.211	7.40391e-20	1	Pnpla8
3.53542e-24	0.328103	0.508	0.411	7.72666e-20	1	Svbp
3.68814e-24	0.325867	0.527	0.431	8.06042e-20	1	Cggbp1
3.96418e-24	0.400596	0.519	0.431	8.66372e-20	1	Kdelr1
5.89521e-24	0.927169	0.302	0.211	1.2884e-19	1	Zdhhc20
6.60998e-24	0.26077	0.58	0.485	1.44461e-19	1	Tle5
8.02885e-24	0.42477	0.494	0.408	1.75471e-19	1	Chmp4b
1.37329e-23	0.415652	0.458	0.372	3.00132e-19	1	Rp9
1.49111e-23	0.935588	0.29	0.201	3.25881e-19	1	Mysm1
1.52433e-23	0.841687	0.29	0.197	3.33142e-19	1	Mpzl1
1.63477e-23	0.735505	0.315	0.225	3.5728e-19	1	Atraid
2.02927e-23	0.562715	0.45	0.365	4.43498e-19	1	Rcn1
2.06051e-23	0.81131	0.342	0.257	4.50324e-19	1	Sypl
2.16385e-23	0.423714	0.476	0.392	4.72908e-19	1	Ubxn4
2.4173e-23	0.764044	0.364	0.277	5.283e-19	1	Serinc1
2.4257e-23	0.515094	0.351	0.26	5.30136e-19	1	Use1
2.9129e-23	0.393781	0.479	0.386	6.36614e-19	1	Senp6
3.29036e-23	1.03913	0.264	0.175	7.19107e-19	1	Nfe2l2
3.93424e-23	0.379295	0.54	0.444	8.59828e-19	1	Nisch
4.21873e-23	0.819671	0.316	0.227	9.22005e-19	1	Tnrc18
4.53071e-23	0.72613	0.317	0.219	9.90188e-19	1	Notch2
4.79503e-23	0.945767	0.275	0.184	1.04795e-18	1	Frem1
5.50706e-23	0.900124	0.263	0.173	1.20357e-18	1	Ikbip
6.83197e-23	0.984536	0.262	0.178	1.49313e-18	1	Clk4
7.68405e-23	0.345652	0.481	0.38	1.67935e-18	1	Fgfr1
8.39162e-23	0.416214	0.397	0.307	1.83399e-18	1	Hcfc1r1
1.29676e-22	0.631587	0.392	0.307	2.83407e-18	1	Mcl1
1.32113e-22	0.705094	0.338	0.247	2.88734e-18	1	Ccnd3
1.37265e-22	0.313766	0.554	0.462	2.99992e-18	1	Tsn
1.41802e-22	0.773128	0.291	0.203	3.09908e-18	1	Kif3a
1.55932e-22	0.283202	0.631	0.518	3.4079e-18	1	Mtdh
1.64548e-22	0.611081	0.34	0.252	3.59619e-18	1	Smim14
2.24033e-22	0.839107	0.308	0.222	4.89625e-18	1	Tcaf1
2.31897e-22	1.10848	0.258	0.174	5.06812e-18	1	Nbeal1
2.69961e-22	0.259577	0.595	0.489	5.90001e-18	1	Acin1
2.90749e-22	0.354055	0.517	0.438	6.35432e-18	1	Rab18
3.0975e-22	0.487484	0.342	0.23	6.7696e-18	1	Wif1
4.20009e-22	0.376878	0.434	0.342	9.1793e-18	1	Cul3
4.4079e-22	0.524281	0.429	0.338	9.63346e-18	1	Gm26917
4.53803e-22	0.481985	0.438	0.354	9.91785e-18	1	Rsrc1
5.45209e-22	0.539747	0.376	0.29	1.19156e-17	1	Rraga
5.57047e-22	0.915669	0.304	0.221	1.21743e-17	1	Krit1
5.83921e-22	0.515714	0.442	0.354	1.27616e-17	1	Akap9
6.24021e-22	0.353786	0.489	0.399	1.3638e-17	1	Calm3
6.93411e-22	0.251441	0.578	0.473	1.51545e-17	1	Ythdc1
7.48466e-22	0.869104	0.275	0.188	1.63577e-17	1	Rab13
9.50894e-22	0.487428	0.343	0.248	2.07818e-17	1	B2m
9.91325e-22	0.272667	0.671	0.521	2.16654e-17	1	Jun
1.0376e-21	0.652327	0.429	0.348	2.26767e-17	1	Mmp14
1.08706e-21	0.712827	0.345	0.26	2.37576e-17	1	Cspp1
1.30162e-21	0.521819	0.367	0.275	2.84469e-17	1	Ier2
1.90609e-21	0.442418	0.462	0.381	4.16577e-17	1	Rbm26
2.41027e-21	0.269528	0.54	0.447	5.26764e-17	1	Ctsl
2.53016e-21	0.947747	0.25	0.168	5.52967e-17	1	Irf2
2.89787e-21	0.889306	0.29	0.207	6.3333e-17	1	Angel2
2.92113e-21	0.437418	0.442	0.366	6.38414e-17	1	Tmem50a
3.7337e-21	0.695772	0.325	0.243	8.15999e-17	1	Supt20
4.51855e-21	0.453266	0.462	0.373	9.87529e-17	1	Golgb1
4.84108e-21	0.480303	0.405	0.323	1.05802e-16	1	1110038F14Rik
4.87228e-21	0.701458	0.351	0.268	1.06484e-16	1	Casc4
5.03492e-21	0.439328	0.371	0.287	1.10038e-16	1	Epb41l4aos
5.31839e-21	0.480939	0.434	0.352	1.16233e-16	1	Wac
5.61691e-21	0.640209	0.375	0.291	1.22758e-16	1	Bmpr2
6.90301e-21	1.0075	0.253	0.171	1.50865e-16	1	Pex3
7.86637e-21	0.343401	0.351	0.257	1.7192e-16	1	Nfkbia
7.98506e-21	0.27888	0.562	0.46	1.74514e-16	1	Ankrd11
9.23064e-21	0.335589	0.429	0.348	2.01736e-16	1	Eif4b
1.00054e-20	0.883003	0.331	0.251	2.18667e-16	1	Tm9sf4
1.01271e-20	0.495261	0.386	0.307	2.21327e-16	1	Cir1
1.12212e-20	0.769076	0.308	0.225	2.45239e-16	1	Sde2
1.46708e-20	0.702382	0.336	0.255	3.20631e-16	1	Nck1
2.21243e-20	0.288755	0.456	0.362	4.83526e-16	1	Chd6
2.93306e-20	0.481544	0.37	0.287	6.4102e-16	1	Chmp2b
3.27879e-20	0.57639	0.363	0.28	7.1658e-16	1	Dap
3.83278e-20	0.56054	0.318	0.234	8.37655e-16	1	Cbr1
4.2183e-20	0.511436	0.44	0.356	9.21908e-16	1	Selenos
4.41726e-20	0.891251	0.302	0.223	9.65392e-16	1	Tmx3
5.40969e-20	0.557817	0.377	0.297	1.18229e-15	1	Tab2
7.51833e-20	0.433825	0.408	0.326	1.64313e-15	1	Zmynd11
8.091e-20	0.5453	0.401	0.327	1.76829e-15	1	Setd5
1.83996e-19	0.444214	0.397	0.322	4.02122e-15	1	Hadh
1.92206e-19	0.672856	0.359	0.283	4.20067e-15	1	Zzz3
2.14505e-19	0.581191	0.386	0.312	4.688e-15	1	Srek1
2.44038e-19	0.597636	0.365	0.283	5.33345e-15	1	Tmem263
2.44989e-19	0.71906	0.319	0.241	5.35424e-15	1	Xrn1
2.53853e-19	0.792428	0.251	0.171	5.54796e-15	1	Ddit4
3.85147e-19	0.457367	0.43	0.346	8.41739e-15	1	Nfe2l1
4.18176e-19	0.286444	0.509	0.429	9.13925e-15	1	Matr3
4.38347e-19	0.803798	0.296	0.218	9.58007e-15	1	Myo1b
4.5303e-19	0.881093	0.273	0.199	9.90098e-15	1	Tmeff1
4.72031e-19	0.707687	0.294	0.218	1.03162e-14	1	Cdkn1b
4.84859e-19	0.441112	0.418	0.341	1.05966e-14	1	Sri
8.38978e-19	0.311299	0.488	0.407	1.83359e-14	1	Tln1
9.03593e-19	0.695927	0.368	0.292	1.9748e-14	1	Glg1
9.99184e-19	0.775172	0.253	0.176	2.18372e-14	1	Epm2aip1
1.08119e-18	0.694161	0.319	0.234	2.36293e-14	1	Col5a1
1.20224e-18	0.818015	0.273	0.197	2.62749e-14	1	Senp7
1.47791e-18	0.463046	0.376	0.3	3.22997e-14	1	Psme2
1.50328e-18	0.439121	0.414	0.342	3.28542e-14	1	R3hdm1
1.79193e-18	0.636906	0.308	0.227	3.91627e-14	1	Cpe
1.89073e-18	0.95316	0.269	0.195	4.13218e-14	1	Rictor
2.2296e-18	0.861347	0.282	0.209	4.87278e-14	1	Zranb1
2.279e-18	0.285466	0.562	0.481	4.98076e-14	1	Rab14
2.85027e-18	0.766394	0.284	0.207	6.22927e-14	1	Mast4
3.00076e-18	0.628275	0.318	0.237	6.55816e-14	1	Mxd4
3.16002e-18	0.590457	0.355	0.282	6.90621e-14	1	Foxn3
3.38364e-18	0.280044	0.527	0.438	7.39495e-14	1	Tcf4
3.47917e-18	1.03471	0.251	0.178	7.60372e-14	1	4632427E13Rik
4.46776e-18	0.710341	0.269	0.194	9.76429e-14	1	Cyhr1
4.54408e-18	0.391825	0.408	0.335	9.93108e-14	1	Aldh2
4.69599e-18	0.349782	0.449	0.375	1.02631e-13	1	Adnp
4.82201e-18	0.691106	0.32	0.247	1.05385e-13	1	Twistnb
5.56094e-18	0.461278	0.397	0.321	1.21534e-13	1	Rest
6.08027e-18	0.568701	0.348	0.273	1.32884e-13	1	Add1
7.08111e-18	0.688802	0.323	0.25	1.54758e-13	1	Impa1
7.70318e-18	0.589634	0.353	0.278	1.68353e-13	1	Ccdc90b
7.92338e-18	0.509706	0.327	0.241	1.73165e-13	1	Rhoc
8.69865e-18	0.469978	0.394	0.319	1.90109e-13	1	Zfr
9.98938e-18	0.516479	0.391	0.319	2.18318e-13	1	Rab34
1.26029e-17	0.72611	0.298	0.224	2.75437e-13	1	Fcho2
1.36002e-17	0.80762	0.3	0.228	2.97232e-13	1	Gls
1.48942e-17	0.313987	0.573	0.48	3.25513e-13	1	Sox4
1.52113e-17	0.757977	0.276	0.202	3.32443e-13	1	Evi5
1.74393e-17	0.821126	0.271	0.197	3.81136e-13	1	Kif1b
1.82843e-17	0.71697	0.295	0.218	3.99604e-13	1	Lpar1
1.85814e-17	0.425978	0.394	0.323	4.06096e-13	1	Klhl9
2.05323e-17	0.541026	0.394	0.323	4.48733e-13	1	Tnrc6a
2.14144e-17	0.673488	0.312	0.239	4.68012e-13	1	Resf1
2.51603e-17	0.778563	0.256	0.178	5.49878e-13	1	Phldb2
2.56424e-17	0.862783	0.255	0.185	5.60414e-13	1	Klhl7
2.96787e-17	0.603979	0.358	0.287	6.48627e-13	1	Mesd
3.01762e-17	0.331087	0.443	0.366	6.595e-13	1	Zfp266
3.78341e-17	0.559132	0.303	0.23	8.26863e-13	1	Emc2
4.00622e-17	0.264188	0.555	0.467	8.7556e-13	1	Rtn4
4.17327e-17	0.718663	0.273	0.201	9.12068e-13	1	Ip6k2
4.17807e-17	0.328973	0.432	0.358	9.13117e-13	1	Ccdc50
4.49408e-17	0.85223	0.251	0.18	9.82181e-13	1	Rbm4b
5.04197e-17	0.65708	0.309	0.236	1.10192e-12	1	Wsb1
6.09814e-17	0.645863	0.314	0.242	1.33275e-12	1	Erlec1
6.17541e-17	0.774586	0.279	0.208	1.34963e-12	1	Ahi1
7.52616e-17	0.767071	0.301	0.227	1.64484e-12	1	Gadd45b
7.60523e-17	0.544626	0.332	0.261	1.66212e-12	1	Tbl1x
7.71178e-17	0.308419	0.483	0.413	1.68541e-12	1	Dusp11
7.96221e-17	0.641649	0.348	0.278	1.74014e-12	1	Tlk1
9.86437e-17	0.5998	0.38	0.311	2.15586e-12	1	Pgrmc2
1.28455e-16	0.449444	0.258	0.174	2.80738e-12	1	Mme
1.4224e-16	0.593752	0.353	0.285	3.10866e-12	1	Smim10l1
1.47815e-16	0.250194	0.484	0.415	3.23051e-12	1	Cdc26
1.54689e-16	0.533276	0.344	0.273	3.38074e-12	1	Dcaf8
1.81228e-16	0.687598	0.313	0.243	3.96073e-12	1	Chd2
2.45549e-16	0.547755	0.354	0.284	5.36647e-12	1	Rbfox2
2.45662e-16	0.623024	0.322	0.255	5.36895e-12	1	Cul5
2.54662e-16	0.542043	0.334	0.266	5.56565e-12	1	Nckap1
2.72817e-16	0.651325	0.289	0.22	5.96241e-12	1	Parva
3.31884e-16	0.538506	0.362	0.293	7.25333e-12	1	Copa
3.43295e-16	0.755012	0.326	0.255	7.50272e-12	1	Robo1
3.60006e-16	0.482967	0.346	0.27	7.86793e-12	1	Arl4a
3.69127e-16	0.505125	0.347	0.276	8.06728e-12	1	Ubn2
5.53703e-16	0.799135	0.266	0.198	1.21012e-11	1	Fam193a
6.26158e-16	0.358008	0.405	0.337	1.36847e-11	1	Vezf1
7.04159e-16	0.557092	0.353	0.287	1.53894e-11	1	Dnajc10
7.24321e-16	0.746468	0.27	0.196	1.583e-11	1	Fkbp7
7.50655e-16	0.328029	0.389	0.297	1.64056e-11	1	Wnt5a
7.86962e-16	0.569713	0.252	0.177	1.71991e-11	1	Dusp1
8.17355e-16	0.534675	0.334	0.265	1.78633e-11	1	Kif2a
8.54978e-16	0.30016	0.461	0.397	1.86856e-11	1	Snw1
9.23887e-16	0.70115	0.256	0.188	2.01915e-11	1	Ssbp4
1.31183e-15	0.616077	0.323	0.255	2.86701e-11	1	Pds5b
1.36802e-15	0.447693	0.372	0.305	2.98981e-11	1	Ctdspl2
1.57533e-15	0.894357	0.254	0.187	3.44289e-11	1	Galnt11
2.67369e-15	0.725705	0.253	0.188	5.84335e-11	1	Fam168a
2.81425e-15	0.659353	0.26	0.191	6.15054e-11	1	Plekha5
2.92768e-15	0.513474	0.357	0.292	6.39844e-11	1	Snrnp48
2.93167e-15	0.455792	0.383	0.316	6.40717e-11	1	2900097C17Rik
3.24516e-15	0.619835	0.27	0.202	7.09231e-11	1	Hbp1
3.75117e-15	0.424153	0.395	0.334	8.19817e-11	1	Gpbp1
4.15211e-15	0.356882	0.371	0.305	9.07445e-11	1	Upf3b
4.18494e-15	0.736933	0.281	0.214	9.14618e-11	1	Pcmtd1
4.95757e-15	0.280487	0.477	0.407	1.08348e-10	1	Huwe1
6.38161e-15	0.53201	0.335	0.271	1.3947e-10	1	Cdk12
7.05791e-15	0.582751	0.344	0.279	1.54251e-10	1	Upf2
7.8251e-15	0.514124	0.298	0.228	1.71018e-10	1	Cox6b2
7.88067e-15	0.506407	0.318	0.252	1.72232e-10	1	Nufip2
8.18868e-15	0.253287	0.485	0.413	1.78964e-10	1	Srpr
9.14744e-15	0.252585	0.451	0.395	1.99917e-10	1	Glo1
1.0171e-14	0.274198	0.461	0.406	2.22287e-10	1	Myl12b
1.15608e-14	0.821113	0.277	0.214	2.52661e-10	1	Helz
1.62047e-14	0.4568	0.356	0.29	3.54154e-10	1	Brd9
1.67004e-14	0.315419	0.412	0.351	3.64986e-10	1	Strn3
1.77321e-14	0.454305	0.344	0.276	3.87535e-10	1	Trpm7
1.87249e-14	0.622357	0.277	0.211	4.09233e-10	1	Neo1
2.53358e-14	0.640082	0.303	0.24	5.53713e-10	1	Setd2
2.58405e-14	0.355304	0.371	0.296	5.64744e-10	1	Hmga2
2.98287e-14	0.51145	0.312	0.249	6.51905e-10	1	Zmynd8
3.17455e-14	0.72862	0.279	0.217	6.93799e-10	1	Sfxn1
3.18538e-14	0.445553	0.321	0.257	6.96166e-10	1	Mex3a
3.19178e-14	0.7855	0.263	0.201	6.97564e-10	1	Topors
3.28725e-14	0.396792	0.362	0.29	7.18429e-10	1	Lmo4
3.45248e-14	0.793378	0.266	0.203	7.5454e-10	1	Prpf39
3.88401e-14	0.517677	0.332	0.267	8.4885e-10	1	Vkorc1
5.03538e-14	0.73014	0.299	0.235	1.10048e-09	1	Dnajc1
5.28705e-14	0.659489	0.349	0.283	1.15549e-09	1	Klf4
6.53942e-14	0.594789	0.27	0.207	1.42919e-09	1	Snx4
7.43213e-14	0.694215	0.256	0.191	1.62429e-09	1	Slc39a1
7.48188e-14	0.28425	0.403	0.342	1.63516e-09	1	Scp2
9.3007e-14	0.447955	0.366	0.306	2.03267e-09	1	Gcc2
9.38192e-14	0.408396	0.36	0.3	2.05042e-09	1	Exoc3
1.10498e-13	0.577631	0.29	0.228	2.41494e-09	1	Fibp
1.34809e-13	0.641772	0.267	0.204	2.94626e-09	1	Ccdc112
1.4397e-13	0.411793	0.346	0.286	3.14647e-09	1	Elf2
1.44148e-13	0.358292	0.408	0.35	3.15036e-09	1	Utp11
1.47076e-13	0.356531	0.419	0.364	3.21435e-09	1	Tmbim6
1.48069e-13	0.291672	0.39	0.329	3.23605e-09	1	Rab11b
1.64259e-13	0.487221	0.306	0.245	3.58989e-09	1	Ensa
1.96186e-13	0.548746	0.325	0.267	4.28764e-09	1	Gatad2b
2.2903e-13	0.320175	0.349	0.288	5.00546e-09	1	Ing4
3.61868e-13	0.483333	0.359	0.299	7.90862e-09	1	Sec63
5.38993e-13	0.613188	0.271	0.212	1.17797e-08	1	Isyna1
5.56817e-13	0.593744	0.268	0.206	1.21692e-08	1	Kdm6b
7.04672e-13	0.697414	0.26	0.201	1.54006e-08	1	Chd8
8.51732e-13	0.406943	0.355	0.297	1.86146e-08	1	Acbd3
8.81247e-13	0.514466	0.279	0.217	1.92597e-08	1	1110065P20Rik
9.92956e-13	0.642595	0.279	0.221	2.17011e-08	1	Bbx
1.05391e-12	0.576129	0.272	0.208	2.30332e-08	1	Epb41l2
1.09483e-12	0.709467	0.292	0.236	2.39275e-08	1	Chd9
1.32688e-12	0.300947	0.44	0.385	2.89989e-08	1	Ube3a
1.35985e-12	0.36378	0.403	0.351	2.97196e-08	1	Thoc2
1.64419e-12	0.567623	0.326	0.27	3.59338e-08	1	March7
1.66997e-12	0.452795	0.277	0.214	3.64973e-08	1	Rsu1
1.69764e-12	0.717944	0.29	0.236	3.71019e-08	1	BC005561
1.9526e-12	0.756778	0.282	0.225	4.26741e-08	1	Mga
2.15771e-12	0.36016	0.396	0.34	4.71568e-08	1	Spag9
2.51587e-12	0.771797	0.262	0.207	5.49843e-08	1	Snap47
2.53565e-12	0.265911	0.369	0.312	5.54167e-08	1	Syf2
2.54789e-12	0.425593	0.34	0.286	5.56841e-08	1	Cnot4
2.92578e-12	0.513857	0.296	0.235	6.3943e-08	1	Mpped2
3.47466e-12	0.784548	0.251	0.193	7.59388e-08	1	Rnf130
3.6272e-12	0.680601	0.281	0.225	7.92725e-08	1	Lrp6
3.66028e-12	0.282863	0.378	0.325	7.99954e-08	1	Rabac1
3.80699e-12	0.279456	0.478	0.422	8.32018e-08	1	Tmco1
4.05895e-12	0.466335	0.342	0.289	8.87083e-08	1	Brd4
4.77013e-12	0.623646	0.287	0.231	1.04251e-07	1	Saraf
5.41605e-12	0.707119	0.264	0.209	1.18368e-07	1	Atf2
5.58555e-12	0.416549	0.279	0.22	1.22072e-07	1	Tmsb15b2
6.37233e-12	0.488242	0.3	0.243	1.39267e-07	1	Trim33
6.73483e-12	0.404126	0.337	0.283	1.4719e-07	1	9530068E07Rik
7.02482e-12	0.637029	0.256	0.199	1.53527e-07	1	Trim35
7.08119e-12	0.341641	0.369	0.316	1.5476e-07	1	Atp6v0b
7.09791e-12	0.364602	0.362	0.311	1.55125e-07	1	Fam92a
7.41422e-12	0.493695	0.331	0.277	1.62038e-07	1	Zfp280d
7.94583e-12	0.495296	0.324	0.272	1.73656e-07	1	Tm2d2
8.6657e-12	0.294236	0.351	0.297	1.89389e-07	1	Cdc40
9.61116e-12	0.766979	0.258	0.204	2.10052e-07	1	Erc1
9.64172e-12	0.384918	0.41	0.359	2.1072e-07	1	Birc6
1.06259e-11	0.366073	0.363	0.314	2.3223e-07	1	Zrsr2
1.15062e-11	0.504756	0.312	0.26	2.51467e-07	1	Idh3b
1.27225e-11	0.52646	0.289	0.235	2.78051e-07	1	Arih1
1.40632e-11	0.510383	0.264	0.207	3.07351e-07	1	Rybp
1.51345e-11	0.287256	0.4	0.35	3.30764e-07	1	Pgrmc1
1.6256e-11	0.451584	0.342	0.286	3.55275e-07	1	Atf7ip
1.71637e-11	0.66715	0.3	0.247	3.75113e-07	1	Mia3
1.82665e-11	0.519548	0.333	0.281	3.99214e-07	1	Thoc1
1.87119e-11	0.501528	0.318	0.263	4.08948e-07	1	Tmed3
2.21285e-11	0.499343	0.323	0.27	4.83619e-07	1	Ctsd
3.6835e-11	0.545721	0.319	0.273	8.05029e-07	1	Ptpra
4.87962e-11	0.701073	0.253	0.2	1.06644e-06	1	Os9
4.88909e-11	0.371058	0.344	0.294	1.06851e-06	1	Zfp148
5.40114e-11	0.491948	0.338	0.29	1.18042e-06	1	Ccdc47
5.7108e-11	0.326393	0.391	0.341	1.2481e-06	1	Sf3b3
6.50578e-11	0.546675	0.283	0.229	1.42184e-06	1	Tspo
6.65798e-11	0.306227	0.406	0.356	1.4551e-06	1	Prpf38b
6.77455e-11	0.406364	0.286	0.232	1.48058e-06	1	Unc119
6.90263e-11	0.493947	0.319	0.27	1.50857e-06	1	Itch
7.90949e-11	0.352101	0.377	0.326	1.72862e-06	1	Sec31a
1.02945e-10	0.405242	0.263	0.21	2.24986e-06	1	Ctdsp2
1.19236e-10	0.338149	0.317	0.264	2.60591e-06	1	Ift43
1.37436e-10	0.309492	0.389	0.346	3.00366e-06	1	Fip1l1
1.41692e-10	0.582398	0.286	0.235	3.09667e-06	1	Cnot6l
1.52405e-10	0.580229	0.317	0.266	3.33082e-06	1	Tcf7l2
1.57085e-10	0.484283	0.325	0.277	3.43309e-06	1	Wnk1
1.75066e-10	0.562509	0.288	0.239	3.82607e-06	1	Pja2
2.039e-10	0.289228	0.349	0.301	4.45624e-06	1	Ntan1
2.15067e-10	0.322078	0.364	0.317	4.70028e-06	1	Srek1ip1
2.65199e-10	0.256531	0.379	0.33	5.79593e-06	1	Stag1
3.02372e-10	0.583733	0.276	0.226	6.60834e-06	1	Gnaq
3.66483e-10	0.281368	0.379	0.337	8.00949e-06	1	Ssbp3
3.98664e-10	0.539047	0.279	0.228	8.7128e-06	1	Mdm4
4.09319e-10	0.543012	0.273	0.224	8.94568e-06	1	Smarcc2
4.1186e-10	0.567913	0.265	0.216	9.0012e-06	1	Kdm2a
4.4785e-10	0.276565	0.425	0.373	9.78776e-06	1	Nudcd3
4.98441e-10	0.506587	0.278	0.23	1.08934e-05	1	Numa1
5.08409e-10	0.269113	0.386	0.34	1.11113e-05	1	Arcn1
5.28265e-10	0.381413	0.319	0.272	1.15452e-05	1	Upf3a
5.778e-10	0.513736	0.29	0.243	1.26278e-05	1	Map4
6.13976e-10	0.279813	0.288	0.237	1.34184e-05	1	Hspb11
6.18823e-10	0.485776	0.292	0.243	1.35244e-05	1	Kdm5a
7.02485e-10	0.743829	0.251	0.202	1.53528e-05	1	Asah1
7.16886e-10	0.686974	0.256	0.209	1.56676e-05	1	N4bp2
7.2767e-10	0.418433	0.263	0.213	1.59032e-05	1	Dhrs4
7.95071e-10	0.549959	0.285	0.238	1.73763e-05	1	Trip11
1.14889e-09	0.302635	0.331	0.281	2.51089e-05	1	Baz2b
1.15194e-09	0.577024	0.26	0.212	2.51757e-05	1	Gigyf2
1.17049e-09	0.398303	0.36	0.317	2.55811e-05	1	Scoc
1.27957e-09	0.57903	0.275	0.228	2.79649e-05	1	Tmed1
1.52186e-09	0.320041	0.328	0.283	3.32603e-05	1	Zc3h14
1.56229e-09	0.282209	0.347	0.293	3.41438e-05	1	Mbnl2
1.60844e-09	0.416571	0.308	0.262	3.51524e-05	1	Stk38
1.63204e-09	0.473048	0.338	0.297	3.56683e-05	1	Ociad1
1.90849e-09	0.577046	0.26	0.213	4.17101e-05	1	Zfp445
1.93202e-09	0.795467	0.255	0.211	4.22242e-05	1	Zfp329
2.43958e-09	0.486572	0.267	0.221	5.33171e-05	1	Epc2
2.81013e-09	0.489958	0.332	0.293	6.14155e-05	1	Ccdc127
2.91938e-09	0.600981	0.251	0.205	6.38031e-05	1	Msl1
2.93571e-09	0.581758	0.288	0.243	6.41599e-05	1	Arl6ip5
3.36081e-09	0.306715	0.355	0.315	7.34506e-05	1	4921524J17Rik
3.41836e-09	0.475199	0.255	0.209	7.47083e-05	1	BC005624
4.83512e-09	0.432766	0.256	0.209	0.000105671	1	Mbtd1
5.23663e-09	0.328217	0.372	0.331	0.000114447	1	Trim44
5.28034e-09	0.498063	0.273	0.23	0.000115402	1	Ppm1a
5.99132e-09	0.408215	0.291	0.249	0.00013094	1	Atxn2
6.63573e-09	0.360618	0.301	0.256	0.000145024	1	Taf7
6.72614e-09	0.488602	0.369	0.326	0.000147	1	mt-Atp8
8.76591e-09	0.447481	0.31	0.271	0.000191579	1	Emc3
1.1402e-08	0.298633	0.323	0.282	0.00024919	1	Prrc2b
1.17885e-08	0.631254	0.252	0.206	0.000257639	1	Rb1cc1
1.34459e-08	0.410697	0.279	0.236	0.000293861	1	Abi1
1.36461e-08	0.521295	0.266	0.216	0.000298235	1	Igsf3
1.44505e-08	0.610317	0.255	0.212	0.000315816	1	H13
1.87158e-08	0.343454	0.329	0.286	0.000409035	1	Mef2a
1.92384e-08	0.262358	0.413	0.376	0.000420454	1	Usp34
2.10001e-08	0.360188	0.313	0.272	0.000458957	1	Ppp1r12a
2.10396e-08	0.39978	0.28	0.238	0.00045982	1	Atg12
2.49056e-08	0.521136	0.263	0.224	0.000544311	1	Med13
2.50537e-08	0.399177	0.302	0.262	0.000547549	1	Ppp4r3b
2.64979e-08	0.530689	0.273	0.234	0.000579112	1	Ccnl2
3.17987e-08	0.314356	0.366	0.326	0.000694961	1	Cpsf6
3.24637e-08	0.34085	0.377	0.334	0.000709494	1	Nipbl
3.75167e-08	0.577191	0.266	0.226	0.000819928	1	Pura
4.87838e-08	0.436196	0.252	0.209	0.00106617	1	Syap1
5.53205e-08	0.468573	0.268	0.229	0.00120903	1	Ppil4
5.59585e-08	0.316924	0.365	0.328	0.00122297	1	Tmem165
7.52919e-08	0.557647	0.271	0.233	0.0016455	1	R3hdm4
8.10895e-08	0.417026	0.256	0.216	0.00177221	1	Borcs8
8.72721e-08	0.625999	0.265	0.228	0.00190733	1	Smo
1.02851e-07	0.373936	0.272	0.231	0.0022478	1	Idh1
1.03577e-07	0.313787	0.358	0.325	0.00226368	1	Oip5os1
1.17836e-07	0.366155	0.306	0.271	0.00257532	1	2210016L21Rik
1.29739e-07	0.548109	0.25	0.212	0.00283545	1	Bcl9
1.41037e-07	0.44544	0.292	0.253	0.00308235	1	Zkscan1
1.43138e-07	0.313282	0.332	0.303	0.00312829	1	Ramac
1.60539e-07	0.41171	0.319	0.283	0.00350859	1	Cwf19l2
1.75729e-07	0.33033	0.316	0.277	0.00384057	1	Hectd1
1.78422e-07	0.342994	0.303	0.264	0.00389941	1	Sod2
1.82732e-07	0.387186	0.343	0.298	0.0039936	1	Hes1
1.95735e-07	0.268735	0.369	0.337	0.00427778	1	Appl1
2.30435e-07	0.476023	0.262	0.225	0.00503617	1	Ugdh
2.63798e-07	0.353156	0.346	0.308	0.00576531	1	Tmf1
2.78411e-07	0.26366	0.316	0.283	0.00608467	1	Prpf6
2.81044e-07	0.356051	0.271	0.234	0.00614223	1	Lyrm2
2.8346e-07	0.27121	0.312	0.276	0.00619502	1	Pum2
3.20374e-07	0.386324	0.311	0.279	0.00700177	1	Mrpl48
3.31214e-07	0.438862	0.253	0.218	0.00723868	1	Dab2ip
3.87924e-07	0.254348	0.333	0.302	0.00847808	1	Lamtor4
4.43907e-07	0.458195	0.285	0.249	0.00970159	1	Sppl2a
4.86692e-07	0.27159	0.333	0.3	0.0106367	1	Nrd1
5.24626e-07	0.300368	0.344	0.312	0.0114657	1	Nptn
5.80098e-07	0.457175	0.295	0.264	0.012678	1	Rnf20
6.02529e-07	0.406247	0.266	0.23	0.0131683	1	Sec22b
7.33361e-07	0.276174	0.316	0.282	0.0160276	1	Htatsf1
8.7218e-07	0.45788	0.26	0.225	0.0190615	1	Tm2d1
1.12458e-06	0.521834	0.261	0.228	0.0245778	1	Zfp871
1.17754e-06	0.367184	0.31	0.28	0.0257352	1	Sbno1
1.5437e-06	0.251948	0.323	0.29	0.0337376	1	Rbpj
1.72607e-06	0.426185	0.258	0.226	0.0377233	1	Rbm7
1.84894e-06	0.367841	0.267	0.233	0.0404085	1	Msantd4
1.8841e-06	0.483489	0.264	0.231	0.041177	1	Ivns1abp
1.93216e-06	0.590362	0.264	0.234	0.0422274	1	Faf2
1.94054e-06	0.446466	0.277	0.246	0.0424104	1	Pmpcb
1.98395e-06	0.489671	0.251	0.218	0.0433593	1	Rere
2.19723e-06	0.297209	0.292	0.258	0.0480205	1	Usp22
2.29302e-06	0.340418	0.345	0.314	0.0501139	1	Ap2b1
2.70542e-06	0.387319	0.253	0.221	0.0591269	1	Rcbtb2
2.81664e-06	0.524127	0.262	0.231	0.0615578	1	Uhrf2
3.20692e-06	0.422793	0.255	0.223	0.0700873	1	Pnrc2
3.44667e-06	0.343714	0.279	0.247	0.0753269	1	Supt6
5.11708e-06	0.276704	0.289	0.26	0.111834	1	Ift74
5.43683e-06	0.471294	0.264	0.233	0.118822	1	Tmem30a
7.06311e-06	0.318631	0.262	0.231	0.154364	1	Zfp428
7.3462e-06	0.364709	0.279	0.251	0.160551	1	Ist1
9.25399e-06	0.40348	0.345	0.319	0.202246	1	Hmgcr
1.04674e-05	0.43007	0.272	0.244	0.228766	1	Rnf11
1.1618e-05	0.264847	0.302	0.277	0.253911	1	Eif2a
1.19233e-05	0.393417	0.274	0.248	0.260584	1	Tspan31
1.53336e-05	0.384841	0.252	0.224	0.335116	1	Ggnbp2
1.95377e-05	0.296692	0.323	0.297	0.426996	1	Prpf8
2.21008e-05	0.275296	0.316	0.295	0.483012	1	Dpm1
2.22452e-05	0.282308	0.321	0.3	0.486168	1	Emc10
2.39075e-05	0.33222	0.25	0.222	0.522498	1	Pten
3.78364e-05	0.392269	0.303	0.279	0.826914	1	Atp2b1
3.91438e-05	0.254476	0.327	0.305	0.855488	1	Phf20l1
4.04734e-05	0.270831	0.353	0.327	0.884546	1	Cyp51
4.76496e-05	0.29882	0.282	0.258	1	1	Bcl10
5.37718e-05	0.429188	0.262	0.24	1	1	Csnk1g3
7.86312e-05	0.474658	0.259	0.238	1	1	Adprh
7.94956e-05	0.441073	0.255	0.232	1	1	Fndc3a
9.47892e-05	0.335392	0.286	0.261	1	1	Ranbp2
0.000118597	0.357546	0.251	0.227	1	1	Erbin
0.000118791	0.332431	0.267	0.246	1	1	Snrnp200
0.000163027	0.310717	0.264	0.24	1	1	Paxbp1
0.000205296	0.354613	0.277	0.258	1	1	Prpsap1
0.000241196	0.257553	0.277	0.257	1	1	Rbm42
0.000251053	0.254274	0.282	0.265	1	1	Trappc2l
0.000253105	0.351721	0.303	0.287	1	1	Ergic2
0.000276519	0.260743	0.269	0.25	1	1	Rnh1
0.00035702	0.327668	0.251	0.232	1	1	Ccdc174
0.000378672	0.296519	0.307	0.295	1	1	Timm17b
0.000398502	0.350945	0.251	0.235	1	1	Wdr26
0.000404488	0.307534	0.259	0.241	1	1	Fam76b
0.00054789	0.299767	0.256	0.238	1	1	Ctr9
0.000576859	0.250536	0.332	0.326	1	1	Rab5a
0.00114195	0.301368	0.255	0.241	1	1	Pdrg1
0.00160223	0.261225	0.262	0.247	1	1	Rbmx
0.00160741	0.43937	0.253	0.24	1	1	Smg6
0.0018822	0.332532	0.253	0.24	1	1	Ptpn11
0.00209229	0.347382	0.262	0.249	1	1	Tgs1
0.00257314	0.317182	0.269	0.259	1	1	Supt5
0.00301535	0.28756	0.263	0.253	1	1	Sdf4
0.00323058	0.260676	0.29	0.278	1	1	Txndc5
0.00338077	0.330713	0.261	0.247	1	1	Impad1
0.00537648	0.255906	0.252	0.239	1	1	Tut7
0	2.52776	0.851	0.183	0	2	Lum
0	1.93766	0.848	0.217	0	2	Prrx2
0	1.50657	0.819	0.235	0	2	Cdh11
0	1.48503	0.859	0.288	0	2	Msx1
0	1.24277	0.814	0.288	0	2	Crabp1
0	1.56997	0.795	0.301	0	2	Pclaf
0	2.2115	0.649	0.157	0	2	Nts
0	1.75953	0.642	0.178	0	2	Wif1
0	2.17892	0.535	0.097	0	2	Scube1
0	2.60036	0.424	0.052	0	2	Rspo2
0	1.31781	0.961	0.594	0	2	Dek
0	2.33261	0.443	0.086	0	2	Itga4
0	3.27681	0.375	0.019	0	2	Smpd3
0	2.03706	0.421	0.07	0	2	Twist2
0	2.9805	0.356	0.03	0	2	Sgms2
0	2.40796	0.999	0.689	0	2	Ptn
0	3.56592	0.321	0.025	0	2	Plac8
0	4.64404	0.264	0.012	0	2	Gldn
5.36654e-308	0.965774	0.942	0.355	1.17286e-303	2	Col1a1
1.46538e-307	1.64639	0.58	0.143	3.2026e-303	2	Tcf7
2.11369e-304	2.01954	0.468	0.092	4.61948e-300	2	Ppfibp2
8.84657e-304	1.8899	0.518	0.117	1.93342e-299	2	Gria3
9.93433e-299	1.014	0.971	0.522	2.17115e-294	2	Lgals1
2.84968e-291	1.24775	0.755	0.236	6.22797e-287	2	Hand2
2.09903e-290	2.11168	0.442	0.086	4.58743e-286	2	Col26a1
7.88798e-280	2.05457	0.407	0.075	1.72392e-275	2	Cthrc1
1.33764e-277	1.07023	0.846	0.348	2.92342e-273	2	Csrp2
5.07733e-276	0.995468	0.972	0.633	1.10965e-271	2	Hmgn2
2.30661e-273	1.76115	0.545	0.142	5.04109e-269	2	Piezo2
2.40362e-273	1.28932	0.602	0.183	5.25311e-269	2	Spc24
4.93655e-272	1.55988	0.543	0.135	1.07888e-267	2	Pcolce
3.05283e-270	1.54198	0.517	0.129	6.67197e-266	2	Dlk1
3.06096e-269	1.57539	0.508	0.119	6.68974e-265	2	Bmp4
3.27943e-268	0.982082	0.835	0.285	7.16718e-264	2	Hand2os1
1.00641e-267	1.56844	0.725	0.288	2.19951e-263	2	H2afx
3.45795e-267	2.29021	0.329	0.048	7.55734e-263	2	Tbx2
9.01686e-266	2.23566	0.35	0.056	1.97063e-261	2	Tmem132c
6.29898e-265	1.6052	0.472	0.114	1.37664e-260	2	Cenpm
2.5642e-251	1.25243	0.984	0.785	5.60405e-247	2	Hmgb2
2.06708e-250	2.27312	0.339	0.057	4.5176e-246	2	Scara3
2.22799e-250	1.65522	0.701	0.276	4.86926e-246	2	Top2a
6.37202e-250	1.77169	0.408	0.081	1.39261e-245	2	5033428I22Rik
3.76061e-246	2.02572	0.346	0.059	8.21881e-242	2	Runx3
9.42362e-246	1.20537	0.683	0.256	2.05953e-241	2	Smc4
1.57771e-244	1.57451	0.583	0.191	3.44808e-240	2	Atad2
2.26734e-242	1.26786	0.774	0.343	4.95528e-238	2	Fermt2
1.35357e-240	0.888747	0.997	0.849	2.95823e-236	2	H2afz
4.24129e-240	1.9479	0.396	0.088	9.26933e-236	2	Diaph3
2.1433e-238	2.27426	0.322	0.053	4.68419e-234	2	Hapln1
2.82055e-235	2.54747	0.27	0.036	6.1643e-231	2	Emilin2
2.26618e-234	1.02641	0.695	0.224	4.95273e-230	2	Gm34030
7.61422e-234	1.08588	0.643	0.233	1.66409e-229	2	Cenpw
6.67498e-231	1.2254	0.697	0.25	1.45882e-226	2	Serpinf1
9.20263e-231	1.19854	0.664	0.241	2.01123e-226	2	Rbp1
3.62014e-230	1.61202	0.443	0.115	7.91182e-226	2	Kif15
2.51647e-229	1.54653	0.496	0.134	5.49974e-225	2	Dclk1
2.13815e-228	1.22043	0.655	0.242	4.67292e-224	2	Birc5
4.94434e-227	1.17743	0.733	0.311	1.08059e-222	2	Smc2
4.99102e-227	1.55199	0.458	0.122	1.09079e-222	2	Knl1
2.32411e-226	1.35806	0.574	0.193	5.07934e-222	2	AI506816
1.79724e-223	1.78001	0.425	0.109	3.92786e-219	2	Kif11
5.91203e-223	1.58739	0.591	0.209	1.29207e-218	2	Mki67
6.77704e-222	1.37355	0.498	0.133	1.48112e-217	2	Plppr1
1.90586e-221	0.951655	0.861	0.399	4.16526e-217	2	Emp3
4.69421e-213	0.876666	0.834	0.42	1.02592e-208	2	Ccdc34
1.48076e-212	1.83681	0.398	0.091	3.23619e-208	2	Tgfbi
5.04927e-212	1.87707	0.351	0.072	1.10352e-207	2	Omd
3.84475e-211	1.4196	0.623	0.234	8.40269e-207	2	Pam
6.41183e-211	0.995923	0.898	0.546	1.40131e-206	2	Tuba1b
6.85703e-210	1.25836	0.615	0.229	1.4986e-205	2	Cdca7
9.50984e-210	1.32273	0.529	0.174	2.07838e-205	2	Lockd
1.52826e-209	1.04339	0.722	0.304	3.34001e-205	2	Crip1
7.04223e-209	1.64745	0.39	0.097	1.53908e-204	2	Fbxo5
9.75327e-209	0.976254	0.789	0.377	2.13158e-204	2	Tmpo
2.52652e-208	1.73526	0.366	0.085	5.52171e-204	2	Rad51ap1
1.29569e-207	1.82833	0.367	0.087	2.83173e-203	2	Depdc1a
2.85634e-207	1.63461	0.372	0.089	6.24254e-203	2	Cenpp
4.04947e-207	1.10505	0.702	0.309	8.85012e-203	2	Rad23b
4.9351e-207	1.43561	0.565	0.202	1.07857e-202	2	Hjurp
3.02801e-206	1.30638	0.446	0.126	6.61772e-202	2	Pbk
6.0471e-206	1.52935	0.418	0.113	1.32159e-201	2	Ckap2l
1.26665e-205	1.44652	0.507	0.163	2.76826e-201	2	Tpx2
2.7667e-205	1.25284	0.578	0.186	6.04662e-201	2	Oaf
3.23376e-204	1.57177	0.381	0.094	7.06738e-200	2	Aurkb
7.08749e-204	1.25158	0.509	0.164	1.54897e-199	2	Hirip3
1.60423e-203	1.80563	0.394	0.102	3.50605e-199	2	Mis18bp1
4.39139e-201	1.67289	0.391	0.101	9.59739e-197	2	Sgo2a
6.00961e-201	1.09035	0.676	0.249	1.3134e-196	2	Il11ra1
1.28925e-200	1.06988	0.575	0.178	2.81766e-196	2	Col6a3
2.27724e-199	1.01368	0.602	0.22	4.97691e-195	2	Cdca8
7.36765e-196	1.35846	0.433	0.123	1.6102e-191	2	Spc25
9.58876e-196	1.07755	0.655	0.251	2.09562e-191	2	Wnt5a
2.93249e-195	1.3888	0.432	0.125	6.40897e-191	2	Ccna2
1.2335e-194	1.47545	0.373	0.093	2.6958e-190	2	Esco2
1.89811e-193	1.05297	0.703	0.301	4.14832e-189	2	Map1b
8.40217e-192	1.91343	0.297	0.055	1.83629e-187	2	Sox5
1.0527e-190	1.14044	0.591	0.215	2.30068e-186	2	Nfic
1.20184e-190	1.76582	0.351	0.086	2.62663e-186	2	Anln
1.95396e-190	0.843127	0.604	0.223	4.27037e-186	2	Gmnn
5.02347e-190	1.11088	0.486	0.157	1.09788e-185	2	Cdca3
9.39746e-190	1.0653	0.628	0.25	2.05382e-185	2	Lig1
1.30618e-189	1.46314	0.392	0.096	2.85465e-185	2	Tmem119
1.29882e-188	0.958747	0.713	0.308	2.83858e-184	2	Prdx4
2.01743e-187	0.91062	0.629	0.251	4.40909e-183	2	Tipin
4.27447e-187	1.48057	0.408	0.114	9.34185e-183	2	Clspn
4.538e-187	0.755546	0.873	0.456	9.91779e-183	2	Selenoh
7.78321e-187	1.50021	0.4	0.104	1.70102e-182	2	Ifngr1
7.95055e-187	1.61197	0.436	0.132	1.73759e-182	2	Hmmr
1.59615e-186	1.08177	0.566	0.208	3.48839e-182	2	Tyms
1.83649e-185	1.95046	0.305	0.066	4.01364e-181	2	Hist1h2bm
1.07945e-184	0.910395	0.617	0.206	2.35914e-180	2	Alx1
1.55798e-184	1.02245	0.591	0.226	3.40496e-180	2	Rrm1
1.87803e-183	2.3628	0.255	0.046	4.10444e-179	2	Hist1h2an
2.77508e-182	1.13127	0.481	0.139	6.06494e-178	2	Foxf1
2.82367e-182	1.67038	0.345	0.082	6.17112e-178	2	Dusp23
5.27159e-182	0.709461	0.971	0.658	1.15211e-177	2	Anp32b
9.93942e-182	0.720711	0.943	0.515	2.17226e-177	2	Cd63
6.96183e-181	0.625052	0.727	0.259	1.52151e-176	2	Prrx1
4.65591e-180	1.72668	0.442	0.14	1.01755e-175	2	Cenpe
9.5718e-180	2.05938	0.251	0.042	2.09192e-175	2	Tnfaip6
9.6682e-179	1.65958	0.332	0.074	2.11299e-174	2	S1pr3
2.54281e-177	0.999143	0.57	0.19	5.55731e-173	2	Twist1
6.76569e-177	1.67437	0.3	0.066	1.47864e-172	2	Nuf2
1.46048e-176	1.17456	0.723	0.348	3.19188e-172	2	Cks2
2.70999e-176	1.82365	0.417	0.131	5.92268e-172	2	Hist1h4d
3.67983e-176	0.818688	0.729	0.339	8.04226e-172	2	Ndufaf2
8.27151e-176	1.68391	0.37	0.099	1.80774e-171	2	Fxyd6
1.13155e-175	0.769841	0.942	0.616	2.47301e-171	2	Nucks1
1.28434e-175	1.94483	0.562	0.241	2.80693e-171	2	Hist1h2ap
1.28457e-175	1.66061	0.441	0.144	2.80742e-171	2	Hist1h3c
1.4611e-175	1.3765	0.407	0.121	3.19324e-171	2	Incenp
1.60032e-175	0.729876	0.761	0.294	3.49751e-171	2	Mfap4
3.24764e-175	0.999704	0.764	0.376	7.09772e-171	2	Hmgn3
2.07264e-174	1.74688	0.298	0.066	4.52975e-170	2	Hist1h2ab
3.68496e-174	2.10676	0.279	0.055	8.05349e-170	2	Tril
3.51669e-173	1.03858	0.515	0.184	7.68572e-169	2	Hist1h4i
3.66124e-172	0.991038	0.5	0.174	8.00164e-168	2	Cenph
5.07289e-172	1.47605	0.381	0.108	1.10868e-167	2	Kif20b
7.54005e-172	0.711328	0.785	0.392	1.64788e-167	2	Dtymk
8.62678e-172	0.722774	0.835	0.45	1.88538e-167	2	Cacybp
3.68119e-171	1.30949	0.45	0.146	8.04525e-167	2	Ccnb2
1.09884e-170	1.35559	0.395	0.106	2.40152e-166	2	Snai1
2.19478e-169	1.741	0.29	0.06	4.79669e-165	2	Wipf1
6.85832e-169	1.77293	0.328	0.082	1.49889e-164	2	Hist1h1a
1.23662e-168	0.398	0.855	0.345	2.70264e-164	2	Col3a1
5.80249e-168	1.85124	0.272	0.054	1.26814e-163	2	Nkd1
[truncated: 14,700 more rows]
