# Supplementary material for: Stem cell specification and niche formation in developing incisor require actomyosin forces
Source: Stem Cells. 2025 Nov 26;44(2):sxaf074. doi: 10.1093/stmcls/sxaf074 (PMC12855154; doi:10.1093/stmcls/sxaf074)
Supplement: sxaf074_Supplementary_Data [file sxaf074_supplementary_data.zip › Suplemental Data 4.xlsx]

## Sheet: DEG_Markers
p_val	avg_log2FC	pct.1	pct.2	p_val_adj	cluster	gene	analysis_date
1.33553e-192	0.785106	1	0.995	2.04029e-188	Cluster_0	Hmgb1	2024-11-01
1.44542e-167	0.629565	1	1	2.20817e-163	Cluster_0	Ppia	2024-11-01
1.63701e-167	0.946519	1	0.941	2.50085e-163	Cluster_0	H2afz	2024-11-01
3.83045e-151	0.661011	1	0.999	5.85178e-147	Cluster_0	Npm1	2024-11-01
1.12128e-150	0.537022	1	1	1.71298e-146	Cluster_0	Ptma	2024-11-01
1.12514e-147	1.1161	0.986	0.861	1.71888e-143	Cluster_0	Ranbp1	2024-11-01
7.23668e-138	0.78398	0.999	0.98	1.10555e-133	Cluster_0	Nme2	2024-11-01
6.08773e-132	0.873273	0.994	0.956	9.30022e-128	Cluster_0	Hspe1	2024-11-01
5.5935e-122	0.62659	1	0.993	8.54519e-118	Cluster_0	Snrpg	2024-11-01
8.78924e-118	1.00412	0.997	0.866	1.34273e-113	Cluster_0	Hmgb2	2024-11-01
9.71006e-112	0.837639	0.993	0.952	1.48341e-107	Cluster_0	Prdx1	2024-11-01
3.69563e-109	0.791584	0.997	0.949	5.64581e-105	Cluster_0	Eif2s2	2024-11-01
6.35494e-97	1.55868	0.781	0.426	9.70843e-93	Cluster_0	1500009L16Rik	2024-11-01
1.67717e-96	0.591598	0.999	0.99	2.56221e-92	Cluster_0	Cox6c	2024-11-01
1.45506e-95	1.19359	0.859	0.522	2.2229e-91	Cluster_0	Pclaf	2024-11-01
1.37038e-92	0.661049	0.999	0.977	2.09353e-88	Cluster_0	Rpl36al	2024-11-01
3.07456e-92	0.809024	0.978	0.905	4.697e-88	Cluster_0	Atp5g1	2024-11-01
4.35069e-90	0.733554	0.99	0.953	6.64655e-86	Cluster_0	Psma7	2024-11-01
8.84066e-90	0.751281	0.989	0.906	1.35059e-85	Cluster_0	Ran	2024-11-01
1.99215e-87	0.623183	0.999	0.972	3.0434e-83	Cluster_0	Sec61g	2024-11-01
4.75989e-86	0.819939	0.963	0.867	7.27168e-82	Cluster_0	Snrpd3	2024-11-01
2.0831e-80	0.831927	0.954	0.835	3.18236e-76	Cluster_0	Snrpd1	2024-11-01
3.03736e-78	0.523874	1	0.993	4.64018e-74	Cluster_0	Tmsb10	2024-11-01
4.13382e-77	0.638052	0.99	0.955	6.31523e-73	Cluster_0	Cox7a2	2024-11-01
6.5422e-75	1.04811	0.854	0.564	9.99453e-71	Cluster_0	Dut	2024-11-01
5.02173e-74	0.938728	0.88	0.691	7.6717e-70	Cluster_0	Ndufa12	2024-11-01
3.6747e-73	0.576728	0.998	0.98	5.61384e-69	Cluster_0	Snrpe	2024-11-01
1.69867e-71	0.664369	0.986	0.909	2.59505e-67	Cluster_0	Snrpd2	2024-11-01
2.29558e-71	1.0561	0.836	0.615	3.50696e-67	Cluster_0	Cycs	2024-11-01
9.16371e-70	0.811015	0.936	0.802	1.39994e-65	Cluster_0	Nme1	2024-11-01
2.69518e-68	0.779808	0.948	0.855	4.11743e-64	Cluster_0	Rps27l	2024-11-01
2.86813e-68	0.564139	0.994	0.971	4.38165e-64	Cluster_0	Elob	2024-11-01
3.7294e-68	0.495626	0.999	0.988	5.69741e-64	Cluster_0	Ybx1	2024-11-01
7.27902e-68	0.542867	0.999	0.98	1.11202e-63	Cluster_0	Pdap1	2024-11-01
7.51531e-68	0.85372	0.904	0.731	1.14811e-63	Cluster_0	Nop10	2024-11-01
5.08797e-67	0.478235	0.999	0.99	7.7729e-63	Cluster_0	Cox7c	2024-11-01
1.08388e-65	0.709106	0.965	0.899	1.65585e-61	Cluster_0	Ndufa4	2024-11-01
6.03313e-64	0.357036	1	1	9.21682e-60	Cluster_0	Rpl27	2024-11-01
3.9463e-63	0.539636	0.994	0.97	6.02877e-59	Cluster_0	Atpif1	2024-11-01
7.27597e-61	1.2409	0.715	0.431	1.11155e-56	Cluster_0	Cks2	2024-11-01
1.05298e-59	0.988117	0.778	0.526	1.60864e-55	Cluster_0	Lsm5	2024-11-01
1.06257e-59	0.601352	0.987	0.931	1.62329e-55	Cluster_0	Sec61b	2024-11-01
1.82915e-59	0.519227	0.998	0.979	2.79439e-55	Cluster_0	Mif	2024-11-01
9.0227e-59	0.526262	0.993	0.956	1.3784e-54	Cluster_0	Sem1	2024-11-01
1.06173e-58	0.906672	0.825	0.589	1.62201e-54	Cluster_0	Ndufab1	2024-11-01
5.39911e-57	0.590907	0.99	0.924	8.24822e-53	Cluster_0	Nucks1	2024-11-01
1.90977e-56	0.281175	1	1	2.91756e-52	Cluster_0	Rpl41	2024-11-01
4.35567e-55	0.881717	0.816	0.586	6.65415e-51	Cluster_0	Magoh	2024-11-01
2.20473e-53	0.629918	0.958	0.894	3.36817e-49	Cluster_0	Uqcrq	2024-11-01
3.37745e-53	0.48524	0.997	0.973	5.15973e-49	Cluster_0	Atp5md	2024-11-01
6.95297e-53	0.86309	0.816	0.589	1.0622e-48	Cluster_0	Ccdc34	2024-11-01
7.89537e-53	0.898685	0.798	0.57	1.20618e-48	Cluster_0	Ndufa5	2024-11-01
1.17545e-52	0.593608	0.965	0.881	1.79573e-48	Cluster_0	Dbi	2024-11-01
1.75136e-52	0.459493	0.999	0.995	2.67555e-48	Cluster_0	Serf2	2024-11-01
2.30327e-52	0.607823	0.973	0.907	3.5187e-48	Cluster_0	Snrpf	2024-11-01
1.46746e-51	0.530786	0.985	0.942	2.24184e-47	Cluster_0	Atp5mpl	2024-11-01
2.58437e-51	0.581156	0.971	0.916	3.94814e-47	Cluster_0	Cox5b	2024-11-01
3.693e-51	0.552209	0.986	0.934	5.6418e-47	Cluster_0	Cox7b	2024-11-01
8.34528e-51	0.782743	0.854	0.665	1.27491e-46	Cluster_0	Sarnp	2024-11-01
1.40202e-50	0.716182	0.896	0.728	2.14187e-46	Cluster_0	Pdcd5	2024-11-01
1.72494e-50	0.629885	0.944	0.86	2.63519e-46	Cluster_0	Cox5a	2024-11-01
1.01087e-49	0.60174	0.961	0.844	1.5443e-45	Cluster_0	Nasp	2024-11-01
1.80795e-48	0.650057	0.94	0.831	2.76201e-44	Cluster_0	Tma7	2024-11-01
9.79763e-48	0.26182	1	1	1.49678e-43	Cluster_0	Rps11	2024-11-01
1.10408e-47	0.675588	0.885	0.772	1.6867e-43	Cluster_0	Uqcrb	2024-11-01
3.18731e-47	1.08193	0.624	0.339	4.86925e-43	Cluster_0	Birc5	2024-11-01
7.44375e-47	0.543056	0.972	0.911	1.13718e-42	Cluster_0	Hint1	2024-11-01
1.08513e-46	0.476173	0.998	0.966	1.65775e-42	Cluster_0	Tubb5	2024-11-01
2.18525e-46	0.384026	0.998	0.996	3.33841e-42	Cluster_0	Chchd2	2024-11-01
3.47669e-46	0.41385	0.999	0.993	5.31135e-42	Cluster_0	Cox8a	2024-11-01
2.46512e-45	0.821249	0.789	0.596	3.76596e-41	Cluster_0	Ndufb7	2024-11-01
1.13026e-44	0.622361	0.921	0.815	1.7267e-40	Cluster_0	Sub1	2024-11-01
1.4069e-44	0.657434	0.875	0.734	2.14932e-40	Cluster_0	Ndufs5	2024-11-01
3.79075e-44	0.281127	1	1	5.79113e-40	Cluster_0	Rpl22	2024-11-01
1.81655e-43	0.67661	0.896	0.739	2.77515e-39	Cluster_0	Ube2s	2024-11-01
3.96302e-43	0.825864	0.788	0.589	6.0543e-39	Cluster_0	Selenoh	2024-11-01
3.99693e-43	0.49026	0.987	0.959	6.10611e-39	Cluster_0	Dynll1	2024-11-01
1.46611e-42	1.20143	0.577	0.312	2.23978e-38	Cluster_0	Ube2c	2024-11-01
1.57819e-42	0.790674	0.768	0.547	2.411e-38	Cluster_0	Cks1b	2024-11-01
8.50304e-42	0.784083	0.801	0.601	1.29901e-37	Cluster_0	Uqcc2	2024-11-01
9.90281e-42	1.11616	0.596	0.357	1.51285e-37	Cluster_0	Lsm3	2024-11-01
2.04063e-41	1.64778	0.407	0.169	3.11748e-37	Cluster_0	Crabp1	2024-11-01
3.27824e-41	0.665299	0.864	0.705	5.00817e-37	Cluster_0	Ndufc2	2024-11-01
3.41367e-41	0.68217	0.857	0.725	5.21506e-37	Cluster_0	Snu13	2024-11-01
3.47e-41	0.501629	0.985	0.948	5.30112e-37	Cluster_0	Atp5k	2024-11-01
4.99844e-41	0.490598	0.983	0.958	7.63611e-37	Cluster_0	Sumo2	2024-11-01
7.46977e-41	0.253574	1	1	1.14116e-36	Cluster_0	Rpl11	2024-11-01
9.87847e-41	0.475021	0.98	0.957	1.50913e-36	Cluster_0	Atp5j2	2024-11-01
4.60858e-40	0.559436	0.936	0.857	7.04052e-36	Cluster_0	Ndufc1	2024-11-01
4.85211e-40	0.341469	0.998	0.975	7.41257e-36	Cluster_0	Fabp5	2024-11-01
8.61796e-40	0.504356	0.96	0.844	1.31657e-35	Cluster_0	Tuba1b	2024-11-01
3.34838e-38	0.387223	0.997	0.985	5.11532e-34	Cluster_0	Atp5e	2024-11-01
5.38757e-38	0.562966	0.93	0.833	8.23059e-34	Cluster_0	Rbx1	2024-11-01
7.92403e-38	0.670725	0.835	0.671	1.21055e-33	Cluster_0	Psmb3	2024-11-01
1.53419e-37	0.712834	0.803	0.611	2.34378e-33	Cluster_0	Lsm7	2024-11-01
3.73205e-37	0.557844	0.967	0.928	5.70145e-33	Cluster_0	Atox1	2024-11-01
7.65537e-37	0.436213	0.984	0.944	1.16951e-32	Cluster_0	Cox6b1	2024-11-01
2.8982e-36	0.55018	0.913	0.843	4.42759e-32	Cluster_0	Eef1d	2024-11-01
9.40912e-36	0.536112	0.929	0.856	1.43743e-31	Cluster_0	Tbca	2024-11-01
1.07988e-35	0.810735	0.697	0.494	1.64973e-31	Cluster_0	Sf3b5	2024-11-01
1.4091e-35	1.13969	0.494	0.256	2.15268e-31	Cluster_0	Cdk1	2024-11-01
1.42196e-35	0.888352	0.648	0.433	2.17233e-31	Cluster_0	Alyref	2024-11-01
1.79201e-35	0.425174	0.978	0.95	2.73765e-31	Cluster_0	Atp5g2	2024-11-01
2.82754e-35	0.444804	0.993	0.973	4.31964e-31	Cluster_0	Ncl	2024-11-01
3.39047e-35	0.507076	0.791	0.54	5.17962e-31	Cluster_0	Top2a	2024-11-01
5.3103e-35	0.398935	0.99	0.961	8.11255e-31	Cluster_0	Atp5l	2024-11-01
6.37357e-35	0.742518	0.744	0.572	9.73691e-31	Cluster_0	U2af1	2024-11-01
7.57104e-35	0.442086	0.971	0.933	1.15663e-30	Cluster_0	Atp5h	2024-11-01
7.71522e-35	0.533212	0.93	0.859	1.17865e-30	Cluster_0	Cbx3	2024-11-01
8.49612e-35	0.752773	0.749	0.557	1.29795e-30	Cluster_0	Nol7	2024-11-01
1.24931e-34	0.484756	0.96	0.888	1.90857e-30	Cluster_0	Txn1	2024-11-01
1.33412e-34	0.733375	0.776	0.576	2.03813e-30	Cluster_0	Cacybp	2024-11-01
1.48131e-34	0.940594	0.625	0.419	2.263e-30	Cluster_0	Mrpl21	2024-11-01
1.95863e-34	0.337605	0.998	0.997	2.99221e-30	Cluster_0	Hspa8	2024-11-01
2.1431e-34	0.512173	0.945	0.831	3.27401e-30	Cluster_0	Dek	2024-11-01
3.40266e-34	0.459867	0.974	0.934	5.19824e-30	Cluster_0	Tceal9	2024-11-01
7.30078e-34	0.449775	0.973	0.946	1.11534e-29	Cluster_0	Top1	2024-11-01
8.83678e-34	0.47593	0.949	0.903	1.35e-29	Cluster_0	Uqcr10	2024-11-01
1.0022e-33	0.669901	0.775	0.577	1.53106e-29	Cluster_0	Ndufb4	2024-11-01
2.40958e-33	0.587491	0.888	0.762	3.68111e-29	Cluster_0	Siva1	2024-11-01
1.67426e-32	0.625082	0.84	0.691	2.55777e-28	Cluster_0	Ndufa11	2024-11-01
7.30017e-32	0.441023	0.958	0.922	1.11525e-27	Cluster_0	Atp5j	2024-11-01
9.49008e-32	0.485649	0.957	0.883	1.4498e-27	Cluster_0	Calm2	2024-11-01
1.81291e-31	0.639993	0.808	0.673	2.76958e-27	Cluster_0	Tmem258	2024-11-01
2.1902e-31	0.574606	0.865	0.727	3.34596e-27	Cluster_0	Micos10	2024-11-01
2.64165e-31	0.398965	0.995	0.976	4.03565e-27	Cluster_0	Nap1l1	2024-11-01
4.01714e-31	0.725247	0.72	0.526	6.13698e-27	Cluster_0	Timm8b	2024-11-01
5.77918e-31	0.773326	0.685	0.49	8.82885e-27	Cluster_0	Lsm6	2024-11-01
6.50501e-31	0.64407	0.79	0.603	9.93771e-27	Cluster_0	Llph	2024-11-01
1.0179e-30	0.453039	0.806	0.499	1.55504e-26	Cluster_0	Xist	2024-11-01
1.29715e-30	0.67308	0.758	0.59	1.98166e-26	Cluster_0	Polr2f	2024-11-01
6.63493e-30	0.819973	0.658	0.482	1.01362e-25	Cluster_0	Polr2k	2024-11-01
1.46593e-29	0.564731	0.864	0.729	2.2395e-25	Cluster_0	Psip1	2024-11-01
1.96384e-29	0.622158	0.787	0.635	3.00016e-25	Cluster_0	D8Ertd738e	2024-11-01
2.71734e-29	0.400067	0.975	0.934	4.15128e-25	Cluster_0	Srsf3	2024-11-01
4.8754e-29	0.61721	0.811	0.666	7.44816e-25	Cluster_0	Nop58	2024-11-01
9.69954e-29	0.617778	0.773	0.627	1.4818e-24	Cluster_0	Eny2	2024-11-01
2.32727e-28	0.339223	0.999	0.986	3.55536e-24	Cluster_0	Set	2024-11-01
2.65348e-28	0.435652	0.962	0.886	4.05371e-24	Cluster_0	Nedd8	2024-11-01
2.82629e-28	1.1502	0.431	0.234	4.31772e-24	Cluster_0	Znrd2	2024-11-01
2.9743e-28	0.801182	0.618	0.422	4.54383e-24	Cluster_0	Rnaseh2c	2024-11-01
3.61063e-28	0.439576	0.942	0.903	5.51597e-24	Cluster_0	Atp5o	2024-11-01
7.19579e-28	0.616818	0.787	0.647	1.0993e-23	Cluster_0	Gtf2h5	2024-11-01
7.2379e-28	0.771343	0.676	0.502	1.10573e-23	Cluster_0	Zcrb1	2024-11-01
1.1039e-27	0.846396	0.582	0.388	1.68643e-23	Cluster_0	Dtymk	2024-11-01
1.36112e-27	0.351805	0.993	0.97	2.07939e-23	Cluster_0	Fth1	2024-11-01
1.67456e-27	0.951383	0.485	0.275	2.55822e-23	Cluster_0	Nusap1	2024-11-01
2.01975e-27	0.785438	0.611	0.402	3.08558e-23	Cluster_0	Lyar	2024-11-01
2.62455e-27	0.800914	0.624	0.444	4.00952e-23	Cluster_0	Dpy30	2024-11-01
6.79378e-27	1.22225	0.492	0.304	1.03789e-22	Cluster_0	Tshz2	2024-11-01
7.58889e-27	0.523279	0.843	0.734	1.15935e-22	Cluster_0	Psma3	2024-11-01
1.68375e-26	0.473331	0.926	0.852	2.57226e-22	Cluster_0	Fkbp3	2024-11-01
1.84077e-26	0.355698	0.974	0.952	2.81215e-22	Cluster_0	Tomm7	2024-11-01
1.93573e-26	0.651207	0.753	0.622	2.95721e-22	Cluster_0	Pfn1	2024-11-01
2.16134e-26	0.810787	0.613	0.437	3.30188e-22	Cluster_0	Dctpp1	2024-11-01
2.23767e-26	1.03937	0.459	0.263	3.41849e-22	Cluster_0	Snhg3	2024-11-01
3.2662e-26	0.566426	0.811	0.67	4.98977e-22	Cluster_0	Ndufb8	2024-11-01
8.46522e-26	0.402963	0.958	0.913	1.29323e-21	Cluster_0	Ndufa2	2024-11-01
1.49541e-25	0.797394	0.623	0.45	2.28454e-21	Cluster_0	Nhp2	2024-11-01
2.03361e-25	0.422543	0.94	0.875	3.10675e-21	Cluster_0	Ndufa7	2024-11-01
2.93398e-25	0.92629	0.525	0.333	4.48225e-21	Cluster_0	Ndufaf2	2024-11-01
3.20745e-25	0.449507	0.909	0.826	4.90002e-21	Cluster_0	Ptges3	2024-11-01
6.2836e-25	0.930923	0.494	0.307	9.59945e-21	Cluster_0	Gmnn	2024-11-01
6.69499e-25	0.275357	0.998	0.996	1.02279e-20	Cluster_0	Cox4i1	2024-11-01
8.12487e-25	0.503228	0.832	0.75	1.24124e-20	Cluster_0	Pomp	2024-11-01
1.00072e-24	0.76821	0.616	0.445	1.5288e-20	Cluster_0	Mrpl42	2024-11-01
1.35384e-24	0.445499	0.926	0.855	2.06827e-20	Cluster_0	Ssb	2024-11-01
2.3157e-24	0.860303	0.542	0.357	3.5377e-20	Cluster_0	Lsm2	2024-11-01
2.5127e-24	0.38949	0.959	0.91	3.83865e-20	Cluster_0	Hspd1	2024-11-01
4.88727e-24	0.621876	0.72	0.557	7.46629e-20	Cluster_0	Manf	2024-11-01
8.8095e-24	0.8905	0.462	0.274	1.34583e-19	Cluster_0	Pfdn4	2024-11-01
9.12314e-24	1.24847	0.344	0.173	1.39374e-19	Cluster_0	Hist1h4i	2024-11-01
1.34954e-23	0.511016	0.818	0.675	2.06169e-19	Cluster_0	Tmem167	2024-11-01
1.48769e-23	0.507806	0.555	0.344	2.27275e-19	Cluster_0	Hist1h1b	2024-11-01
1.52841e-23	0.47553	0.868	0.795	2.33495e-19	Cluster_0	Park7	2024-11-01
1.61846e-23	0.477277	0.612	0.388	2.47252e-19	Cluster_0	Cenpf	2024-11-01
1.83049e-23	0.793312	0.567	0.39	2.79644e-19	Cluster_0	Chchd1	2024-11-01
3.74993e-23	0.508055	0.793	0.637	5.72876e-19	Cluster_0	Lsm4	2024-11-01
6.39758e-23	0.582408	0.752	0.6	9.77359e-19	Cluster_0	Banf1	2024-11-01
7.52097e-23	0.485016	0.83	0.716	1.14898e-18	Cluster_0	Pfdn1	2024-11-01
1.02228e-22	0.692334	0.62	0.439	1.56174e-18	Cluster_0	Smc2	2024-11-01
1.24428e-22	0.926463	0.447	0.264	1.90089e-18	Cluster_0	Cenph	2024-11-01
1.26857e-22	0.872528	0.514	0.349	1.93799e-18	Cluster_0	Pbdc1	2024-11-01
1.30142e-22	0.496121	0.826	0.716	1.98817e-18	Cluster_0	Psma4	2024-11-01
1.35002e-22	0.966146	0.425	0.247	2.06242e-18	Cluster_0	Exosc8	2024-11-01
1.82126e-22	0.750835	0.572	0.398	2.78234e-18	Cluster_0	Polr2i	2024-11-01
3.46796e-22	0.66736	0.644	0.479	5.29801e-18	Cluster_0	Phf5a	2024-11-01
3.63741e-22	0.414929	0.899	0.789	5.55687e-18	Cluster_0	Hmgn2	2024-11-01
5.80541e-22	0.955986	0.369	0.193	8.86893e-18	Cluster_0	Rrm2	2024-11-01
6.86045e-22	0.34976	0.974	0.911	1.04807e-17	Cluster_0	Anp32b	2024-11-01
8.24771e-22	0.394308	0.929	0.873	1.26e-17	Cluster_0	Ndufb1-ps	2024-11-01
8.42599e-22	0.293431	0.999	0.984	1.28724e-17	Cluster_0	Stmn1	2024-11-01
8.92396e-22	0.955147	0.44	0.271	1.36331e-17	Cluster_0	Orc6	2024-11-01
2.61872e-21	0.615531	0.722	0.599	4.00061e-17	Cluster_0	Dad1	2024-11-01
3.24619e-21	0.657586	0.554	0.352	4.9592e-17	Cluster_0	Cdca8	2024-11-01
3.40858e-21	0.859375	0.458	0.281	5.20728e-17	Cluster_0	Cenpw	2024-11-01
3.51169e-21	0.596911	0.749	0.603	5.36482e-17	Cluster_0	Rwdd1	2024-11-01
4.03502e-21	0.558862	0.735	0.6	6.1643e-17	Cluster_0	Rbm8a	2024-11-01
5.77989e-21	0.380049	0.925	0.868	8.82994e-17	Cluster_0	Ubl5	2024-11-01
2.71235e-20	0.697248	0.55	0.378	4.14366e-16	Cluster_0	Ppa1	2024-11-01
3.11607e-20	0.516005	0.754	0.618	4.76042e-16	Cluster_0	Psmc3	2024-11-01
3.90445e-20	0.992175	0.357	0.194	5.96483e-16	Cluster_0	Acer2	2024-11-01
4.74765e-20	0.960599	0.342	0.179	7.25299e-16	Cluster_0	Spc25	2024-11-01
9.49388e-20	0.907832	0.432	0.27	1.45038e-15	Cluster_0	Tyms	2024-11-01
1.14416e-19	0.307084	0.983	0.957	1.74793e-15	Cluster_0	Hnrnpab	2024-11-01
1.2495e-19	0.425462	0.861	0.812	1.90886e-15	Cluster_0	Ndufb9	2024-11-01
2.47834e-19	0.884025	0.409	0.246	3.78615e-15	Cluster_0	Ppih	2024-11-01
3.21638e-19	0.634105	0.64	0.516	4.91367e-15	Cluster_0	Eloc	2024-11-01
3.42326e-19	0.330153	0.955	0.938	5.22971e-15	Cluster_0	Dnaja1	2024-11-01
3.55552e-19	0.698995	0.615	0.465	5.43177e-15	Cluster_0	Ddx21	2024-11-01
4.04138e-19	0.514316	0.772	0.626	6.17402e-15	Cluster_0	Krtcap2	2024-11-01
5.50393e-19	0.307666	0.969	0.948	8.40836e-15	Cluster_0	Eif5a	2024-11-01
5.53875e-19	0.563834	0.659	0.463	8.46154e-15	Cluster_0	Sostdc1	2024-11-01
5.93689e-19	0.49399	0.768	0.62	9.06979e-15	Cluster_0	Ndufs6	2024-11-01
7.1183e-19	0.407253	0.728	0.531	1.08746e-14	Cluster_0	Tubb4b	2024-11-01
7.8617e-19	0.328036	0.968	0.925	1.20103e-14	Cluster_0	Gng5	2024-11-01
9.87798e-19	0.759843	0.446	0.276	1.50906e-14	Cluster_0	Spc24	2024-11-01
1.69173e-18	1.12621	0.278	0.135	2.58446e-14	Cluster_0	Magohb	2024-11-01
2.72124e-18	0.901259	0.409	0.255	4.15724e-14	Cluster_0	Bex4	2024-11-01
3.81477e-18	0.617687	0.615	0.461	5.82783e-14	Cluster_0	Snrpa1	2024-11-01
5.32933e-18	0.437996	0.861	0.784	8.14162e-14	Cluster_0	Cox6a1	2024-11-01
6.0076e-18	0.782846	0.491	0.339	9.1778e-14	Cluster_0	Hpf1	2024-11-01
6.28894e-18	0.475425	0.784	0.684	9.60762e-14	Cluster_0	Hmgb3	2024-11-01
6.64089e-18	0.436725	0.799	0.665	1.01453e-13	Cluster_0	Slc25a5	2024-11-01
1.19714e-17	0.583571	0.622	0.486	1.82887e-13	Cluster_0	Mrps14	2024-11-01
1.78554e-17	0.415265	0.859	0.755	2.72777e-13	Cluster_0	Thoc7	2024-11-01
2.10824e-17	0.50298	0.767	0.654	3.22076e-13	Cluster_0	Dnajc8	2024-11-01
2.2452e-17	0.716321	0.524	0.367	3.43e-13	Cluster_0	Lig1	2024-11-01
2.66491e-17	0.584068	0.659	0.561	4.07118e-13	Cluster_0	Psmb2	2024-11-01
2.68517e-17	0.341615	0.955	0.924	4.10213e-13	Cluster_0	Cbx1	2024-11-01
2.78068e-17	0.260136	0.991	0.985	4.24804e-13	Cluster_0	Btf3	2024-11-01
3.58981e-17	0.640978	0.541	0.387	5.48416e-13	Cluster_0	Cox17	2024-11-01
3.8457e-17	1.09295	0.278	0.142	5.87507e-13	Cluster_0	Rpa3	2024-11-01
6.30072e-17	1.07694	0.309	0.169	9.62561e-13	Cluster_0	Cenpk	2024-11-01
8.3164e-17	0.91843	0.339	0.192	1.2705e-12	Cluster_0	Pbk	2024-11-01
9.69464e-17	0.341526	0.919	0.884	1.48105e-12	Cluster_0	Eif5b	2024-11-01
1.01176e-16	0.719085	0.482	0.331	1.54566e-12	Cluster_0	Mrpl17	2024-11-01
1.05086e-16	0.619922	0.57	0.422	1.60539e-12	Cluster_0	Timm10b	2024-11-01
1.26088e-16	0.550423	0.475	0.306	1.92625e-12	Cluster_0	Prc1	2024-11-01
1.43203e-16	0.517379	0.575	0.403	2.18771e-12	Cluster_0	Smc4	2024-11-01
1.77526e-16	0.67773	0.501	0.351	2.71207e-12	Cluster_0	Lsm8	2024-11-01
2.63385e-16	0.618561	0.606	0.486	4.02373e-12	Cluster_0	Mrpl20	2024-11-01
2.78946e-16	0.50526	0.54	0.37	4.26145e-12	Cluster_0	H2afx	2024-11-01
4.05985e-16	0.988452	0.309	0.171	6.20224e-12	Cluster_0	Mns1	2024-11-01
4.86236e-16	0.423203	0.79	0.661	7.42823e-12	Cluster_0	Srsf7	2024-11-01
5.28913e-16	0.425629	0.786	0.651	8.0802e-12	Cluster_0	Prmt1	2024-11-01
6.36995e-16	0.578783	0.617	0.476	9.73137e-12	Cluster_0	Rbis	2024-11-01
6.43708e-16	0.424616	0.826	0.703	9.83393e-12	Cluster_0	Bzw2	2024-11-01
8.24223e-16	0.630582	0.568	0.43	1.25916e-11	Cluster_0	Bex1	2024-11-01
9.73113e-16	0.424119	0.768	0.637	1.48663e-11	Cluster_0	Mrps33	2024-11-01
9.85457e-16	0.601728	0.602	0.475	1.50548e-11	Cluster_0	Tomm6	2024-11-01
1.06322e-15	0.546043	0.647	0.529	1.62428e-11	Cluster_0	Ndufb6	2024-11-01
1.52644e-15	0.690868	0.484	0.338	2.33194e-11	Cluster_0	Crabp2	2024-11-01
1.74694e-15	0.522175	0.688	0.543	2.6688e-11	Cluster_0	Pa2g4	2024-11-01
2.17061e-15	0.566592	0.591	0.46	3.31604e-11	Cluster_0	Ndufb3	2024-11-01
2.20916e-15	0.696692	0.48	0.338	3.37493e-11	Cluster_0	Utp11	2024-11-01
2.49104e-15	0.571277	0.61	0.488	3.80556e-11	Cluster_0	Erh	2024-11-01
2.93113e-15	0.936716	0.332	0.196	4.47789e-11	Cluster_0	Syce2	2024-11-01
3.40585e-15	0.486281	0.722	0.609	5.20311e-11	Cluster_0	Ndufb2	2024-11-01
3.92798e-15	0.860115	0.346	0.207	6.00077e-11	Cluster_0	Slc24a5	2024-11-01
4.21861e-15	0.665144	0.513	0.38	6.44477e-11	Cluster_0	Pin4	2024-11-01
5.07001e-15	0.270879	0.967	0.944	7.74545e-11	Cluster_0	Uqcr11	2024-11-01
5.41979e-15	0.576089	0.48	0.318	8.27981e-11	Cluster_0	Cenpa	2024-11-01
6.12003e-15	0.423435	0.802	0.728	9.34957e-11	Cluster_0	Bex3	2024-11-01
7.25581e-15	0.351231	0.962	0.906	1.10847e-10	Cluster_0	Mdk	2024-11-01
1.16634e-14	0.734351	0.481	0.351	1.78181e-10	Cluster_0	Mphosph8	2024-11-01
1.17882e-14	0.480064	0.694	0.577	1.80089e-10	Cluster_0	Eif1ax	2024-11-01
1.23355e-14	0.747925	0.46	0.32	1.88449e-10	Cluster_0	Rfc3	2024-11-01
2.87516e-14	0.393302	0.759	0.635	4.39238e-10	Cluster_0	Arpp19	2024-11-01
3.43823e-14	0.732605	0.416	0.277	5.25258e-10	Cluster_0	Krt18	2024-11-01
3.48069e-14	1.00132	0.25	0.13	5.31745e-10	Cluster_0	Cinp	2024-11-01
3.50892e-14	0.496602	0.656	0.547	5.36058e-10	Cluster_0	Slirp	2024-11-01
3.62191e-14	0.483973	0.69	0.573	5.53319e-10	Cluster_0	Cfdp1	2024-11-01
5.07089e-14	0.386541	0.792	0.691	7.74679e-10	Cluster_0	Ndufa3	2024-11-01
5.36895e-14	0.575618	0.564	0.427	8.20214e-10	Cluster_0	Isl1	2024-11-01
5.6117e-14	0.590059	0.538	0.41	8.573e-10	Cluster_0	Cetn3	2024-11-01
5.7295e-14	0.700743	0.452	0.318	8.75296e-10	Cluster_0	Hddc2	2024-11-01
7.88459e-14	0.906557	0.309	0.183	1.20453e-09	Cluster_0	Tmem97	2024-11-01
1.10724e-13	0.348546	0.845	0.769	1.69152e-09	Cluster_0	Zc3h15	2024-11-01
1.38916e-13	0.418995	0.717	0.607	2.12222e-09	Cluster_0	Sumo1	2024-11-01
1.40716e-13	0.683399	0.438	0.304	2.14972e-09	Cluster_0	Ddt	2024-11-01
1.73151e-13	0.767467	0.343	0.212	2.64522e-09	Cluster_0	Rpf2	2024-11-01
2.0036e-13	0.617866	0.492	0.357	3.0609e-09	Cluster_0	Dnajc9	2024-11-01
2.0354e-13	0.724518	0.429	0.3	3.10948e-09	Cluster_0	Hmgn5	2024-11-01
3.28413e-13	0.306686	0.916	0.867	5.01716e-09	Cluster_0	Rbm3	2024-11-01
3.61687e-13	0.915487	0.289	0.168	5.52549e-09	Cluster_0	Cmc2	2024-11-01
3.8329e-13	0.79512	0.367	0.242	5.85553e-09	Cluster_0	Tipin	2024-11-01
4.59028e-13	0.540346	0.603	0.486	7.01257e-09	Cluster_0	Trmt112	2024-11-01
5.13101e-13	0.722106	0.355	0.22	7.83864e-09	Cluster_0	Cdca3	2024-11-01
5.23915e-13	0.537868	0.547	0.417	8.00384e-09	Cluster_0	Ssbp1	2024-11-01
6.8312e-13	0.397853	0.834	0.749	1.0436e-08	Cluster_0	Tpm3	2024-11-01
7.75996e-13	0.462245	0.455	0.304	1.18549e-08	Cluster_0	Tpx2	2024-11-01
8.55467e-13	0.695697	0.376	0.248	1.3069e-08	Cluster_0	Fcf1	2024-11-01
9.83525e-13	0.545388	0.592	0.486	1.50253e-08	Cluster_0	Cdk2ap1	2024-11-01
1.12869e-12	0.341434	0.823	0.748	1.72431e-08	Cluster_0	Psmb1	2024-11-01
1.80356e-12	0.43544	0.677	0.58	2.75529e-08	Cluster_0	Sf3b6	2024-11-01
1.83182e-12	0.688416	0.421	0.293	2.79847e-08	Cluster_0	Mrps36	2024-11-01
2.06714e-12	0.661957	0.388	0.256	3.15797e-08	Cluster_0	Dnajc15	2024-11-01
2.26243e-12	0.72537	0.357	0.231	3.45632e-08	Cluster_0	Cenpx	2024-11-01
2.51724e-12	0.367828	0.801	0.72	3.84558e-08	Cluster_0	Psmb6	2024-11-01
2.92136e-12	0.725021	0.382	0.26	4.46296e-08	Cluster_0	Mrps18c	2024-11-01
3.91646e-12	0.711411	0.366	0.243	5.98317e-08	Cluster_0	Rfc4	2024-11-01
4.12683e-12	0.684587	0.422	0.301	6.30456e-08	Cluster_0	Naa10	2024-11-01
4.31686e-12	0.674554	0.442	0.321	6.59487e-08	Cluster_0	Uchl3	2024-11-01
4.51124e-12	0.484738	0.64	0.555	6.89182e-08	Cluster_0	Srp19	2024-11-01
5.33168e-12	0.533719	0.565	0.449	8.1452e-08	Cluster_0	Bex2	2024-11-01
6.10515e-12	0.518702	0.748	0.667	9.32685e-08	Cluster_0	Arl6ip1	2024-11-01
6.16422e-12	0.427386	0.745	0.662	9.41708e-08	Cluster_0	Eif3j1	2024-11-01
7.22669e-12	0.560454	0.541	0.431	1.10402e-07	Cluster_0	Psmc1	2024-11-01
7.84432e-12	0.580523	0.482	0.356	1.19838e-07	Cluster_0	Gadd45gip1	2024-11-01
8.12736e-12	0.379241	0.774	0.698	1.24162e-07	Cluster_0	Psma2	2024-11-01
8.76333e-12	0.516958	0.584	0.477	1.33877e-07	Cluster_0	Lsm12	2024-11-01
9.02893e-12	0.347298	0.724	0.601	1.37935e-07	Cluster_0	1810037I17Rik	2024-11-01
9.07275e-12	0.464325	0.627	0.517	1.38604e-07	Cluster_0	Nudc	2024-11-01
9.16407e-12	0.407855	0.73	0.64	1.39999e-07	Cluster_0	Srsf10	2024-11-01
9.84339e-12	0.730428	0.335	0.216	1.50377e-07	Cluster_0	Mrpl55	2024-11-01
1.18169e-11	0.706406	0.393	0.276	1.80527e-07	Cluster_0	Mphosph10	2024-11-01
1.39578e-11	0.328046	0.835	0.745	2.13233e-07	Cluster_0	Mrpl52	2024-11-01
1.48858e-11	0.65735	0.429	0.311	2.2741e-07	Cluster_0	Bub3	2024-11-01
1.5567e-11	0.305596	0.865	0.83	2.37818e-07	Cluster_0	Sfr1	2024-11-01
1.57083e-11	0.639207	0.374	0.248	2.39976e-07	Cluster_0	Dbf4	2024-11-01
1.78099e-11	0.63328	0.466	0.354	2.72082e-07	Cluster_0	Naa38	2024-11-01
1.91677e-11	0.455432	0.504	0.366	2.92825e-07	Cluster_0	Hells	2024-11-01
2.2149e-11	0.306328	0.909	0.864	3.3837e-07	Cluster_0	1110004F10Rik	2024-11-01
2.30053e-11	0.629979	0.423	0.305	3.51453e-07	Cluster_0	Srm	2024-11-01
2.41457e-11	0.488593	0.59	0.489	3.68874e-07	Cluster_0	Nmt1	2024-11-01
2.44948e-11	0.603423	0.359	0.232	3.74207e-07	Cluster_0	Dusp6	2024-11-01
2.45114e-11	0.315774	0.823	0.761	3.7446e-07	Cluster_0	Aimp1	2024-11-01
2.60766e-11	0.343312	0.782	0.701	3.98372e-07	Cluster_0	Aprt	2024-11-01
2.61837e-11	0.321049	0.574	0.425	4.00008e-07	Cluster_0	Fdps	2024-11-01
3.44996e-11	0.762963	0.309	0.195	5.2705e-07	Cluster_0	Sgo1	2024-11-01
3.83694e-11	0.714371	0.353	0.234	5.8617e-07	Cluster_0	Tacc3	2024-11-01
3.97332e-11	0.4733	0.611	0.51	6.07005e-07	Cluster_0	Mrpl30	2024-11-01
4.675e-11	0.579872	0.476	0.361	7.142e-07	Cluster_0	Cnih4	2024-11-01
5.13214e-11	0.777397	0.304	0.193	7.84038e-07	Cluster_0	Ptrh2	2024-11-01
6.16014e-11	0.619995	0.44	0.33	9.41084e-07	Cluster_0	Galnt1	2024-11-01
7.06659e-11	0.790176	0.262	0.156	1.07956e-06	Cluster_0	Prim1	2024-11-01
7.56947e-11	0.397682	0.698	0.609	1.15639e-06	Cluster_0	Zmat2	2024-11-01
7.77365e-11	0.748896	0.281	0.17	1.18758e-06	Cluster_0	Mrpl27	2024-11-01
8.88244e-11	0.72809	0.309	0.198	1.35697e-06	Cluster_0	Pola1	2024-11-01
9.28815e-11	0.890277	0.276	0.172	1.41895e-06	Cluster_0	Timm10	2024-11-01
9.98314e-11	0.528388	0.552	0.445	1.52512e-06	Cluster_0	Mrpl54	2024-11-01
1.15363e-10	0.757032	0.336	0.227	1.7624e-06	Cluster_0	Ak6	2024-11-01
1.30029e-10	0.632743	0.388	0.271	1.98645e-06	Cluster_0	Med21	2024-11-01
1.32492e-10	0.606591	0.392	0.273	2.02408e-06	Cluster_0	Mettl1	2024-11-01
1.35919e-10	0.747333	0.328	0.219	2.07643e-06	Cluster_0	Bccip	2024-11-01
1.60342e-10	0.49189	0.597	0.505	2.44955e-06	Cluster_0	Rsl1d1	2024-11-01
1.79306e-10	0.802388	0.294	0.187	2.73926e-06	Cluster_0	Cenpq	2024-11-01
1.92296e-10	0.633151	0.439	0.332	2.9377e-06	Cluster_0	Mrps15	2024-11-01
2.1842e-10	0.720695	0.299	0.19	3.3368e-06	Cluster_0	Rpgrip1	2024-11-01
2.55456e-10	0.336197	0.816	0.739	3.9026e-06	Cluster_0	Jpt1	2024-11-01
2.76128e-10	0.429567	0.602	0.494	4.2184e-06	Cluster_0	Spcs1	2024-11-01
3.31994e-10	0.721301	0.346	0.238	5.07187e-06	Cluster_0	0610010K14Rik	2024-11-01
3.50835e-10	0.464799	0.565	0.455	5.3597e-06	Cluster_0	Polr2j	2024-11-01
3.56535e-10	0.456087	0.574	0.45	5.44679e-06	Cluster_0	Ost4	2024-11-01
3.75404e-10	0.301161	0.887	0.831	5.73505e-06	Cluster_0	Srrm1	2024-11-01
4.19399e-10	0.437076	0.625	0.517	6.40716e-06	Cluster_0	Snrpc	2024-11-01
4.39252e-10	0.350322	0.627	0.489	6.71046e-06	Cluster_0	Hmga2	2024-11-01
5.56851e-10	0.521323	0.458	0.343	8.50701e-06	Cluster_0	Mcm7	2024-11-01
5.8602e-10	0.439747	0.592	0.475	8.95262e-06	Cluster_0	Gnl3	2024-11-01
7.15836e-10	0.418167	0.659	0.566	1.09358e-05	Cluster_0	Psma6	2024-11-01
7.50045e-10	0.316652	0.768	0.656	1.14584e-05	Cluster_0	Anp32e	2024-11-01
7.64537e-10	0.579348	0.461	0.353	1.16798e-05	Cluster_0	Sf3a3	2024-11-01
9.75032e-10	0.690105	0.29	0.188	1.48956e-05	Cluster_0	Tuba1c	2024-11-01
9.79319e-10	0.432712	0.61	0.519	1.49611e-05	Cluster_0	Mrpl33	2024-11-01
1.01033e-09	0.357927	0.713	0.634	1.54348e-05	Cluster_0	Spcs2	2024-11-01
1.26721e-09	0.468746	0.549	0.441	1.93591e-05	Cluster_0	Mrpl18	2024-11-01
1.28165e-09	0.429665	0.455	0.333	1.95797e-05	Cluster_0	Pcna	2024-11-01
1.28801e-09	0.414013	0.689	0.607	1.96769e-05	Cluster_0	Tcea1	2024-11-01
1.38737e-09	0.457685	0.572	0.469	2.11949e-05	Cluster_0	Npm3	2024-11-01
1.73256e-09	0.322395	0.756	0.666	2.64683e-05	Cluster_0	Ddx39b	2024-11-01
1.88576e-09	0.29979	0.808	0.738	2.88087e-05	Cluster_0	Tmem256	2024-11-01
2.032e-09	0.600941	0.284	0.179	3.10428e-05	Cluster_0	Cdc20	2024-11-01
2.13991e-09	0.596824	0.366	0.258	3.26914e-05	Cluster_0	Polr2h	2024-11-01
2.68889e-09	0.552337	0.438	0.334	4.10782e-05	Cluster_0	Pam16	2024-11-01
3.57503e-09	0.492484	0.531	0.443	5.46158e-05	Cluster_0	Srsf9	2024-11-01
3.60092e-09	0.355386	0.414	0.296	5.50113e-05	Cluster_0	Cenpe	2024-11-01
6.07128e-09	0.50715	0.43	0.322	9.27509e-05	Cluster_0	Mak16	2024-11-01
6.29535e-09	0.645444	0.373	0.274	9.61741e-05	Cluster_0	Nifk	2024-11-01
6.49485e-09	0.415094	0.605	0.524	9.92218e-05	Cluster_0	Ostc	2024-11-01
6.84743e-09	0.533134	0.473	0.37	0.000104608	Cluster_0	Cisd1	2024-11-01
8.87736e-09	0.733631	0.257	0.164	0.000135619	Cluster_0	Mrpl22	2024-11-01
8.93117e-09	0.343753	0.778	0.714	0.000136441	Cluster_0	Psmb4	2024-11-01
9.11609e-09	0.514051	0.492	0.396	0.000139267	Cluster_0	Mrpl51	2024-11-01
9.25934e-09	0.569896	0.315	0.213	0.000141455	Cluster_0	Clspn	2024-11-01
1.15245e-08	0.275317	0.849	0.808	0.000176059	Cluster_0	Bzw1	2024-11-01
1.59237e-08	0.622776	0.301	0.203	0.000243267	Cluster_0	Med29	2024-11-01
1.66642e-08	0.569752	0.363	0.261	0.000254578	Cluster_0	Ddx39	2024-11-01
1.78764e-08	0.471945	0.576	0.488	0.000273098	Cluster_0	Ddx18	2024-11-01
1.86485e-08	0.371394	0.631	0.541	0.000284892	Cluster_0	C1qbp	2024-11-01
1.87887e-08	0.633177	0.372	0.278	0.000287035	Cluster_0	Aarsd1	2024-11-01
1.88097e-08	0.568229	0.313	0.211	0.000287355	Cluster_0	Ccnb2	2024-11-01
2.0107e-08	0.593471	0.312	0.212	0.000307174	Cluster_0	Nop16	2024-11-01
2.06636e-08	0.264331	0.413	0.292	0.000315678	Cluster_0	Hist1h3c	2024-11-01
2.13596e-08	0.279643	0.77	0.684	0.000326311	Cluster_0	Fxr1	2024-11-01
2.2548e-08	0.570468	0.395	0.298	0.000344466	Cluster_0	Ebna1bp2	2024-11-01
2.3162e-08	0.585148	0.39	0.298	0.000353845	Cluster_0	Rars	2024-11-01
2.32286e-08	0.590335	0.304	0.206	0.000354863	Cluster_0	Lockd	2024-11-01
2.54513e-08	0.368736	0.665	0.59	0.000388819	Cluster_0	Polr1d	2024-11-01
2.62948e-08	0.436246	0.497	0.387	0.000401706	Cluster_0	Usp1	2024-11-01
2.66049e-08	0.468013	0.543	0.451	0.000406443	Cluster_0	Cwc15	2024-11-01
2.70448e-08	0.457577	0.516	0.409	0.000413163	Cluster_0	Utp3	2024-11-01
3.00593e-08	0.276394	0.876	0.832	0.000459216	Cluster_0	Cct6a	2024-11-01
3.21937e-08	0.363192	0.653	0.585	0.000491823	Cluster_0	Snrnp27	2024-11-01
3.35535e-08	0.536	0.419	0.32	0.000512597	Cluster_0	Smn1	2024-11-01
3.64071e-08	0.435159	0.522	0.427	0.000556192	Cluster_0	Mrpl12	2024-11-01
4.06702e-08	0.384228	0.575	0.47	0.000621318	Cluster_0	Mrps24	2024-11-01
4.40971e-08	0.504416	0.292	0.195	0.000673672	Cluster_0	Ccnb1	2024-11-01
4.48306e-08	0.293361	0.815	0.742	0.000684877	Cluster_0	Arglu1	2024-11-01
4.56079e-08	0.717493	0.288	0.198	0.000696752	Cluster_0	Bola3	2024-11-01
5.29186e-08	0.51703	0.39	0.29	0.000808437	Cluster_0	Ube2d1	2024-11-01
5.36753e-08	0.405928	0.57	0.47	0.000819997	Cluster_0	Psma1	2024-11-01
5.67149e-08	0.320948	0.718	0.621	0.000866433	Cluster_0	Smc3	2024-11-01
5.94527e-08	0.520617	0.391	0.293	0.000908258	Cluster_0	Mrpl58	2024-11-01
6.10297e-08	0.35344	0.685	0.598	0.000932351	Cluster_0	Smdt1	2024-11-01
6.19116e-08	0.653785	0.304	0.213	0.000945824	Cluster_0	Ccdc25	2024-11-01
6.7337e-08	0.466172	0.506	0.422	0.00102871	Cluster_0	Rexo2	2024-11-01
7.54483e-08	0.55874	0.284	0.191	0.00115262	Cluster_0	Mis18bp1	2024-11-01
7.57989e-08	0.253134	0.835	0.767	0.00115798	Cluster_0	H2afy	2024-11-01
8.09054e-08	0.353691	0.677	0.595	0.00123599	Cluster_0	Mrpl23	2024-11-01
8.47978e-08	0.66819	0.296	0.207	0.00129546	Cluster_0	Mrps34	2024-11-01
1.00438e-07	0.338533	0.59	0.498	0.00153439	Cluster_0	Ssr4	2024-11-01
1.03348e-07	0.585709	0.352	0.26	0.00157884	Cluster_0	Mrto4	2024-11-01
1.08225e-07	0.305769	0.734	0.652	0.00165335	Cluster_0	Gpx1	2024-11-01
1.10258e-07	0.496972	0.429	0.336	0.00168442	Cluster_0	Mrpl14	2024-11-01
1.15722e-07	0.615972	0.285	0.194	0.00176788	Cluster_0	Timm9	2024-11-01
1.16876e-07	0.315691	0.675	0.591	0.00178552	Cluster_0	Psmc6	2024-11-01
1.28274e-07	0.367512	0.598	0.516	0.00195963	Cluster_0	Psmd12	2024-11-01
1.44938e-07	0.341588	0.686	0.612	0.00221421	Cluster_0	Mdh2	2024-11-01
1.53126e-07	0.526712	0.275	0.184	0.0023393	Cluster_0	Fkbp11	2024-11-01
2.06312e-07	0.411387	0.549	0.473	0.00315183	Cluster_0	Apex1	2024-11-01
2.21818e-07	0.297311	0.758	0.688	0.00338872	Cluster_0	Knop1	2024-11-01
2.26723e-07	0.501686	0.412	0.32	0.00346365	Cluster_0	Psmg4	2024-11-01
2.50232e-07	0.464941	0.495	0.407	0.0038228	Cluster_0	Sugt1	2024-11-01
2.67044e-07	0.285077	0.762	0.7	0.00407964	Cluster_0	Ppig	2024-11-01
3.12404e-07	0.292953	0.749	0.664	0.00477259	Cluster_0	Mdh1	2024-11-01
3.14818e-07	0.579767	0.296	0.208	0.00480947	Cluster_0	Bola1	2024-11-01
3.21278e-07	0.250776	0.844	0.794	0.00490816	Cluster_0	Swi5	2024-11-01
4.22882e-07	0.260166	0.827	0.769	0.00646037	Cluster_0	Grcc10	2024-11-01
4.36751e-07	0.256516	0.777	0.698	0.00667224	Cluster_0	Atp5g3	2024-11-01
4.65829e-07	0.454545	0.286	0.197	0.00711647	Cluster_0	Hmmr	2024-11-01
5.06285e-07	0.414165	0.538	0.461	0.00773452	Cluster_0	Prdx6	2024-11-01
5.17742e-07	0.604749	0.323	0.241	0.00790955	Cluster_0	Fmc1	2024-11-01
5.35805e-07	0.557002	0.368	0.281	0.0081855	Cluster_0	Sap18	2024-11-01
5.37732e-07	0.457369	0.431	0.338	0.00821493	Cluster_0	Eif4a3	2024-11-01
5.65205e-07	0.399279	0.518	0.422	0.00863463	Cluster_0	Polr2e	2024-11-01
5.88995e-07	0.482238	0.401	0.314	0.00899808	Cluster_0	Commd1	2024-11-01
6.39115e-07	0.401101	0.505	0.419	0.00976376	Cluster_0	Dnajc2	2024-11-01
6.54789e-07	0.514559	0.36	0.273	0.0100032	Cluster_0	Rpp21	2024-11-01
6.57432e-07	0.256791	0.711	0.633	0.0100436	Cluster_0	Ndufb11	2024-11-01
7.96749e-07	0.312627	0.392	0.291	0.0121719	Cluster_0	Atad2	2024-11-01
8.03008e-07	0.448569	0.482	0.398	0.0122676	Cluster_0	H1fx	2024-11-01
8.3803e-07	0.532845	0.354	0.267	0.0128026	Cluster_0	Ccdc58	2024-11-01
9.5395e-07	0.262322	0.761	0.686	0.0145735	Cluster_0	Psmd4	2024-11-01
9.59855e-07	0.358711	0.621	0.568	0.0146637	Cluster_0	Ddx24	2024-11-01
1.01586e-06	0.591427	0.287	0.206	0.0155193	Cluster_0	Lsm1	2024-11-01
1.04625e-06	0.4888	0.365	0.276	0.0159836	Cluster_0	Hypk	2024-11-01
1.05891e-06	0.489593	0.41	0.33	0.0161769	Cluster_0	Ssna1	2024-11-01
1.08832e-06	0.376327	0.545	0.463	0.0166262	Cluster_0	Nolc1	2024-11-01
1.12817e-06	0.385128	0.494	0.403	0.0172351	Cluster_0	Gtf3c6	2024-11-01
1.14307e-06	0.615614	0.289	0.208	0.0174626	Cluster_0	Mycbp	2024-11-01
1.18162e-06	0.355209	0.559	0.475	0.0180515	Cluster_0	Cyc1	2024-11-01
1.29896e-06	0.537226	0.292	0.208	0.0198443	Cluster_0	Ndufaf4	2024-11-01
1.47086e-06	0.451529	0.4	0.312	0.0224703	Cluster_0	Pum3	2024-11-01
1.54709e-06	0.28177	0.711	0.635	0.0236349	Cluster_0	Cct8	2024-11-01
1.5807e-06	0.545845	0.371	0.293	0.0241484	Cluster_0	Wdr83os	2024-11-01
1.5912e-06	0.266561	0.729	0.656	0.0243087	Cluster_0	Timm13	2024-11-01
1.71602e-06	0.594943	0.297	0.217	0.0262157	Cluster_0	Nelfe	2024-11-01
1.71722e-06	0.321382	0.635	0.564	0.026234	Cluster_0	Psma5	2024-11-01
1.72801e-06	0.439649	0.409	0.325	0.0263988	Cluster_0	Smndc1	2024-11-01
1.73211e-06	0.501761	0.46	0.387	0.0264614	Cluster_0	Pfdn6	2024-11-01
1.84856e-06	0.613459	0.251	0.175	0.0282404	Cluster_0	Med30	2024-11-01
1.85716e-06	0.419554	0.419	0.33	0.0283718	Cluster_0	Mrpl15	2024-11-01
1.94564e-06	0.390806	0.308	0.219	0.0297236	Cluster_0	Kif20b	2024-11-01
2.20479e-06	0.451188	0.411	0.324	0.0336825	Cluster_0	Coa3	2024-11-01
2.22679e-06	0.418556	0.516	0.438	0.0340186	Cluster_0	Csnk2b	2024-11-01
2.38968e-06	0.53767	0.277	0.198	0.0365071	Cluster_0	Mtln	2024-11-01
2.52086e-06	0.331649	0.596	0.524	0.0385111	Cluster_0	Ndufb10	2024-11-01
2.54359e-06	0.462558	0.277	0.194	0.0388585	Cluster_0	Ccna2	2024-11-01
2.54909e-06	0.338094	0.464	0.37	0.0389424	Cluster_0	Dnmt1	2024-11-01
2.6276e-06	0.41741	0.473	0.393	0.0401419	Cluster_0	Cetn2	2024-11-01
3.45049e-06	0.436453	0.426	0.346	0.0527132	Cluster_0	Ndufs8	2024-11-01
3.88676e-06	0.45563	0.452	0.377	0.059378	Cluster_0	Tbcb	2024-11-01
4.11248e-06	0.394127	0.544	0.478	0.0628263	Cluster_0	Taf10	2024-11-01
4.21684e-06	0.428626	0.466	0.398	0.0644207	Cluster_0	Ccdc59	2024-11-01
4.55645e-06	0.337677	0.552	0.467	0.0696089	Cluster_0	Arl3	2024-11-01
4.77668e-06	0.350048	0.622	0.547	0.0729733	Cluster_0	Bola2	2024-11-01
5.38803e-06	0.383188	0.591	0.545	0.0823129	Cluster_0	Nars	2024-11-01
6.15026e-06	0.37311	0.518	0.44	0.0939575	Cluster_0	Txnl4a	2024-11-01
6.65711e-06	0.445294	0.424	0.346	0.101701	Cluster_0	Kdelr2	2024-11-01
6.87227e-06	0.551379	0.363	0.289	0.104988	Cluster_0	Rps19bp1	2024-11-01
7.07884e-06	0.417762	0.252	0.175	0.108143	Cluster_0	Kif23	2024-11-01
7.66457e-06	0.604143	0.289	0.216	0.117092	Cluster_0	Asf1a	2024-11-01
8.7381e-06	0.372179	0.514	0.435	0.133492	Cluster_0	Eif2s1	2024-11-01
8.85031e-06	0.538894	0.275	0.201	0.135206	Cluster_0	Trim59	2024-11-01
9.36176e-06	0.499872	0.27	0.195	0.14302	Cluster_0	Pop5	2024-11-01
9.6356e-06	0.445044	0.306	0.225	0.147203	Cluster_0	Kif15	2024-11-01
9.66088e-06	0.3805	0.486	0.415	0.147589	Cluster_0	Sdhb	2024-11-01
1.04374e-05	0.352794	0.413	0.33	0.159453	Cluster_0	Rrm1	2024-11-01
1.07706e-05	0.39078	0.481	0.413	0.164543	Cluster_0	Mrpl34	2024-11-01
1.09221e-05	0.411811	0.399	0.319	0.166857	Cluster_0	Tomm40	2024-11-01
1.17166e-05	0.456674	0.348	0.271	0.178994	Cluster_0	Mrpl35	2024-11-01
1.1949e-05	0.486583	0.346	0.272	0.182544	Cluster_0	Gcsh	2024-11-01
1.28231e-05	0.253559	0.728	0.664	0.195898	Cluster_0	Hspa4	2024-11-01
1.35055e-05	0.37627	0.568	0.516	0.206324	Cluster_0	2810004N23Rik	2024-11-01
1.37866e-05	0.36099	0.421	0.336	0.210617	Cluster_0	Mrpl53	2024-11-01
1.38089e-05	0.497918	0.316	0.24	0.210958	Cluster_0	Fkbp2	2024-11-01
1.40119e-05	0.331054	0.558	0.493	0.21406	Cluster_0	Ndufa1	2024-11-01
1.51535e-05	0.466072	0.296	0.22	0.231501	Cluster_0	Etv1	2024-11-01
1.54105e-05	0.488987	0.311	0.237	0.235426	Cluster_0	Ube2a	2024-11-01
1.58053e-05	0.3854	0.414	0.337	0.241457	Cluster_0	Arpc5l	2024-11-01
1.63271e-05	0.508654	0.269	0.198	0.249429	Cluster_0	Dnph1	2024-11-01
1.63364e-05	0.420775	0.363	0.286	0.249571	Cluster_0	Akr1b3	2024-11-01
1.64301e-05	0.449443	0.371	0.295	0.251003	Cluster_0	Ift20	2024-11-01
1.68283e-05	0.375312	0.385	0.302	0.257087	Cluster_0	Elof1	2024-11-01
1.76184e-05	0.428762	0.417	0.346	0.269156	Cluster_0	Ube2n	2024-11-01
1.85187e-05	0.473738	0.406	0.341	0.28291	Cluster_0	Psmd14	2024-11-01
1.87097e-05	0.358869	0.538	0.47	0.285827	Cluster_0	Gtpbp4	2024-11-01
1.94901e-05	0.308811	0.63	0.571	0.297751	Cluster_0	Denr	2024-11-01
1.96345e-05	0.269842	0.616	0.538	0.299957	Cluster_0	Nop56	2024-11-01
2.16099e-05	0.318067	0.557	0.489	0.330135	Cluster_0	Fbl	2024-11-01
2.33948e-05	0.48685	0.332	0.259	0.357403	Cluster_0	Dph3	2024-11-01
2.46028e-05	0.40335	0.255	0.183	0.375858	Cluster_0	Ckap2l	2024-11-01
2.72806e-05	0.385544	0.395	0.318	0.416766	Cluster_0	Mrpl11	2024-11-01
2.80658e-05	0.421107	0.379	0.302	0.428761	Cluster_0	Rex1bd	2024-11-01
2.96535e-05	0.493622	0.299	0.23	0.453016	Cluster_0	Cebpzos	2024-11-01
3.56967e-05	0.580808	0.282	0.217	0.545338	Cluster_0	Bbip1	2024-11-01
3.83598e-05	0.41486	0.309	0.236	0.586023	Cluster_0	Rbp1	2024-11-01
4.06576e-05	0.419334	0.391	0.316	0.621126	Cluster_0	Zcchc17	2024-11-01
4.15842e-05	0.492896	0.282	0.213	0.635283	Cluster_0	Pno1	2024-11-01
4.34256e-05	0.459192	0.392	0.326	0.663414	Cluster_0	Gtf2a2	2024-11-01
4.6734e-05	0.359102	0.518	0.457	0.713956	Cluster_0	Ndufs7	2024-11-01
4.77794e-05	0.397731	0.428	0.361	0.729926	Cluster_0	Pin1	2024-11-01
4.92807e-05	0.521354	0.289	0.221	0.752862	Cluster_0	Prkrip1	2024-11-01
5.13466e-05	0.282275	0.691	0.656	0.784422	Cluster_0	Psmb5	2024-11-01
5.3962e-05	0.290672	0.583	0.522	0.824378	Cluster_0	Srp14	2024-11-01
6.2621e-05	0.272965	0.718	0.672	0.956661	Cluster_0	1110038B12Rik	2024-11-01
6.31015e-05	0.354758	0.449	0.379	0.964002	Cluster_0	Phgdh	2024-11-01
6.72443e-05	0.407473	0.383	0.313	1	Cluster_0	Dnajc19	2024-11-01
6.79755e-05	0.292771	0.647	0.59	1	Cluster_0	Abcf1	2024-11-01
7.03579e-05	0.336014	0.524	0.476	1	Cluster_0	Tomm22	2024-11-01
7.09767e-05	0.290217	0.587	0.532	1	Cluster_0	Bcas2	2024-11-01
7.97085e-05	0.324138	0.524	0.454	1	Cluster_0	Ndufs4	2024-11-01
8.22962e-05	0.457232	0.32	0.254	1	Cluster_0	Coq7	2024-11-01
8.70035e-05	0.305094	0.564	0.507	1	Cluster_0	Acp1	2024-11-01
8.96278e-05	0.335398	0.482	0.417	1	Cluster_0	Bax	2024-11-01
8.97097e-05	0.261862	0.61	0.548	1	Cluster_0	Ilf2	2024-11-01
9.03219e-05	0.353715	0.497	0.436	1	Cluster_0	Psmd6	2024-11-01
9.16118e-05	0.490921	0.319	0.254	1	Cluster_0	Wdr89	2024-11-01
9.34749e-05	0.276727	0.593	0.531	1	Cluster_0	Rfc1	2024-11-01
9.72937e-05	0.438264	0.257	0.191	1	Cluster_0	Ccdc85b	2024-11-01
0.000101017	0.255314	0.698	0.638	1	Cluster_0	Sept7	2024-11-01
0.000108128	0.332231	0.515	0.46	1	Cluster_0	Mrps21	2024-11-01
0.000110053	0.377097	0.354	0.284	1	Cluster_0	Mrps17	2024-11-01
0.0001186	0.275484	0.596	0.532	1	Cluster_0	Kmt5a	2024-11-01
0.000130136	0.390071	0.349	0.28	1	Cluster_0	Mrpl36	2024-11-01
0.000136344	0.480088	0.26	0.198	1	Cluster_0	Mrpl40	2024-11-01
0.000136483	0.364938	0.319	0.249	1	Cluster_0	Ciao2b	2024-11-01
0.00015542	0.318521	0.463	0.399	1	Cluster_0	Tmem14c	2024-11-01
0.000157024	0.334005	0.523	0.477	1	Cluster_0	Srp9	2024-11-01
0.000157051	0.274948	0.658	0.605	1	Cluster_0	Fkbp1a	2024-11-01
0.000163512	0.285347	0.567	0.517	1	Cluster_0	Scand1	2024-11-01
0.000164039	0.327074	0.431	0.365	1	Cluster_0	Gm11808	2024-11-01
0.0001762	0.346193	0.434	0.366	1	Cluster_0	Cdc26	2024-11-01
0.00019688	0.457369	0.28	0.217	1	Cluster_0	Cox19	2024-11-01
0.000197316	0.399733	0.362	0.302	1	Cluster_0	Brix1	2024-11-01
0.000208364	0.252373	0.522	0.455	1	Cluster_0	Rnf7	2024-11-01
0.000216062	0.452258	0.328	0.266	1	Cluster_0	Gar1	2024-11-01
0.000220304	0.32879	0.356	0.287	1	Cluster_0	Snhg6	2024-11-01
0.000227256	0.334995	0.393	0.325	1	Cluster_0	Emc6	2024-11-01
0.000229229	0.53075	0.253	0.196	1	Cluster_0	Rrs1	2024-11-01
0.000243856	0.331733	0.507	0.448	1	Cluster_0	Tomm5	2024-11-01
0.0002592	0.302966	0.556	0.511	1	Cluster_0	Snrpb2	2024-11-01
0.000275721	0.332527	0.291	0.225	1	Cluster_0	2310009A05Rik	2024-11-01
0.000276855	0.441687	0.305	0.244	1	Cluster_0	Nsmce2	2024-11-01
0.000277708	0.365195	0.337	0.27	1	Cluster_0	Polr3k	2024-11-01
0.000288719	0.413046	0.277	0.215	1	Cluster_0	Nip7	2024-11-01
0.000309045	0.322288	0.478	0.418	1	Cluster_0	Emg1	2024-11-01
0.00035769	0.318587	0.424	0.36	1	Cluster_0	Ndufs3	2024-11-01
0.000361722	0.38363	0.341	0.278	1	Cluster_0	Med10	2024-11-01
0.000362999	0.313071	0.435	0.374	1	Cluster_0	Ube2v2	2024-11-01
0.000368507	0.361265	0.486	0.439	1	Cluster_0	Pfdn2	2024-11-01
0.000391202	0.251107	0.354	0.281	1	Cluster_0	Idi1	2024-11-01
0.000392064	0.34	0.437	0.377	1	Cluster_0	Aurkaip1	2024-11-01
0.000406021	0.420315	0.28	0.221	1	Cluster_0	Znrd1	2024-11-01
0.000410333	0.44512	0.266	0.207	1	Cluster_0	Exosc7	2024-11-01
0.000438504	0.358563	0.491	0.442	1	Cluster_0	Rsrc1	2024-11-01
0.000445655	0.412221	0.333	0.274	1	Cluster_0	Sec13	2024-11-01
0.000479304	0.268513	0.295	0.228	1	Cluster_0	Racgap1	2024-11-01
0.000502009	0.345285	0.323	0.261	1	Cluster_0	Bambi	2024-11-01
0.000583049	0.422806	0.288	0.231	1	Cluster_0	Hat1	2024-11-01
0.000615821	0.297494	0.395	0.329	1	Cluster_0	Smim11	2024-11-01
0.000641539	0.409909	0.311	0.253	1	Cluster_0	Itpa	2024-11-01
0.00065404	0.268386	0.432	0.368	1	Cluster_0	Actl6a	2024-11-01
0.00068605	0.457369	0.254	0.2	1	Cluster_0	Utp18	2024-11-01
0.000686698	0.279713	0.378	0.308	1	Cluster_0	Galk1	2024-11-01
0.000692351	0.455585	0.266	0.211	1	Cluster_0	Rap2b	2024-11-01
0.000757648	0.332721	0.381	0.32	1	Cluster_0	Glrx2	2024-11-01
0.000758314	0.403562	0.328	0.272	1	Cluster_0	Trappc1	2024-11-01
0.000799504	0.257147	0.514	0.448	1	Cluster_0	Taldo1	2024-11-01
0.000804384	0.421015	0.27	0.215	1	Cluster_0	Nsmce1	2024-11-01
0.000841852	0.368097	0.323	0.268	1	Cluster_0	Gm2000	2024-11-01
0.000884888	0.398207	0.352	0.3	1	Cluster_0	Mrpl32	2024-11-01
0.000924923	0.380695	0.28	0.224	1	Cluster_0	Emp3	2024-11-01
0.000975433	0.308028	0.498	0.457	1	Cluster_0	Fam133b	2024-11-01
0.00100495	0.366704	0.333	0.275	1	Cluster_0	Myl12b	2024-11-01
0.0010562	0.508594	0.253	0.202	1	Cluster_0	Trip13	2024-11-01
0.00108538	0.390602	0.295	0.241	1	Cluster_0	Mrps18a	2024-11-01
0.00113186	0.373699	0.282	0.228	1	Cluster_0	Mrpl48	2024-11-01
0.0011461	0.332757	0.317	0.259	1	Cluster_0	Ppp1r11	2024-11-01
0.00120447	0.252737	0.548	0.493	1	Cluster_0	Zfp706	2024-11-01
0.00130837	0.449166	0.307	0.255	1	Cluster_0	Fam136a	2024-11-01
0.00135379	0.38873	0.321	0.267	1	Cluster_0	Vps29	2024-11-01
0.00152303	0.346733	0.434	0.383	1	Cluster_0	Srpr	2024-11-01
0.00157835	0.309345	0.448	0.398	1	Cluster_0	Gm1673	2024-11-01
0.00172833	0.3773	0.256	0.203	1	Cluster_0	Timm8a1	2024-11-01
0.00179705	0.354794	0.395	0.348	1	Cluster_0	Pole3	2024-11-01
0.00181355	0.30467	0.377	0.325	1	Cluster_0	Med28	2024-11-01
0.00182557	0.273457	0.462	0.408	1	Cluster_0	Tceal8	2024-11-01
0.00187828	0.262228	0.538	0.5	1	Cluster_0	Ier3ip1	2024-11-01
0.00191161	0.35633	0.337	0.286	1	Cluster_0	Isyna1	2024-11-01
0.00204287	0.327104	0.342	0.288	1	Cluster_0	Cript	2024-11-01
0.00212539	0.345642	0.355	0.302	1	Cluster_0	Psmd13	2024-11-01
0.0021699	0.294316	0.343	0.285	1	Cluster_0	Mrps25	2024-11-01
0.0022446	0.417688	0.25	0.201	1	Cluster_0	Phb	2024-11-01
0.00243974	0.326727	0.328	0.274	1	Cluster_0	Snrnp40	2024-11-01
0.00245946	0.316136	0.252	0.201	1	Cluster_0	Mitd1	2024-11-01
0.00252002	0.306981	0.301	0.248	1	Cluster_0	E2f3	2024-11-01
0.00277453	0.298999	0.455	0.416	1	Cluster_0	Dcun1d5	2024-11-01
0.00288076	0.309654	0.336	0.283	1	Cluster_0	Mrpl41	2024-11-01
0.00289949	0.376879	0.315	0.269	1	Cluster_0	Nudcd2	2024-11-01
0.00306357	0.33951	0.268	0.218	1	Cluster_0	Wdr12	2024-11-01
0.00318965	0.319798	0.333	0.283	1	Cluster_0	Rsl24d1	2024-11-01
0.00324256	0.321343	0.29	0.24	1	Cluster_0	Chrac1	2024-11-01
0.00338939	0.320317	0.39	0.343	1	Cluster_0	Mrps16	2024-11-01
0.00339686	0.391922	0.272	0.225	1	Cluster_0	Mrpl50	2024-11-01
0.00354149	0.390302	0.285	0.238	1	Cluster_0	Pop4	2024-11-01
0.00377048	0.3404	0.297	0.249	1	Cluster_0	Cfap20	2024-11-01
0.0038654	0.297401	0.295	0.243	1	Cluster_0	Pwwp3a	2024-11-01
0.00393284	0.331163	0.473	0.437	1	Cluster_0	Wdr61	2024-11-01
0.00449291	0.319429	0.313	0.264	1	Cluster_0	Dpysl2	2024-11-01
0.00478192	0.312881	0.282	0.234	1	Cluster_0	Gpatch4	2024-11-01
0.00510443	0.331556	0.274	0.227	1	Cluster_0	Eef1akmt1	2024-11-01
0.00571205	0.292351	0.455	0.419	1	Cluster_0	Znhit1	2024-11-01
0.00595704	0.27992	0.391	0.347	1	Cluster_0	Mrpl57	2024-11-01
0.00601616	0.284028	0.356	0.308	1	Cluster_0	Sra1	2024-11-01
0.00609588	0.319805	0.31	0.263	1	Cluster_0	Smim15	2024-11-01
0.00622763	0.290791	0.39	0.343	1	Cluster_0	Map3k4	2024-11-01
0.00658362	0.317026	0.25	0.206	1	Cluster_0	Pdzd11	2024-11-01
0.0066824	0.295588	0.371	0.321	1	Cluster_0	Tmem223	2024-11-01
0.00697819	0.263875	0.502	0.474	1	Cluster_0	Esf1	2024-11-01
0.00728263	0.294565	0.331	0.284	1	Cluster_0	Guk1	2024-11-01
0.0079066	0.281884	0.39	0.348	1	Cluster_0	Gjc1	2024-11-01
0.00800039	0.258463	0.593	0.566	1	Cluster_0	Edf1	2024-11-01
0.00811133	0.2992	0.366	0.323	1	Cluster_0	Mydgf	2024-11-01
0.00891709	0.320734	0.359	0.319	1	Cluster_0	Nsmce4a	2024-11-01
0.00942023	0.277373	0.301	0.255	1	Cluster_0	Lage3	2024-11-01
0.00985122	0.255608	0.395	0.348	1	Cluster_0	Hsd17b10	2024-11-01
6.59256e-212	3.77872	0.825	0.235	1.00715e-207	Cluster_1	Igfbp5	2024-11-01
2.1692e-164	5.34521	0.461	0.027	3.31389e-160	Cluster_1	Meis2	2024-11-01
1.91912e-161	6.0305	0.45	0.026	2.93184e-157	Cluster_1	Krt15	2024-11-01
6.39686e-150	1.9637	0.95	0.637	9.77248e-146	Cluster_1	Tpm1	2024-11-01
1.0194e-133	2.83417	0.605	0.136	1.55734e-129	Cluster_1	Wnt4	2024-11-01
2.38462e-133	2.73496	0.651	0.171	3.64298e-129	Cluster_1	Ahnak	2024-11-01
9.98564e-128	2.31861	0.84	0.422	1.52551e-123	Cluster_1	Krt5	2024-11-01
9.14358e-125	2.38188	0.684	0.211	1.39687e-120	Cluster_1	Fxyd3	2024-11-01
9.85597e-118	2.66631	0.646	0.196	1.5057e-113	Cluster_1	Npnt	2024-11-01
1.61845e-102	2.6324	0.53	0.128	2.47251e-98	Cluster_1	Dapl1	2024-11-01
1.31134e-92	2.44535	0.624	0.228	2.00334e-88	Cluster_1	Lgals7	2024-11-01
5.24433e-92	1.75209	0.772	0.418	8.01176e-88	Cluster_1	Anxa2	2024-11-01
2.1336e-91	0.508911	1	0.999	3.25951e-87	Cluster_1	Rps27	2024-11-01
4.23695e-86	2.39009	0.563	0.185	6.47278e-82	Cluster_1	Perp	2024-11-01
2.45627e-84	3.19042	0.459	0.118	3.75245e-80	Cluster_1	Alcam	2024-11-01
1.04356e-82	1.66648	0.879	0.619	1.59425e-78	Cluster_1	Dsp	2024-11-01
8.12672e-77	2.15333	0.593	0.231	1.24152e-72	Cluster_1	Dst	2024-11-01
4.19446e-75	1.56296	0.756	0.431	6.40787e-71	Cluster_1	Sparc	2024-11-01
4.22973e-75	3.40003	0.297	0.038	6.46176e-71	Cluster_1	Mme	2024-11-01
2.07636e-73	2.65334	0.392	0.089	3.17206e-69	Cluster_1	Klf5	2024-11-01
7.14089e-73	1.9932	0.535	0.189	1.09091e-68	Cluster_1	Ssbp2	2024-11-01
3.88653e-71	1.08548	0.783	0.441	5.93745e-67	Cluster_1	Cdkn1c	2024-11-01
5.11066e-65	2.53311	0.373	0.089	7.80756e-61	Cluster_1	S100a14	2024-11-01
1.43666e-63	0.866906	0.986	0.896	2.19478e-59	Cluster_1	S100a11	2024-11-01
1.76916e-62	1.62773	0.665	0.35	2.70274e-58	Cluster_1	Lmo4	2024-11-01
3.1246e-62	0.993183	0.95	0.808	4.77345e-58	Cluster_1	Krt14	2024-11-01
3.38497e-62	1.34355	0.706	0.36	5.17122e-58	Cluster_1	Pdcd4	2024-11-01
2.8774e-60	3.17977	0.253	0.036	4.39581e-56	Cluster_1	Sox6	2024-11-01
2.1452e-59	2.85387	0.283	0.05	3.27723e-55	Cluster_1	Col17a1	2024-11-01
2.68036e-58	0.757637	0.998	0.99	4.09479e-54	Cluster_1	Malat1	2024-11-01
4.2913e-55	2.08502	0.398	0.122	6.55582e-51	Cluster_1	Ncam1	2024-11-01
2.01126e-52	1.90531	0.406	0.132	3.0726e-48	Cluster_1	Elf1	2024-11-01
6.0412e-52	2.47678	0.318	0.08	9.22914e-48	Cluster_1	Ptpn13	2024-11-01
6.78172e-52	2.70237	0.292	0.066	1.03604e-47	Cluster_1	Lmo7	2024-11-01
2.3862e-51	2.48515	0.296	0.067	3.64539e-47	Cluster_1	S100a16	2024-11-01
5.4133e-50	2.42567	0.294	0.069	8.2699e-46	Cluster_1	Klf3	2024-11-01
2.72038e-48	1.9293	0.403	0.142	4.15593e-44	Cluster_1	Sesn3	2024-11-01
1.08214e-47	2.13544	0.327	0.091	1.65318e-43	Cluster_1	Acaa2	2024-11-01
1.33728e-47	1.4293	0.623	0.346	2.04296e-43	Cluster_1	Sfn	2024-11-01
1.9844e-47	0.326526	1	1	3.03156e-43	Cluster_1	Tpt1	2024-11-01
1.46454e-46	1.64338	0.535	0.261	2.23738e-42	Cluster_1	Gpc3	2024-11-01
2.19575e-46	2.13071	0.929	0.909	3.35445e-42	Cluster_1	Gm42418	2024-11-01
2.53916e-46	2.30263	0.291	0.073	3.87907e-42	Cluster_1	Cdc42ep3	2024-11-01
2.88659e-46	1.34327	0.593	0.312	4.40984e-42	Cluster_1	Nrep	2024-11-01
1.95835e-45	2.3611	0.377	0.128	2.99177e-41	Cluster_1	Hspb1	2024-11-01
3.26561e-45	2.32339	0.272	0.064	4.98887e-41	Cluster_1	Txnip	2024-11-01
4.54444e-45	2.20818	0.27	0.062	6.94254e-41	Cluster_1	Hspb8	2024-11-01
4.60748e-44	0.781118	0.906	0.735	7.03884e-40	Cluster_1	Cald1	2024-11-01
4.29675e-43	2.22482	0.252	0.056	6.56414e-39	Cluster_1	Kif13a	2024-11-01
1.24475e-41	1.38146	0.55	0.295	1.9016e-37	Cluster_1	Mbnl2	2024-11-01
8.84067e-41	1.95995	0.344	0.119	1.35059e-36	Cluster_1	Kidins220	2024-11-01
1.60527e-40	1.40185	0.597	0.337	2.45237e-36	Cluster_1	Slc12a2	2024-11-01
2.37377e-40	2.06412	0.281	0.078	3.62641e-36	Cluster_1	Adamts18	2024-11-01
3.97565e-40	1.6141	0.445	0.197	6.0736e-36	Cluster_1	Jup	2024-11-01
6.02263e-40	2.03249	0.31	0.095	9.20076e-36	Cluster_1	Notch2	2024-11-01
1.03487e-39	1.69067	0.351	0.12	1.58097e-35	Cluster_1	Emp1	2024-11-01
2.64706e-39	1.8361	0.366	0.135	4.04392e-35	Cluster_1	Mafb	2024-11-01
6.34063e-39	2.055	0.285	0.082	9.68657e-35	Cluster_1	Ikzf2	2024-11-01
1.55243e-38	1.70364	0.352	0.125	2.37165e-34	Cluster_1	Pltp	2024-11-01
1.63293e-38	2.10061	0.311	0.102	2.49463e-34	Cluster_1	Lgi2	2024-11-01
1.63687e-38	2.04974	0.324	0.111	2.50064e-34	Cluster_1	Emp2	2024-11-01
3.62129e-38	2.37613	0.442	0.213	5.53224e-34	Cluster_1	Csrp2	2024-11-01
5.14754e-38	1.78216	0.369	0.144	7.86389e-34	Cluster_1	Fgfr2	2024-11-01
5.62822e-38	2.12999	0.274	0.078	8.59824e-34	Cluster_1	Gstm2	2024-11-01
7.79025e-38	1.25301	0.585	0.324	1.19012e-33	Cluster_1	Dsg2	2024-11-01
9.45993e-38	2.59062	0.261	0.073	1.44519e-33	Cluster_1	Timp3	2024-11-01
7.21648e-37	1.45101	0.451	0.203	1.10246e-32	Cluster_1	Ifitm1	2024-11-01
2.37547e-36	0.267739	1	1	3.62901e-32	Cluster_1	Eef1a1	2024-11-01
2.66531e-36	1.60446	0.381	0.151	4.07179e-32	Cluster_1	Pdlim1	2024-11-01
3.67777e-35	1.08284	0.676	0.464	5.61852e-31	Cluster_1	Ptprf	2024-11-01
7.68546e-35	1.5086	0.431	0.197	1.17411e-30	Cluster_1	Pten	2024-11-01
1.09976e-33	1.9726	0.255	0.075	1.6801e-29	Cluster_1	Megf6	2024-11-01
7.20856e-33	1.67688	0.387	0.172	1.10125e-28	Cluster_1	Palld	2024-11-01
9.4886e-33	0.699848	0.847	0.707	1.44957e-28	Cluster_1	Cox7a2l	2024-11-01
2.19282e-32	0.719803	0.854	0.687	3.34997e-28	Cluster_1	Selenow	2024-11-01
2.24597e-32	2.03585	0.259	0.082	3.43117e-28	Cluster_1	Rbms3	2024-11-01
6.4715e-32	0.647762	0.896	0.816	9.88651e-28	Cluster_1	Chd3	2024-11-01
2.056e-31	1.6132	0.351	0.145	3.14095e-27	Cluster_1	Utrn	2024-11-01
2.27395e-31	0.904141	0.653	0.437	3.47391e-27	Cluster_1	Pnrc1	2024-11-01
6.27743e-31	1.26116	0.508	0.292	9.59004e-27	Cluster_1	Ogt	2024-11-01
1.58797e-30	1.47855	0.492	0.286	2.42594e-26	Cluster_1	Tcf7l2	2024-11-01
1.83076e-30	1.90865	0.275	0.095	2.79686e-26	Cluster_1	Tenm2	2024-11-01
4.20769e-30	1.81423	0.272	0.094	6.42809e-26	Cluster_1	Nectin4	2024-11-01
4.31195e-30	1.41104	0.343	0.14	6.58737e-26	Cluster_1	Plagl1	2024-11-01
1.07442e-29	1.06506	0.662	0.466	1.64139e-25	Cluster_1	Ppp3ca	2024-11-01
1.54765e-29	1.71502	0.382	0.182	2.36434e-25	Cluster_1	Lars2	2024-11-01
1.98961e-29	2.82981	0.425	0.235	3.03953e-25	Cluster_1	AY036118	2024-11-01
3.84356e-29	1.49912	0.373	0.172	5.8718e-25	Cluster_1	Ets2	2024-11-01
4.05793e-29	1.21609	0.462	0.243	6.1993e-25	Cluster_1	Bcam	2024-11-01
2.53791e-28	0.267017	1	1	3.87717e-24	Cluster_1	Rps5	2024-11-01
1.46024e-27	1.60679	0.291	0.112	2.2308e-23	Cluster_1	Foxo1	2024-11-01
2.17715e-27	1.73741	0.269	0.099	3.32604e-23	Cluster_1	Ece1	2024-11-01
3.70219e-27	1.60881	0.33	0.142	5.65584e-23	Cluster_1	Filip1l	2024-11-01
8.867e-27	0.349977	0.998	0.992	1.35461e-22	Cluster_1	mt-Co3	2024-11-01
1.18197e-26	1.01418	0.577	0.38	1.80569e-22	Cluster_1	Wls	2024-11-01
1.55335e-26	0.838165	0.649	0.446	2.37305e-22	Cluster_1	Pbx1	2024-11-01
1.77487e-26	1.17028	0.517	0.327	2.71147e-22	Cluster_1	Arhgef12	2024-11-01
2.36905e-26	1.32296	0.399	0.204	3.6192e-22	Cluster_1	Rflnb	2024-11-01
3.2135e-26	0.792663	0.777	0.61	4.90927e-22	Cluster_1	Cst3	2024-11-01
5.46328e-26	0.922202	0.624	0.419	8.34625e-22	Cluster_1	Zfp36l1	2024-11-01
6.24797e-26	0.84581	0.67	0.485	9.54502e-22	Cluster_1	Kdm5b	2024-11-01
1.8447e-25	1.09953	0.514	0.306	2.81816e-21	Cluster_1	Myh9	2024-11-01
1.86558e-25	1.3986	0.373	0.183	2.85005e-21	Cluster_1	Lpp	2024-11-01
1.88605e-25	1.46211	0.297	0.12	2.88132e-21	Cluster_1	Irx1	2024-11-01
2.38717e-25	0.955433	0.56	0.345	3.64688e-21	Cluster_1	Celf2	2024-11-01
7.49432e-25	0.68169	0.753	0.586	1.14491e-20	Cluster_1	Pnisr	2024-11-01
1.27404e-24	1.68147	0.253	0.095	1.94635e-20	Cluster_1	Cdo1	2024-11-01
1.17433e-23	0.706403	0.865	0.756	1.79402e-19	Cluster_1	Meg3	2024-11-01
1.19268e-23	1.41838	0.313	0.14	1.82205e-19	Cluster_1	Ube2h	2024-11-01
1.46398e-22	1.25753	0.332	0.156	2.23652e-18	Cluster_1	Lmna	2024-11-01
1.98606e-22	0.344981	0.997	0.988	3.0341e-18	Cluster_1	mt-Cytb	2024-11-01
2.67236e-22	1.3238	0.382	0.204	4.08256e-18	Cluster_1	Capn6	2024-11-01
2.89014e-22	1.23959	0.376	0.195	4.41526e-18	Cluster_1	Trim29	2024-11-01
2.9952e-22	1.01908	0.417	0.225	4.57577e-18	Cluster_1	Hist3h2ba	2024-11-01
4.99658e-22	0.980006	0.575	0.4	7.63328e-18	Cluster_1	Macf1	2024-11-01
1.36659e-21	1.06732	0.432	0.248	2.08774e-17	Cluster_1	Ing4	2024-11-01
2.2181e-21	0.89995	0.541	0.356	3.3886e-17	Cluster_1	Rbm5	2024-11-01
2.52584e-21	1.48289	0.252	0.102	3.85873e-17	Cluster_1	Notch1	2024-11-01
3.27278e-21	1.12682	0.355	0.178	4.99982e-17	Cluster_1	Rnh1	2024-11-01
1.26669e-20	1.49528	0.253	0.105	1.93512e-16	Cluster_1	Limk2	2024-11-01
1.45645e-20	0.890154	0.568	0.39	2.22502e-16	Cluster_1	Pitx1	2024-11-01
2.11133e-20	0.995765	0.487	0.319	3.22548e-16	Cluster_1	Iqgap1	2024-11-01
3.83127e-20	1.4406	0.272	0.122	5.85303e-16	Cluster_1	Cdh1	2024-11-01
4.45329e-20	1.40539	0.3	0.144	6.80329e-16	Cluster_1	Plec	2024-11-01
5.10834e-20	1.31499	0.316	0.156	7.80402e-16	Cluster_1	Klhl24	2024-11-01
6.59612e-20	1.19995	0.388	0.224	1.00769e-15	Cluster_1	Etl4	2024-11-01
1.307e-19	1.0396	0.42	0.244	1.9967e-15	Cluster_1	Anxa5	2024-11-01
1.31889e-19	1.1189	0.351	0.182	2.01486e-15	Cluster_1	Map3k20	2024-11-01
2.53224e-19	1.06751	0.423	0.254	3.8685e-15	Cluster_1	Svil	2024-11-01
2.61265e-19	1.24113	0.428	0.264	3.99134e-15	Cluster_1	Mir205hg	2024-11-01
2.67544e-19	0.936824	0.472	0.298	4.08728e-15	Cluster_1	Kdm5a	2024-11-01
3.02219e-19	1.03942	0.437	0.257	4.617e-15	Cluster_1	S100a6	2024-11-01
3.12585e-19	1.22631	0.303	0.146	4.77537e-15	Cluster_1	Cd59a	2024-11-01
3.14935e-19	0.409348	0.964	0.952	4.81127e-15	Cluster_1	Nedd4	2024-11-01
6.06209e-19	0.79796	0.599	0.431	9.26106e-15	Cluster_1	Mir99ahg	2024-11-01
7.39153e-19	1.10623	0.363	0.196	1.1292e-14	Cluster_1	Cers4	2024-11-01
1.0825e-18	0.761362	0.909	0.811	1.65373e-14	Cluster_1	H19	2024-11-01
1.3493e-18	0.826756	0.557	0.39	2.06132e-14	Cluster_1	Flna	2024-11-01
1.49055e-18	0.847491	0.563	0.403	2.27711e-14	Cluster_1	Nop53	2024-11-01
2.37994e-18	0.723652	0.566	0.387	3.63584e-14	Cluster_1	Vamp8	2024-11-01
2.58505e-18	0.342864	0.849	0.694	3.94918e-14	Cluster_1	Itm2b	2024-11-01
4.1938e-18	1.16791	0.343	0.187	6.40686e-14	Cluster_1	Tnrc18	2024-11-01
4.20377e-18	0.958249	0.524	0.365	6.42211e-14	Cluster_1	Atp1a1	2024-11-01
5.27721e-18	0.639252	0.686	0.539	8.062e-14	Cluster_1	Hp1bp3	2024-11-01
6.14441e-18	0.464099	0.887	0.823	9.38681e-14	Cluster_1	Ttc3	2024-11-01
8.40327e-18	1.19362	0.259	0.117	1.28377e-13	Cluster_1	Irx2	2024-11-01
1.08941e-17	0.818911	0.451	0.271	1.66429e-13	Cluster_1	Sdc4	2024-11-01
1.32807e-17	1.13066	0.34	0.184	2.02889e-13	Cluster_1	Maml3	2024-11-01
1.33723e-17	0.895536	0.475	0.302	2.04289e-13	Cluster_1	Tnrc6b	2024-11-01
1.56388e-17	1.02163	0.41	0.249	2.38914e-13	Cluster_1	Nfat5	2024-11-01
1.60208e-17	1.15695	0.294	0.146	2.44749e-13	Cluster_1	Parm1	2024-11-01
3.34814e-17	0.683587	0.673	0.552	5.11495e-13	Cluster_1	Top2b	2024-11-01
6.53953e-17	0.487206	0.945	0.894	9.99044e-13	Cluster_1	Myl6	2024-11-01
6.87728e-17	0.799923	0.519	0.349	1.05064e-12	Cluster_1	Arid5b	2024-11-01
7.17725e-17	0.931456	0.467	0.312	1.09647e-12	Cluster_1	Tet3	2024-11-01
1.28514e-16	0.58848	0.73	0.605	1.96331e-12	Cluster_1	Txndc17	2024-11-01
1.42583e-16	1.30048	0.819	0.747	2.17824e-12	Cluster_1	Krt17	2024-11-01
1.74166e-16	1.24903	0.451	0.317	2.66074e-12	Cluster_1	Smarca2	2024-11-01
1.79549e-16	1.13017	0.336	0.188	2.74296e-12	Cluster_1	Efna5	2024-11-01
2.66798e-16	0.830422	0.506	0.353	4.07587e-12	Cluster_1	Rsrp1	2024-11-01
2.96289e-16	0.6968	0.566	0.408	4.5264e-12	Cluster_1	Ddx17	2024-11-01
3.4438e-16	1.12206	0.275	0.136	5.2611e-12	Cluster_1	Hpcal1	2024-11-01
3.79093e-16	1.06131	0.288	0.144	5.79141e-12	Cluster_1	Gadd45b	2024-11-01
7.98357e-16	0.703385	0.61	0.456	1.21965e-11	Cluster_1	Btg1	2024-11-01
1.01426e-15	0.863364	0.42	0.258	1.54949e-11	Cluster_1	Map1lc3a	2024-11-01
1.17965e-15	0.82424	0.506	0.358	1.80215e-11	Cluster_1	Rbbp8	2024-11-01
1.67469e-15	0.648394	0.558	0.399	2.55842e-11	Cluster_1	Tsc22d4	2024-11-01
1.84176e-15	0.457859	0.965	0.918	2.81366e-11	Cluster_1	Dstn	2024-11-01
1.88004e-15	1.21964	0.259	0.128	2.87213e-11	Cluster_1	Ly6h	2024-11-01
2.51813e-15	0.90424	0.377	0.223	3.84695e-11	Cluster_1	Zkscan3	2024-11-01
3.1349e-15	1.00004	0.333	0.186	4.78919e-11	Cluster_1	Trps1	2024-11-01
4.96444e-15	0.396989	0.785	0.658	7.58417e-11	Cluster_1	mt-Nd3	2024-11-01
6.28984e-15	1.16372	0.258	0.128	9.60899e-11	Cluster_1	Rev3l	2024-11-01
6.40686e-15	0.946115	0.338	0.191	9.78776e-11	Cluster_1	Lamp2	2024-11-01
7.64508e-15	0.885313	0.472	0.322	1.16794e-10	Cluster_1	Map1b	2024-11-01
7.85808e-15	1.10825	0.291	0.156	1.20048e-10	Cluster_1	4932438A13Rik	2024-11-01
8.84652e-15	0.557116	0.664	0.535	1.35148e-10	Cluster_1	Srsf5	2024-11-01
1.18472e-14	0.949103	0.34	0.195	1.8099e-10	Cluster_1	Fblim1	2024-11-01
1.24334e-14	0.621557	0.513	0.352	1.89945e-10	Cluster_1	Tsc22d1	2024-11-01
1.36205e-14	0.363226	0.923	0.843	2.08081e-10	Cluster_1	Eif3f	2024-11-01
2.07329e-14	0.70435	0.542	0.396	3.16736e-10	Cluster_1	Tia1	2024-11-01
2.07643e-14	1.01674	0.327	0.19	3.17216e-10	Cluster_1	Mast4	2024-11-01
2.23639e-14	0.873574	0.374	0.227	3.41653e-10	Cluster_1	Rb1cc1	2024-11-01
4.03545e-14	1.00632	0.283	0.15	6.16496e-10	Cluster_1	Senp7	2024-11-01
4.06583e-14	0.801229	0.492	0.352	6.21137e-10	Cluster_1	Nnat	2024-11-01
4.342e-14	1.10436	0.252	0.126	6.63327e-10	Cluster_1	Zfp618	2024-11-01
4.42947e-14	1.0996	0.263	0.137	6.76691e-10	Cluster_1	Lima1	2024-11-01
6.70284e-14	0.696298	0.588	0.46	1.02399e-09	Cluster_1	Ralbp1	2024-11-01
6.82868e-14	0.269171	0.994	0.99	1.04322e-09	Cluster_1	mt-Atp6	2024-11-01
1.09783e-13	0.534323	0.704	0.591	1.67715e-09	Cluster_1	Gabarap	2024-11-01
2.23644e-13	0.866147	0.393	0.252	3.4166e-09	Cluster_1	Mir100hg	2024-11-01
2.26991e-13	0.654023	0.577	0.44	3.46775e-09	Cluster_1	Amotl1	2024-11-01
2.48434e-13	0.319984	0.926	0.871	3.79533e-09	Cluster_1	Atxn7l3b	2024-11-01
2.99207e-13	1.15816	0.399	0.268	4.57099e-09	Cluster_1	Maf	2024-11-01
5.10833e-13	0.50145	0.722	0.611	7.804e-09	Cluster_1	Igfbp2	2024-11-01
5.42339e-13	0.266208	0.995	0.981	8.28531e-09	Cluster_1	mt-Nd4	2024-11-01
5.62203e-13	0.705432	0.604	0.492	8.58877e-09	Cluster_1	Dsc3	2024-11-01
5.75831e-13	0.93446	0.421	0.284	8.79698e-09	Cluster_1	Cd9	2024-11-01
6.00974e-13	0.623433	0.572	0.443	9.18107e-09	Cluster_1	Clk1	2024-11-01
7.22246e-13	0.869738	0.403	0.272	1.10338e-08	Cluster_1	Oga	2024-11-01
7.38877e-13	0.776459	0.406	0.263	1.12878e-08	Cluster_1	Chd2	2024-11-01
1.11517e-12	0.959537	0.34	0.209	1.70364e-08	Cluster_1	Sptan1	2024-11-01
1.38891e-12	0.847985	0.349	0.213	2.12183e-08	Cluster_1	Psme2	2024-11-01
1.60772e-12	0.711209	0.56	0.445	2.45612e-08	Cluster_1	Arhgap5	2024-11-01
1.76192e-12	0.557376	0.574	0.423	2.69169e-08	Cluster_1	Rsf1	2024-11-01
1.98021e-12	0.818769	0.379	0.241	3.02517e-08	Cluster_1	Slk	2024-11-01
2.02483e-12	0.916191	0.363	0.234	3.09333e-08	Cluster_1	Add1	2024-11-01
2.43889e-12	0.743918	0.425	0.282	3.7259e-08	Cluster_1	Ist1	2024-11-01
2.77016e-12	0.435445	0.684	0.544	4.23198e-08	Cluster_1	Nfib	2024-11-01
2.79846e-12	0.760822	0.398	0.261	4.27521e-08	Cluster_1	Hadh	2024-11-01
3.3101e-12	0.891982	0.384	0.256	5.05684e-08	Cluster_1	Ldhb	2024-11-01
3.64413e-12	1.02291	0.269	0.149	5.56714e-08	Cluster_1	Ankra2	2024-11-01
3.67877e-12	0.58826	0.591	0.465	5.62006e-08	Cluster_1	Msi2	2024-11-01
3.76393e-12	0.816708	0.392	0.258	5.75016e-08	Cluster_1	Oip5os1	2024-11-01
3.76447e-12	0.929173	0.285	0.161	5.75098e-08	Cluster_1	Prxl2a	2024-11-01
5.23559e-12	0.964762	0.357	0.229	7.99841e-08	Cluster_1	Col5a2	2024-11-01
5.28983e-12	0.986753	0.274	0.153	8.08127e-08	Cluster_1	Tiam1	2024-11-01
6.25726e-12	0.672155	0.495	0.358	9.55922e-08	Cluster_1	Fstl1	2024-11-01
1.42888e-11	1.06997	0.252	0.14	2.18289e-07	Cluster_1	Slc25a36	2024-11-01
1.67703e-11	0.692723	0.426	0.289	2.562e-07	Cluster_1	Tbl1x	2024-11-01
1.82995e-11	0.666078	0.434	0.295	2.79562e-07	Cluster_1	Baz2b	2024-11-01
2.69876e-11	0.75311	0.436	0.311	4.12289e-07	Cluster_1	Dnmt3a	2024-11-01
2.79858e-11	0.848792	0.357	0.232	4.2754e-07	Cluster_1	Kif1b	2024-11-01
3.14167e-11	0.506788	0.619	0.489	4.79953e-07	Cluster_1	Arid4b	2024-11-01
3.35973e-11	0.600751	0.528	0.393	5.13265e-07	Cluster_1	Tle5	2024-11-01
3.78391e-11	0.356951	0.811	0.735	5.78069e-07	Cluster_1	Kcnq1ot1	2024-11-01
4.63066e-11	0.742665	0.464	0.338	7.07426e-07	Cluster_1	Peg3	2024-11-01
4.77501e-11	0.944035	0.253	0.141	7.29478e-07	Cluster_1	Rab11fip2	2024-11-01
5.61952e-11	0.855366	0.303	0.183	8.58494e-07	Cluster_1	Ctdsp2	2024-11-01
5.63692e-11	0.581057	0.55	0.418	8.61153e-07	Cluster_1	Psme1	2024-11-01
6.53488e-11	0.708244	0.502	0.378	9.98333e-07	Cluster_1	Trp63	2024-11-01
6.7148e-11	0.896006	0.325	0.206	1.02582e-06	Cluster_1	Smo	2024-11-01
7.7363e-11	0.630985	0.583	0.482	1.18187e-06	Cluster_1	Zfhx3	2024-11-01
8.13586e-11	0.974226	0.253	0.143	1.24292e-06	Cluster_1	Grhl2	2024-11-01
8.74749e-11	0.598414	0.541	0.418	1.33635e-06	Cluster_1	Gtf2i	2024-11-01
9.14376e-11	0.908079	0.259	0.147	1.39689e-06	Cluster_1	Ptpn14	2024-11-01
1.15111e-10	0.917888	0.25	0.141	1.75856e-06	Cluster_1	Cuedc1	2024-11-01
1.51905e-10	0.864277	0.307	0.191	2.32065e-06	Cluster_1	Ago1	2024-11-01
1.5493e-10	0.764637	0.357	0.233	2.36687e-06	Cluster_1	Ncor2	2024-11-01
1.56056e-10	0.802458	0.324	0.205	2.38407e-06	Cluster_1	Vcl	2024-11-01
1.75882e-10	0.749781	0.396	0.272	2.68695e-06	Cluster_1	Reep3	2024-11-01
1.76198e-10	0.857072	0.376	0.26	2.69177e-06	Cluster_1	Slc2a1	2024-11-01
1.76894e-10	0.874094	0.294	0.18	2.7024e-06	Cluster_1	Gpbp1l1	2024-11-01
2.41219e-10	0.74946	0.366	0.244	3.68511e-06	Cluster_1	Pard3	2024-11-01
2.42024e-10	0.489483	0.48	0.339	3.6974e-06	Cluster_1	Tut4	2024-11-01
2.67347e-10	0.901828	0.272	0.16	4.08426e-06	Cluster_1	Kmt5b	2024-11-01
2.94487e-10	0.487997	0.525	0.385	4.49887e-06	Cluster_1	Ctsl	2024-11-01
2.96215e-10	1.12301	0.296	0.189	4.52528e-06	Cluster_1	Col1a2	2024-11-01
3.73641e-10	0.623207	0.409	0.28	5.70812e-06	Cluster_1	App	2024-11-01
4.81702e-10	0.630343	0.519	0.407	7.35895e-06	Cluster_1	Kmt2e	2024-11-01
5.21449e-10	0.8823	0.275	0.166	7.96617e-06	Cluster_1	Ldb1	2024-11-01
8.49381e-10	0.765566	0.344	0.23	1.2976e-05	Cluster_1	Tmem132a	2024-11-01
8.95982e-10	0.697875	0.403	0.284	1.36879e-05	Cluster_1	Ttc14	2024-11-01
1.02945e-09	0.845275	0.292	0.184	1.5727e-05	Cluster_1	Kat6b	2024-11-01
1.29588e-09	0.633117	0.448	0.33	1.97971e-05	Cluster_1	Srpk2	2024-11-01
1.59436e-09	0.736627	0.39	0.276	2.4357e-05	Cluster_1	Ablim1	2024-11-01
1.90105e-09	0.832939	0.299	0.191	2.90424e-05	Cluster_1	Slc25a17	2024-11-01
2.0079e-09	0.61383	0.417	0.296	3.06747e-05	Cluster_1	Igf2	2024-11-01
2.01257e-09	0.696911	0.355	0.239	3.0746e-05	Cluster_1	Atg12	2024-11-01
2.20064e-09	1.04107	0.283	0.181	3.36192e-05	Cluster_1	Sox2	2024-11-01
2.26088e-09	0.924698	0.321	0.215	3.45395e-05	Cluster_1	Ahcyl2	2024-11-01
2.33466e-09	0.617108	0.475	0.364	3.56667e-05	Cluster_1	Enah	2024-11-01
2.51245e-09	0.750291	0.34	0.228	3.83827e-05	Cluster_1	Esrp1	2024-11-01
2.74041e-09	0.692314	0.404	0.288	4.18652e-05	Cluster_1	Cyb5r3	2024-11-01
3.42696e-09	0.700719	0.329	0.215	5.23536e-05	Cluster_1	Ankhd1	2024-11-01
3.52513e-09	0.80681	0.292	0.185	5.38533e-05	Cluster_1	Mtss1	2024-11-01
3.7344e-09	0.694763	0.347	0.234	5.70505e-05	Cluster_1	Use1	2024-11-01
3.98552e-09	0.578418	0.492	0.371	6.08868e-05	Cluster_1	Btbd7	2024-11-01
4.29211e-09	0.616434	0.47	0.351	6.55706e-05	Cluster_1	Igf1r	2024-11-01
4.56689e-09	0.770435	0.296	0.188	6.97683e-05	Cluster_1	Kif3a	2024-11-01
4.97404e-09	0.654422	0.447	0.338	7.59884e-05	Cluster_1	Tab2	2024-11-01
6.34987e-09	0.457335	0.602	0.496	9.7007e-05	Cluster_1	Nipbl	2024-11-01
6.40779e-09	0.90362	0.256	0.157	9.78919e-05	Cluster_1	Fryl	2024-11-01
6.76856e-09	0.577154	0.324	0.209	0.000103403	Cluster_1	Mxd4	2024-11-01
7.69605e-09	0.532973	0.492	0.374	0.000117573	Cluster_1	Tle4	2024-11-01
7.93786e-09	0.722944	0.325	0.217	0.000121267	Cluster_1	Supt20	2024-11-01
8.12516e-09	0.725374	0.44	0.329	0.000124128	Cluster_1	Hmgn3	2024-11-01
8.89095e-09	0.733849	0.319	0.213	0.000135827	Cluster_1	Mdm4	2024-11-01
9.31717e-09	0.76431	0.274	0.172	0.000142338	Cluster_1	Spats2l	2024-11-01
9.77204e-09	0.321247	0.41	0.27	0.000149287	Cluster_1	Nr2f2	2024-11-01
9.7781e-09	0.787043	0.318	0.211	0.00014938	Cluster_1	Hipk2	2024-11-01
9.81967e-09	0.692459	0.387	0.278	0.000150015	Cluster_1	Adgrl2	2024-11-01
1.05049e-08	0.632601	0.415	0.303	0.000160483	Cluster_1	Foxn3	2024-11-01
1.12656e-08	0.732247	0.377	0.272	0.000172104	Cluster_1	Atf7ip	2024-11-01
1.21138e-08	0.710545	0.34	0.232	0.000185063	Cluster_1	Dag1	2024-11-01
1.22993e-08	0.77607	0.363	0.263	0.000187896	Cluster_1	Pkp4	2024-11-01
1.26839e-08	0.825617	0.266	0.163	0.000193771	Cluster_1	Ndufa4l2	2024-11-01
1.28283e-08	0.586729	0.448	0.338	0.000195977	Cluster_1	Nfix	2024-11-01
1.28496e-08	0.549364	0.465	0.347	0.000196304	Cluster_1	Kmt2a	2024-11-01
1.33143e-08	0.51777	0.594	0.501	0.000203403	Cluster_1	Akap9	2024-11-01
1.6667e-08	0.700391	0.453	0.35	0.000254622	Cluster_1	Wnk1	2024-11-01
1.66955e-08	0.466254	0.885	0.84	0.000255057	Cluster_1	Vcan	2024-11-01
1.80902e-08	0.487009	0.552	0.44	0.000276364	Cluster_1	Cyb5a	2024-11-01
1.86807e-08	0.428798	0.645	0.562	0.000285386	Cluster_1	Akr1a1	2024-11-01
2.25025e-08	0.400349	0.597	0.483	0.000343771	Cluster_1	Bnip3l	2024-11-01
2.66474e-08	0.788059	0.25	0.154	0.000407093	Cluster_1	Rab22a	2024-11-01
2.90019e-08	0.371541	0.475	0.347	0.000443062	Cluster_1	Vgll4	2024-11-01
2.90338e-08	0.665811	0.34	0.233	0.00044355	Cluster_1	Pgrmc1	2024-11-01
3.20925e-08	0.609427	0.492	0.383	0.000490277	Cluster_1	Hes1	2024-11-01
3.29061e-08	0.480491	0.564	0.471	0.000502706	Cluster_1	Map1lc3b	2024-11-01
4.20468e-08	0.682362	0.368	0.264	0.000642349	Cluster_1	Camta1	2024-11-01
4.49044e-08	0.6827	0.388	0.283	0.000686005	Cluster_1	Apc	2024-11-01
4.81329e-08	0.67348	0.465	0.366	0.000735326	Cluster_1	Bcl11b	2024-11-01
5.6103e-08	0.524605	0.55	0.463	0.000857086	Cluster_1	Chd6	2024-11-01
5.99269e-08	0.99367	0.355	0.254	0.000915503	Cluster_1	Fos	2024-11-01
6.63632e-08	0.800341	0.252	0.159	0.00101383	Cluster_1	Lrp1	2024-11-01
6.91757e-08	0.390766	0.692	0.603	0.0010568	Cluster_1	Foxp1	2024-11-01
7.00028e-08	0.498667	0.558	0.454	0.00106943	Cluster_1	Afdn	2024-11-01
7.70014e-08	0.705799	0.288	0.191	0.00117635	Cluster_1	Smarcc2	2024-11-01
7.80903e-08	0.622011	0.369	0.266	0.00119299	Cluster_1	Zfp260	2024-11-01
8.17129e-08	0.443349	0.547	0.438	0.00124833	Cluster_1	Polr2m	2024-11-01
8.58185e-08	0.656339	0.324	0.221	0.00131105	Cluster_1	Thra	2024-11-01
8.75404e-08	0.40064	0.648	0.548	0.00133736	Cluster_1	Serf1	2024-11-01
8.77541e-08	0.844638	0.316	0.221	0.00134062	Cluster_1	Sema3a	2024-11-01
8.92749e-08	0.586937	0.42	0.316	0.00136385	Cluster_1	Taok1	2024-11-01
1.01378e-07	0.711688	0.352	0.257	0.00154875	Cluster_1	Golim4	2024-11-01
1.24812e-07	0.479894	0.55	0.46	0.00190676	Cluster_1	Senp6	2024-11-01
1.25016e-07	0.693216	0.288	0.191	0.00190987	Cluster_1	Mapk6	2024-11-01
1.31354e-07	0.739962	0.294	0.199	0.00200669	Cluster_1	Hbp1	2024-11-01
1.354e-07	0.756925	0.258	0.166	0.00206851	Cluster_1	Rac3	2024-11-01
1.36706e-07	0.791053	0.256	0.166	0.00208845	Cluster_1	Cep350	2024-11-01
1.44659e-07	0.787166	0.252	0.161	0.00220995	Cluster_1	Phf21a	2024-11-01
1.63322e-07	0.745998	0.259	0.166	0.00249507	Cluster_1	Epc1	2024-11-01
1.70408e-07	0.461574	0.531	0.432	0.00260333	Cluster_1	Zfp266	2024-11-01
1.75435e-07	0.483917	0.498	0.395	0.00268012	Cluster_1	Gpatch8	2024-11-01
1.82968e-07	0.72864	0.278	0.186	0.00279521	Cluster_1	Chd9	2024-11-01
1.83753e-07	0.646756	0.352	0.253	0.0028072	Cluster_1	Scp2	2024-11-01
1.85105e-07	0.584262	0.373	0.272	0.00282785	Cluster_1	Dcaf8	2024-11-01
1.85825e-07	0.682821	0.299	0.202	0.00283885	Cluster_1	Ep300	2024-11-01
2.36006e-07	0.775621	0.263	0.173	0.00360546	Cluster_1	Dazap2	2024-11-01
2.3805e-07	0.72645	0.259	0.168	0.00363669	Cluster_1	Dync1li2	2024-11-01
2.4506e-07	0.604482	0.514	0.429	0.00374379	Cluster_1	Jund	2024-11-01
2.5161e-07	0.697466	0.252	0.16	0.00384385	Cluster_1	4833420G17Rik	2024-11-01
2.62276e-07	0.411078	0.619	0.535	0.00400679	Cluster_1	Bptf	2024-11-01
2.71893e-07	0.365465	0.709	0.638	0.00415372	Cluster_1	mt-Nd4l	2024-11-01
2.94681e-07	0.344249	0.759	0.719	0.00450184	Cluster_1	Sox4	2024-11-01
3.1196e-07	0.500578	0.437	0.335	0.00476581	Cluster_1	Ccdc50	2024-11-01
3.38553e-07	0.428508	0.585	0.503	0.00517207	Cluster_1	Phf14	2024-11-01
3.82145e-07	0.677291	0.377	0.282	0.00583803	Cluster_1	Rabgap1	2024-11-01
3.99711e-07	0.679116	0.316	0.223	0.00610639	Cluster_1	Hcfc1r1	2024-11-01
4.00775e-07	0.577739	0.365	0.264	0.00612263	Cluster_1	Npepps	2024-11-01
4.67921e-07	0.613619	0.319	0.221	0.00714844	Cluster_1	Epb41l3	2024-11-01
4.78693e-07	0.689924	0.253	0.164	0.00731299	Cluster_1	Celsr2	2024-11-01
4.9413e-07	0.676884	0.307	0.214	0.00754882	Cluster_1	Crim1	2024-11-01
4.98162e-07	0.594538	0.376	0.278	0.00761041	Cluster_1	Palmd	2024-11-01
4.9855e-07	0.621057	0.462	0.38	0.00761636	Cluster_1	Cstb	2024-11-01
5.12693e-07	0.604775	0.327	0.233	0.00783242	Cluster_1	Trip11	2024-11-01
5.24776e-07	0.609097	0.324	0.229	0.008017	Cluster_1	Xrn1	2024-11-01
5.36859e-07	0.462509	0.385	0.277	0.00820159	Cluster_1	Nfia	2024-11-01
6.04327e-07	0.697236	0.267	0.178	0.00923231	Cluster_1	Trappc6a	2024-11-01
6.15615e-07	0.716491	0.253	0.166	0.00940475	Cluster_1	Rbm33	2024-11-01
6.70001e-07	0.724523	0.259	0.172	0.0102356	Cluster_1	Mark2	2024-11-01
6.77509e-07	0.702177	0.286	0.196	0.0103503	Cluster_1	Chmp2b	2024-11-01
8.25362e-07	0.596456	0.308	0.215	0.0126091	Cluster_1	Timp2	2024-11-01
8.54501e-07	0.549415	0.44	0.351	0.0130542	Cluster_1	Ubn2	2024-11-01
9.78364e-07	0.777677	0.263	0.177	0.0149465	Cluster_1	Pycard	2024-11-01
1.01351e-06	0.662174	0.292	0.204	0.0154833	Cluster_1	Mysm1	2024-11-01
1.0554e-06	0.471491	0.437	0.337	0.0161233	Cluster_1	Cox14	2024-11-01
1.10467e-06	0.771378	0.275	0.191	0.0168761	Cluster_1	Erbin	2024-11-01
1.12451e-06	0.710102	0.252	0.167	0.0171791	Cluster_1	Zmym5	2024-11-01
1.21725e-06	0.711185	0.289	0.205	0.0185959	Cluster_1	Rc3h1	2024-11-01
1.24659e-06	0.710783	0.255	0.171	0.0190442	Cluster_1	Ap3d1	2024-11-01
1.3369e-06	0.581768	0.299	0.206	0.0204237	Cluster_1	Arl5a	2024-11-01
1.3804e-06	0.696575	0.267	0.182	0.0210884	Cluster_1	Twsg1	2024-11-01
1.48974e-06	0.946709	0.255	0.176	0.0227588	Cluster_1	Rassf9	2024-11-01
2.11278e-06	0.608934	0.314	0.228	0.0322769	Cluster_1	Pard6g	2024-11-01
2.22319e-06	0.629349	0.281	0.195	0.0339637	Cluster_1	Cdc37l1	2024-11-01
2.40099e-06	0.771722	0.256	0.175	0.0366799	Cluster_1	Meis1	2024-11-01
2.4954e-06	0.329436	0.722	0.667	0.0381223	Cluster_1	Eid1	2024-11-01
2.57754e-06	0.428781	0.541	0.457	0.0393771	Cluster_1	Ube2r2	2024-11-01
2.85888e-06	0.499792	0.368	0.273	0.0436751	Cluster_1	Agrn	2024-11-01
2.8792e-06	0.288781	0.769	0.718	0.0439856	Cluster_1	Cdc42	2024-11-01
3.25604e-06	0.412552	0.56	0.478	0.0497425	Cluster_1	Uqcrc1	2024-11-01
3.28792e-06	0.438988	0.421	0.326	0.0502296	Cluster_1	Prpf6	2024-11-01
3.40301e-06	0.637752	0.272	0.187	0.0519878	Cluster_1	Arfgef1	2024-11-01
3.43777e-06	0.651013	0.27	0.187	0.0525187	Cluster_1	Aggf1	2024-11-01
3.45126e-06	0.55338	0.285	0.197	0.0527248	Cluster_1	Cttn	2024-11-01
3.47217e-06	0.281504	0.792	0.737	0.0530443	Cluster_1	Ankrd11	2024-11-01
3.75103e-06	0.633513	0.25	0.167	0.0573044	Cluster_1	Cyhr1	2024-11-01
4.00286e-06	0.392717	0.579	0.501	0.0611517	Cluster_1	Nsd1	2024-11-01
5.76046e-06	0.476661	0.407	0.318	0.0880026	Cluster_1	Dync1h1	2024-11-01
6.41523e-06	0.279796	0.918	0.898	0.0980054	Cluster_1	Ccnd2	2024-11-01
6.55425e-06	0.478539	0.494	0.417	0.100129	Cluster_1	Tulp4	2024-11-01
7.03566e-06	0.47968	0.483	0.404	0.107484	Cluster_1	Fzd3	2024-11-01
7.26291e-06	0.621306	0.313	0.229	0.110955	Cluster_1	Cirbp	2024-11-01
7.31234e-06	0.547744	0.344	0.258	0.111711	Cluster_1	Echs1	2024-11-01
7.33706e-06	0.60146	0.335	0.253	0.112088	Cluster_1	Trim33	2024-11-01
7.44683e-06	0.595441	0.297	0.214	0.113765	Cluster_1	Tbl1xr1	2024-11-01
8.21305e-06	0.534685	0.357	0.274	0.125471	Cluster_1	Zkscan1	2024-11-01
8.27577e-06	0.555167	0.362	0.279	0.126429	Cluster_1	Bcl9	2024-11-01
9.69266e-06	0.664597	0.313	0.234	0.148075	Cluster_1	Atp1b3	2024-11-01
9.84941e-06	0.281468	0.759	0.709	0.150469	Cluster_1	Ktn1	2024-11-01
9.88427e-06	0.417461	0.436	0.346	0.151002	Cluster_1	Tmem59	2024-11-01
1.04132e-05	0.450785	0.465	0.381	0.159083	Cluster_1	Ssbp3	2024-11-01
1.05081e-05	0.582212	0.362	0.282	0.160532	Cluster_1	Tcf20	2024-11-01
1.08157e-05	0.522933	0.294	0.209	0.165232	Cluster_1	Msl1	2024-11-01
1.10694e-05	0.270995	0.788	0.749	0.169107	Cluster_1	Ptms	2024-11-01
1.17176e-05	0.562176	0.347	0.265	0.17901	Cluster_1	Hook3	2024-11-01
1.17258e-05	0.336261	0.601	0.519	0.179135	Cluster_1	Clic1	2024-11-01
1.22066e-05	0.548295	0.252	0.172	0.186481	Cluster_1	Ccnt2	2024-11-01
1.22321e-05	0.591008	0.292	0.212	0.18687	Cluster_1	Ankrd12	2024-11-01
1.24614e-05	0.28675	0.679	0.616	0.190373	Cluster_1	Bcl11a	2024-11-01
1.30986e-05	0.625487	0.505	0.436	0.200108	Cluster_1	Slc39a10	2024-11-01
1.55193e-05	0.536819	0.292	0.211	0.237088	Cluster_1	Zfp329	2024-11-01
1.61277e-05	0.432768	0.325	0.238	0.246383	Cluster_1	Tenm3	2024-11-01
1.61416e-05	0.544186	0.3	0.218	0.246596	Cluster_1	Rnf11	2024-11-01
1.66788e-05	0.519088	0.36	0.274	0.254803	Cluster_1	Snrnp200	2024-11-01
1.77069e-05	0.6127	0.343	0.265	0.270508	Cluster_1	Igfbp4	2024-11-01
1.79781e-05	0.484769	0.387	0.303	0.274652	Cluster_1	Ap2m1	2024-11-01
1.82602e-05	0.567789	0.299	0.219	0.27896	Cluster_1	Cenpb	2024-11-01
1.86713e-05	0.571898	0.338	0.26	0.285241	Cluster_1	Kdm2a	2024-11-01
1.89234e-05	0.434247	0.454	0.38	0.289093	Cluster_1	6330403K07Rik	2024-11-01
1.98971e-05	0.502694	0.261	0.181	0.303967	Cluster_1	Ubxn7	2024-11-01
2.0419e-05	0.381935	0.544	0.471	0.311942	Cluster_1	Aamp	2024-11-01
2.28487e-05	0.609281	0.253	0.179	0.349059	Cluster_1	Pja2	2024-11-01
2.30418e-05	0.463287	0.289	0.205	0.35201	Cluster_1	Paip2b	2024-11-01
2.36849e-05	0.588012	0.292	0.214	0.361835	Cluster_1	Cpne3	2024-11-01
2.43321e-05	0.524316	0.325	0.244	0.371722	Cluster_1	Wdr26	2024-11-01
2.44131e-05	0.498636	0.28	0.2	0.372959	Cluster_1	Cep164	2024-11-01
2.46718e-05	0.261805	0.701	0.622	0.376911	Cluster_1	Nisch	2024-11-01
2.97165e-05	0.322158	0.607	0.53	0.45398	Cluster_1	Rab14	2024-11-01
3.07776e-05	0.396953	0.417	0.328	0.470189	Cluster_1	Aff4	2024-11-01
3.10046e-05	0.547205	0.327	0.248	0.473658	Cluster_1	Setd2	2024-11-01
3.10726e-05	0.497981	0.305	0.224	0.474696	Cluster_1	Ppfibp1	2024-11-01
3.34122e-05	0.497667	0.344	0.269	0.510439	Cluster_1	Chd8	2024-11-01
3.35784e-05	0.32241	0.631	0.558	0.512977	Cluster_1	Luc7l2	2024-11-01
3.42199e-05	0.57565	0.258	0.183	0.522778	Cluster_1	Sppl2a	2024-11-01
3.52744e-05	0.500513	0.332	0.251	0.538887	Cluster_1	Tut7	2024-11-01
3.71183e-05	0.530552	0.415	0.339	0.567057	Cluster_1	Ezr	2024-11-01
3.76749e-05	0.479012	0.431	0.357	0.575559	Cluster_1	Zfp638	2024-11-01
4.19826e-05	0.490785	0.387	0.306	0.641369	Cluster_1	Id2	2024-11-01
4.45987e-05	0.41568	0.467	0.384	0.681335	Cluster_1	Zcchc7	2024-11-01
4.475e-05	0.433501	0.469	0.395	0.683646	Cluster_1	Strn3	2024-11-01
4.57543e-05	0.442097	0.476	0.405	0.698989	Cluster_1	Crebbp	2024-11-01
4.61963e-05	0.268243	0.619	0.544	0.70574	Cluster_1	Rtn4	2024-11-01
4.66769e-05	0.553575	0.252	0.177	0.713082	Cluster_1	Pak1	2024-11-01
4.84363e-05	0.502018	0.426	0.356	0.739962	Cluster_1	Prrc2b	2024-11-01
5.66743e-05	0.462855	0.336	0.258	0.865813	Cluster_1	Smg6	2024-11-01
5.84432e-05	0.449341	0.382	0.303	0.892836	Cluster_1	Stk38	2024-11-01
6.02571e-05	0.455856	0.401	0.322	0.920548	Cluster_1	Nras	2024-11-01
6.109e-05	0.473081	0.321	0.243	0.933271	Cluster_1	Fam120a	2024-11-01
6.18907e-05	0.493045	0.347	0.272	0.945504	Cluster_1	Jmjd1c	2024-11-01
6.19165e-05	0.538005	0.311	0.238	0.945898	Cluster_1	Cnot7	2024-11-01
6.19308e-05	0.310659	0.553	0.476	0.946116	Cluster_1	Sh3bgrl3	2024-11-01
6.31331e-05	0.500051	0.431	0.364	0.964484	Cluster_1	Zfand5	2024-11-01
6.6062e-05	0.405901	0.428	0.349	1	Cluster_1	Kifap3	2024-11-01
6.60684e-05	0.50968	0.341	0.265	1	Cluster_1	Mbtd1	2024-11-01
6.6256e-05	0.507249	0.302	0.226	1	Cluster_1	Spin1	2024-11-01
6.68963e-05	0.351518	0.305	0.221	1	Cluster_1	Frem2	2024-11-01
6.8135e-05	0.29915	0.623	0.545	1	Cluster_1	Ddx6	2024-11-01
7.19041e-05	0.533079	0.277	0.202	1	Cluster_1	Mpzl2	2024-11-01
7.63294e-05	0.610097	0.354	0.286	1	Cluster_1	Serpine2	2024-11-01
7.64065e-05	0.498248	0.296	0.222	1	Cluster_1	Ston2	2024-11-01
7.72261e-05	0.530981	0.278	0.205	1	Cluster_1	Tfdp2	2024-11-01
7.74493e-05	0.482543	0.338	0.262	1	Cluster_1	Plp2	2024-11-01
7.80387e-05	0.40982	0.322	0.24	1	Cluster_1	Lamtor4	2024-11-01
8.22152e-05	0.50421	0.299	0.224	1	Cluster_1	Arhgef5	2024-11-01
8.87312e-05	0.383384	0.577	0.511	1	Cluster_1	Fundc2	2024-11-01
9.17846e-05	0.301491	0.533	0.46	1	Cluster_1	Cd81	2024-11-01
9.597e-05	0.430926	0.333	0.258	1	Cluster_1	Rsbn1l	2024-11-01
9.85138e-05	0.506664	0.351	0.28	1	Cluster_1	Rnf20	2024-11-01
0.000100312	0.438576	0.289	0.214	1	Cluster_1	Pcmtd1	2024-11-01
0.000107157	0.579751	0.25	0.183	1	Cluster_1	Anxa6	2024-11-01
0.000110166	0.581138	0.27	0.202	1	Cluster_1	Casc3	2024-11-01
0.000111638	0.473298	0.291	0.216	1	Cluster_1	Ro60	2024-11-01
0.000111734	0.348435	0.528	0.457	1	Cluster_1	Maged1	2024-11-01
0.000116466	0.520368	0.258	0.189	1	Cluster_1	9930021J03Rik	2024-11-01
0.00011696	0.441372	0.403	0.328	1	Cluster_1	Zmynd8	2024-11-01
0.00011731	0.400798	0.401	0.321	1	Cluster_1	Cir1	2024-11-01
0.000120098	0.388826	0.376	0.298	1	Cluster_1	Usp9x	2024-11-01
0.000120892	0.428985	0.377	0.301	1	Cluster_1	Ppp2r1a	2024-11-01
0.000123081	0.43919	0.407	0.334	1	Cluster_1	Hectd1	2024-11-01
0.000123904	0.472734	0.305	0.234	1	Cluster_1	Usp47	2024-11-01
0.000125763	0.533865	0.34	0.269	1	Cluster_1	Nkx2-3	2024-11-01
0.000131168	0.414827	0.336	0.259	1	Cluster_1	Marc2	2024-11-01
0.000131515	0.332283	0.508	0.432	1	Cluster_1	Tnrc6a	2024-11-01
0.000132832	0.52812	0.332	0.262	1	Cluster_1	Gkap1	2024-11-01
0.000163142	0.627121	0.259	0.195	1	Cluster_1	Kmt2c	2024-11-01
0.000163279	0.476898	0.258	0.187	1	Cluster_1	Dlgap4	2024-11-01
0.000166541	0.458866	0.347	0.278	1	Cluster_1	Shoc2	2024-11-01
0.000166899	0.452368	0.31	0.236	1	Cluster_1	Safb2	2024-11-01
0.00017269	0.280664	0.575	0.506	1	Cluster_1	Tmem234	2024-11-01
0.000174464	0.529152	0.275	0.207	1	Cluster_1	Rictor	2024-11-01
0.00017737	0.436955	0.357	0.284	1	Cluster_1	Atxn2	2024-11-01
0.000181139	0.335853	0.602	0.549	1	Cluster_1	Ctnna1	2024-11-01
0.000183917	0.474593	0.322	0.252	1	Cluster_1	Fam193a	2024-11-01
0.000184633	0.480922	0.261	0.192	1	Cluster_1	Kansl1	2024-11-01
0.000187149	0.478826	0.281	0.211	1	Cluster_1	Ctnnd1	2024-11-01
0.000195095	0.52339	0.321	0.252	1	Cluster_1	Zfp871	2024-11-01
0.000195197	0.317369	0.613	0.553	1	Cluster_1	Zfas1	2024-11-01
0.000202392	0.623919	0.252	0.187	1	Cluster_1	Pde7a	2024-11-01
0.00021314	0.395741	0.423	0.349	1	Cluster_1	Cul3	2024-11-01
0.000214499	0.368264	0.506	0.442	1	Cluster_1	Fis1	2024-11-01
0.000220301	0.546992	0.263	0.197	1	Cluster_1	Tmem63b	2024-11-01
0.000224421	0.299181	0.615	0.54	1	Cluster_1	Tra2a	2024-11-01
0.000231124	0.49937	0.374	0.307	1	Cluster_1	Ptprs	2024-11-01
0.000236807	0.473008	0.277	0.209	1	Cluster_1	Dip2b	2024-11-01
0.000254722	0.520963	0.294	0.229	1	Cluster_1	Gigyf2	2024-11-01
0.000275498	0.38162	0.307	0.234	1	Cluster_1	Zfp652	2024-11-01
0.000303562	0.4987	0.264	0.199	1	Cluster_1	Lama5	2024-11-01
0.000313277	0.526592	0.351	0.287	1	Cluster_1	Spag9	2024-11-01
0.000333709	0.446733	0.31	0.241	1	Cluster_1	Ppp4r3b	2024-11-01
0.000334503	0.384491	0.481	0.426	1	Cluster_1	Map4k4	2024-11-01
0.000353581	0.426673	0.351	0.281	1	Cluster_1	Ubr5	2024-11-01
0.000356518	0.479193	0.395	0.331	1	Cluster_1	Ptch1	2024-11-01
0.000358523	0.374871	0.47	0.413	1	Cluster_1	Sh3bgrl	2024-11-01
0.000370829	0.438287	0.321	0.252	1	Cluster_1	Fam32a	2024-11-01
0.000421748	0.48486	0.311	0.247	1	Cluster_1	Brwd1	2024-11-01
0.000432717	0.459089	0.358	0.297	1	Cluster_1	Syne2	2024-11-01
0.000434813	0.517645	0.292	0.23	1	Cluster_1	Med13	2024-11-01
0.000446109	0.456596	0.316	0.252	1	Cluster_1	Mga	2024-11-01
0.000446256	0.54072	0.297	0.234	1	Cluster_1	Zfp445	2024-11-01
0.000446542	0.362465	0.425	0.354	1	Cluster_1	Ubtf	2024-11-01
0.000453037	0.498298	0.286	0.22	1	Cluster_1	Zmym2	2024-11-01
0.000489586	0.512443	0.426	0.369	1	Cluster_1	Tmod3	2024-11-01
0.000499885	0.269264	0.653	0.597	1	Cluster_1	Hras	2024-11-01
0.000519677	0.403937	0.352	0.287	1	Cluster_1	Mapkap1	2024-11-01
0.000521377	0.411473	0.267	0.201	1	Cluster_1	Krcc1	2024-11-01
0.000524989	0.434439	0.319	0.252	1	Cluster_1	Mllt10	2024-11-01
0.000530289	0.280985	0.654	0.613	1	Cluster_1	Pcm1	2024-11-01
0.000559482	0.488991	0.27	0.208	1	Cluster_1	1810026B05Rik	2024-11-01
0.000570605	0.430112	0.341	0.274	1	Cluster_1	March7	2024-11-01
0.000599791	0.446658	0.305	0.238	1	Cluster_1	Zranb1	2024-11-01
0.000603371	0.413483	0.346	0.279	1	Cluster_1	Cspp1	2024-11-01
0.000613635	0.335592	0.462	0.393	1	Cluster_1	Ankrd17	2024-11-01
0.000639012	0.456458	0.28	0.216	1	Cluster_1	Naxd	2024-11-01
0.000640591	0.473138	0.255	0.191	1	Cluster_1	Ireb2	2024-11-01
0.000712879	0.485129	0.404	0.348	1	Cluster_1	Rbms1	2024-11-01
0.000717163	0.399738	0.303	0.239	1	Cluster_1	Rcor1	2024-11-01
0.000731629	0.361636	0.376	0.31	1	Cluster_1	Zfand6	2024-11-01
0.000753284	0.404218	0.467	0.41	1	Cluster_1	Gm26917	2024-11-01
0.000767321	0.421654	0.401	0.34	1	Cluster_1	Chmp2a	2024-11-01
0.00080502	0.460173	0.255	0.194	1	Cluster_1	Cebpg	2024-11-01
0.000848814	0.325791	0.406	0.336	1	Cluster_1	Eif4a2	2024-11-01
0.000863381	0.402285	0.403	0.341	1	Cluster_1	Reep5	2024-11-01
0.000867233	0.322212	0.469	0.399	1	Cluster_1	Rp9	2024-11-01
0.000876379	0.350887	0.36	0.29	1	Cluster_1	Acat1	2024-11-01
0.000880851	0.405079	0.369	0.306	1	Cluster_1	R3hdm2	2024-11-01
0.000891452	0.466708	0.269	0.208	1	Cluster_1	Pcf11	2024-11-01
0.000923271	0.451827	0.321	0.261	1	Cluster_1	Akap8	2024-11-01
0.000934213	0.49183	0.256	0.197	1	Cluster_1	Tasor	2024-11-01
0.000948471	0.350887	0.42	0.36	1	Cluster_1	Mycbp2	2024-11-01
0.000967843	0.299447	0.503	0.44	1	Cluster_1	Nenf	2024-11-01
0.000992992	0.471342	0.303	0.242	1	Cluster_1	Herc1	2024-11-01
0.00111093	0.406921	0.252	0.191	1	Cluster_1	Krit1	2024-11-01
0.00112383	0.366302	0.425	0.366	1	Cluster_1	Eif4b	2024-11-01
0.00117398	0.291636	0.5	0.442	1	Cluster_1	Actn4	2024-11-01
0.00118485	0.33562	0.376	0.31	1	Cluster_1	Gnai3	2024-11-01
0.00119874	0.483403	0.288	0.23	1	Cluster_1	Usp22	2024-11-01
0.0012219	0.468805	0.256	0.199	1	Cluster_1	Mapk13	2024-11-01
0.00122386	0.381303	0.478	0.422	1	Cluster_1	Thoc2	2024-11-01
0.00123106	0.448356	0.292	0.234	1	Cluster_1	Anapc16	2024-11-01
0.00124688	0.435042	0.305	0.244	1	Cluster_1	Ccnl2	2024-11-01
0.0013355	0.370412	0.322	0.26	1	Cluster_1	Mef2a	2024-11-01
0.0013539	0.453906	0.313	0.254	1	Cluster_1	Creb1	2024-11-01
0.00141739	0.402973	0.333	0.273	1	Cluster_1	Dctn2	2024-11-01
0.00143643	0.423554	0.259	0.2	1	Cluster_1	Nr2c2	2024-11-01
0.00146109	0.386308	0.388	0.334	1	Cluster_1	Zmynd11	2024-11-01
0.00152595	0.360899	0.27	0.209	1	Cluster_1	Sertad2	2024-11-01
0.00156011	0.270064	0.557	0.5	1	Cluster_1	Cd2ap	2024-11-01
0.00167356	0.279804	0.571	0.511	1	Cluster_1	Anapc13	2024-11-01
0.00167823	0.409416	0.349	0.289	1	Cluster_1	Tlk1	2024-11-01
0.00169568	0.495277	0.25	0.194	1	Cluster_1	Tmx3	2024-11-01
0.00180068	0.29318	0.503	0.451	1	Cluster_1	Bod1l	2024-11-01
0.00182267	0.504294	0.349	0.296	1	Cluster_1	Serpinb6a	2024-11-01
0.0020903	0.389529	0.341	0.282	1	Cluster_1	Supt6	2024-11-01
0.00220125	0.40025	0.286	0.231	1	Cluster_1	Pan3	2024-11-01
0.00224713	0.353743	0.363	0.305	1	Cluster_1	Vps4b	2024-11-01
0.00230243	0.298429	0.423	0.361	1	Cluster_1	Mex3a	2024-11-01
0.00231332	0.389175	0.252	0.195	1	Cluster_1	Cab39	2024-11-01
0.00236753	0.450088	0.269	0.215	1	Cluster_1	Ino80d	2024-11-01
0.0024008	0.34568	0.33	0.269	1	Cluster_1	Gnaq	2024-11-01
0.00241487	0.439663	0.275	0.219	1	Cluster_1	Asxl2	2024-11-01
0.0024908	0.358672	0.343	0.282	1	Cluster_1	Rab11b	2024-11-01
0.00249996	0.289974	0.473	0.416	1	Cluster_1	Wasf2	2024-11-01
0.00250339	0.383187	0.343	0.283	1	Cluster_1	Capg	2024-11-01
0.00251404	0.396299	0.371	0.315	1	Cluster_1	Ppp1r12a	2024-11-01
0.00259585	0.350887	0.308	0.249	1	Cluster_1	Rab11a	2024-11-01
0.0026189	0.35506	0.376	0.317	1	Cluster_1	Igf2bp3	2024-11-01
0.00269418	0.261604	0.522	0.471	1	Cluster_1	Yy1	2024-11-01
0.00274261	0.439844	0.266	0.214	1	Cluster_1	Rc3h2	2024-11-01
0.00276631	0.478442	0.259	0.207	1	Cluster_1	Rtf2	2024-11-01
0.00279044	0.329322	0.351	0.293	1	Cluster_1	Tmem50a	2024-11-01
0.00280425	0.296373	0.396	0.335	1	Cluster_1	Hadha	2024-11-01
0.00296695	0.424622	0.291	0.236	1	Cluster_1	Ccnd3	2024-11-01
0.00299758	0.322212	0.395	0.334	1	Cluster_1	Phf20l1	2024-11-01
0.00300792	0.381125	0.407	0.361	1	Cluster_1	Dbn1	2024-11-01
0.00302474	0.276134	0.42	0.356	1	Cluster_1	Zfr	2024-11-01
0.00309953	0.369424	0.388	0.335	1	Cluster_1	Upf2	2024-11-01
0.00310733	0.308815	0.461	0.406	1	Cluster_1	Ddx42	2024-11-01
0.00314304	0.374897	0.36	0.307	1	Cluster_1	Resf1	2024-11-01
0.00321616	0.625765	0.292	0.242	1	Cluster_1	Wfdc2	2024-11-01
0.00340603	0.425198	0.267	0.212	1	Cluster_1	Cdc73	2024-11-01
0.00357392	0.305321	0.355	0.294	1	Cluster_1	Mprip	2024-11-01
0.00358016	0.425455	0.286	0.236	1	Cluster_1	Tug1	2024-11-01
0.00361647	0.326428	0.349	0.293	1	Cluster_1	Etfa	2024-11-01
0.00363964	0.332196	0.465	0.412	1	Cluster_1	Cyfip1	2024-11-01
0.00397738	0.357097	0.256	0.202	1	Cluster_1	Upf1	2024-11-01
0.00413182	0.310494	0.363	0.304	1	Cluster_1	Wdr45b	2024-11-01
0.00418252	0.347094	0.266	0.211	1	Cluster_1	Slc25a11	2024-11-01
0.00429566	0.260616	0.495	0.439	1	Cluster_1	Golgb1	2024-11-01
0.00430512	0.428278	0.321	0.269	1	Cluster_1	Ahcyl1	2024-11-01
0.00433	0.391709	0.307	0.253	1	Cluster_1	Rabep1	2024-11-01
0.00443476	0.442328	0.347	0.301	1	Cluster_1	Rps27rt	2024-11-01
0.00447595	0.34163	0.346	0.292	1	Cluster_1	Ylpm1	2024-11-01
0.0047237	0.276489	0.292	0.234	1	Cluster_1	Commd6	2024-11-01
0.00480811	0.407021	0.256	0.205	1	Cluster_1	Tlk2	2024-11-01
0.00497713	0.37369	0.333	0.279	1	Cluster_1	Ppp2r5c	2024-11-01
0.00584615	0.30017	0.503	0.468	1	Cluster_1	Pafah1b3	2024-11-01
0.00602842	0.321629	0.344	0.29	1	Cluster_1	Ctr9	2024-11-01
0.00614802	0.455593	0.283	0.234	1	Cluster_1	Net1	2024-11-01
0.00623832	0.267833	0.451	0.4	1	Cluster_1	Dusp11	2024-11-01
0.00635431	0.254589	0.388	0.328	1	Cluster_1	Ccnl1	2024-11-01
0.0064113	0.27976	0.544	0.505	1	Cluster_1	Phip	2024-11-01
0.00645417	0.343554	0.316	0.264	1	Cluster_1	Ergic3	2024-11-01
0.0065612	0.335336	0.335	0.282	1	Cluster_1	Cwf19l2	2024-11-01
0.00675313	0.357773	0.318	0.265	1	Cluster_1	Epb41	2024-11-01
0.00678069	0.440829	0.253	0.206	1	Cluster_1	Pik3r1	2024-11-01
0.006924	0.401582	0.267	0.218	1	Cluster_1	Bbx	2024-11-01
0.0070628	0.374876	0.311	0.262	1	Cluster_1	Fam114a2	2024-11-01
0.00712996	0.274444	0.492	0.441	1	Cluster_1	Zfp292	2024-11-01
0.00719137	0.277245	0.439	0.388	1	Cluster_1	Cdk12	2024-11-01
0.00732525	0.319385	0.498	0.457	1	Cluster_1	Eml4	2024-11-01
0.00733049	0.272884	0.436	0.382	1	Cluster_1	Etfb	2024-11-01
0.0077149	0.25649	0.524	0.482	1	Cluster_1	Zc3h13	2024-11-01
0.00779688	0.33621	0.456	0.411	1	Cluster_1	Ash1l	2024-11-01
0.00780648	0.349478	0.314	0.264	1	Cluster_1	Zmym4	2024-11-01
0.00797201	0.360899	0.259	0.211	1	Cluster_1	Pigp	2024-11-01
0.0079889	0.358354	0.27	0.221	1	Cluster_1	Rlf	2024-11-01
0.0083765	0.365684	0.311	0.263	1	Cluster_1	Ctsb	2024-11-01
0.00860362	0.29984	0.382	0.329	1	Cluster_1	Phactr4	2024-11-01
0.00872333	0.392295	0.266	0.219	1	Cluster_1	Etnk1	2024-11-01
0.00901399	0.486019	0.264	0.223	1	Cluster_1	Zdhhc21	2024-11-01
0.00907277	0.265256	0.491	0.443	1	Cluster_1	Atp6v1e1	2024-11-01
0.00948317	0.337736	0.319	0.273	1	Cluster_1	Mpc2	2024-11-01
0.00954051	0.34186	0.414	0.373	1	Cluster_1	Golga4	2024-11-01
0.00965616	0.353071	0.382	0.334	1	Cluster_1	Isoc1	2024-11-01
0.00978909	0.331414	0.272	0.223	1	Cluster_1	Helz	2024-11-01
0.00983172	0.347267	0.252	0.205	1	Cluster_1	Rnmt	2024-11-01
2.72701e-116	2.22333	0.976	0.653	4.16605e-112	Cluster_2	mt-Nd3	2024-11-01
7.15556e-90	1.1926	0.997	0.952	1.09316e-85	Cluster_2	mt-Nd2	2024-11-01
3.88538e-77	2.61136	0.547	0.122	5.93569e-73	Cluster_2	Mpped1	2024-11-01
1.13826e-76	0.890033	1	0.986	1.73891e-72	Cluster_2	mt-Nd1	2024-11-01
7.1512e-75	1.7406	0.865	0.413	1.09249e-70	Cluster_2	Tead1	2024-11-01
1.81897e-70	1.90273	0.862	0.42	2.77884e-66	Cluster_2	Itga6	2024-11-01
7.96396e-70	2.67898	0.765	0.356	1.21665e-65	Cluster_2	Hist1h2ap	2024-11-01
2.16781e-62	2.25796	0.675	0.249	3.31177e-58	Cluster_2	Egr1	2024-11-01
2.42901e-62	2.35468	0.637	0.227	3.7108e-58	Cluster_2	Zbtb20	2024-11-01
9.03835e-61	0.941073	0.993	0.931	1.38079e-56	Cluster_2	Gm10076	2024-11-01
4.34553e-57	0.711556	1	0.99	6.63867e-53	Cluster_2	mt-Atp6	2024-11-01
2.23983e-56	2.03286	0.578	0.182	3.42178e-52	Cluster_2	Fndc3b	2024-11-01
8.11168e-56	1.86783	0.682	0.277	1.23922e-51	Cluster_2	Fgfr1	2024-11-01
9.99437e-54	1.56209	0.754	0.315	1.52684e-49	Cluster_2	Calu	2024-11-01
1.61418e-53	1.61511	0.754	0.33	2.46598e-49	Cluster_2	Uhrf1	2024-11-01
4.87853e-53	1.98675	0.516	0.146	7.45293e-49	Cluster_2	Fads2	2024-11-01
4.49748e-52	2.07041	0.502	0.142	6.87081e-48	Cluster_2	Etv5	2024-11-01
2.99921e-51	0.925512	0.993	0.852	4.5819e-47	Cluster_2	Calr	2024-11-01
2.89433e-49	1.22214	0.865	0.493	4.42166e-45	Cluster_2	Odc1	2024-11-01
3.01184e-49	1.00116	0.979	0.789	4.60118e-45	Cluster_2	Scd2	2024-11-01
1.25807e-48	0.654672	1	0.985	1.92195e-44	Cluster_2	Hsp90aa1	2024-11-01
7.27168e-48	0.864252	0.99	0.94	1.11089e-43	Cluster_2	Pkm	2024-11-01
3.05564e-47	1.75141	0.609	0.229	4.6681e-43	Cluster_2	Cdk6	2024-11-01
3.89149e-47	1.22928	0.886	0.534	5.94503e-43	Cluster_2	Eif4g1	2024-11-01
2.82012e-46	1.07435	0.931	0.62	4.3083e-42	Cluster_2	mt-Nd4l	2024-11-01
5.68124e-46	2.26307	0.356	0.078	8.67922e-42	Cluster_2	Lypd1	2024-11-01
6.66359e-46	1.02766	0.958	0.69	1.018e-41	Cluster_2	mt-Nd5	2024-11-01
8.08604e-46	1.82379	0.522	0.169	1.2353e-41	Cluster_2	mt-Nd6	2024-11-01
2.14395e-45	1.53369	0.685	0.296	3.27531e-41	Cluster_2	Atf4	2024-11-01
4.21069e-45	1.76101	0.567	0.202	6.43268e-41	Cluster_2	Tle1	2024-11-01
4.26134e-45	1.53247	0.671	0.286	6.51005e-41	Cluster_2	Glg1	2024-11-01
5.01106e-45	1.14041	0.875	0.536	7.65539e-41	Cluster_2	Ssrp1	2024-11-01
5.07347e-45	1.57603	0.64	0.251	7.75074e-41	Cluster_2	Atxn1	2024-11-01
5.09002e-45	0.590066	1	0.99	7.77603e-41	Cluster_2	mt-Co2	2024-11-01
5.20942e-45	1.64671	0.606	0.229	7.95842e-41	Cluster_2	Cemip2	2024-11-01
1.00117e-44	1.68018	0.571	0.207	1.52949e-40	Cluster_2	Sec61a1	2024-11-01
1.39499e-44	1.4383	0.706	0.317	2.13113e-40	Cluster_2	Nsd2	2024-11-01
1.46801e-44	0.881154	0.958	0.758	2.24267e-40	Cluster_2	Vcp	2024-11-01
1.67132e-44	0.960803	0.941	0.75	2.55328e-40	Cluster_2	Fus	2024-11-01
2.57584e-44	1.74589	0.578	0.21	3.93511e-40	Cluster_2	Efnb2	2024-11-01
7.77242e-44	2.16459	0.398	0.102	1.18739e-39	Cluster_2	Stat3	2024-11-01
1.08611e-43	1.53653	0.609	0.231	1.65925e-39	Cluster_2	Sema3d	2024-11-01
1.71105e-43	1.15175	0.865	0.522	2.61398e-39	Cluster_2	Hdlbp	2024-11-01
3.60228e-43	1.80576	0.471	0.14	5.50321e-39	Cluster_2	Gxylt1	2024-11-01
1.4398e-42	1.69789	0.557	0.2	2.19958e-38	Cluster_2	Ier2	2024-11-01
2.29861e-42	1.19847	0.789	0.394	3.51158e-38	Cluster_2	Anapc5	2024-11-01
2.5864e-42	1.63386	0.588	0.231	3.95125e-38	Cluster_2	Agap1	2024-11-01
3.63538e-42	0.78361	0.979	0.867	5.55377e-38	Cluster_2	Eif4g2	2024-11-01
3.9927e-42	1.79377	0.505	0.169	6.09965e-38	Cluster_2	Pxdn	2024-11-01
5.0807e-42	1.00803	0.931	0.669	7.76179e-38	Cluster_2	Canx	2024-11-01
1.96783e-41	1.27567	0.789	0.417	3.00625e-37	Cluster_2	Ddx3x	2024-11-01
2.92562e-41	2.01705	0.381	0.097	4.46946e-37	Cluster_2	Irs2	2024-11-01
4.55915e-41	1.31047	0.713	0.326	6.96502e-37	Cluster_2	Zfp704	2024-11-01
5.97786e-41	1.37854	0.702	0.333	9.13238e-37	Cluster_2	Brd2	2024-11-01
7.04775e-41	1.24943	0.772	0.391	1.07668e-36	Cluster_2	Ptbp1	2024-11-01
2.12382e-40	1.24953	0.837	0.52	3.24456e-36	Cluster_2	Hmga2	2024-11-01
2.76786e-40	2.21652	0.332	0.076	4.22846e-36	Cluster_2	Pld1	2024-11-01
3.27928e-40	0.776521	0.993	0.873	5.00975e-36	Cluster_2	Sfpq	2024-11-01
3.51429e-40	1.71215	0.488	0.159	5.36879e-36	Cluster_2	Ldlr	2024-11-01
1.12367e-39	1.41734	0.713	0.339	1.71663e-35	Cluster_2	Nudt4	2024-11-01
1.84028e-39	1.07534	0.907	0.594	2.8114e-35	Cluster_2	P4hb	2024-11-01
2.9335e-39	1.80514	0.453	0.143	4.48151e-35	Cluster_2	Vwa2	2024-11-01
4.04345e-39	1.12894	0.841	0.477	6.17717e-35	Cluster_2	Lmnb1	2024-11-01
8.12885e-39	1.1711	0.834	0.501	1.24184e-34	Cluster_2	Cadm1	2024-11-01
1.16759e-38	1.48077	0.623	0.268	1.78372e-34	Cluster_2	Surf4	2024-11-01
1.80683e-38	0.777706	0.965	0.805	2.7603e-34	Cluster_2	Hnrnpa0	2024-11-01
2.75473e-38	1.71758	0.464	0.15	4.20841e-34	Cluster_2	Adgrl1	2024-11-01
4.08489e-38	1.1701	0.789	0.474	6.24049e-34	Cluster_2	Tkt	2024-11-01
6.60656e-38	1.88438	0.422	0.128	1.00928e-33	Cluster_2	Tenm4	2024-11-01
9.01854e-38	1.41836	0.74	0.403	1.37776e-33	Cluster_2	Myh10	2024-11-01
9.49971e-38	2.2255	0.294	0.063	1.45127e-33	Cluster_2	Cdr2	2024-11-01
1.02454e-37	1.14199	0.817	0.536	1.56519e-33	Cluster_2	Cux1	2024-11-01
3.58788e-37	1.25057	0.785	0.461	5.4812e-33	Cluster_2	Ubc	2024-11-01
3.66049e-37	1.60426	0.592	0.257	5.59213e-33	Cluster_2	Mcm6	2024-11-01
4.62802e-37	2.12766	0.356	0.096	7.07023e-33	Cluster_2	Sema3e	2024-11-01
6.75502e-37	0.755894	0.965	0.839	1.03196e-32	Cluster_2	Srsf2	2024-11-01
7.76553e-37	1.46462	0.612	0.262	1.18634e-32	Cluster_2	Mcm3	2024-11-01
4.71337e-36	1.65508	0.467	0.158	7.20061e-32	Cluster_2	Chst15	2024-11-01
5.25184e-36	1.63379	0.474	0.166	8.02324e-32	Cluster_2	Scube3	2024-11-01
6.70882e-36	1.38825	0.626	0.271	1.02491e-31	Cluster_2	Syne2	2024-11-01
7.42217e-36	0.908988	0.945	0.804	1.13389e-31	Cluster_2	Rrbp1	2024-11-01
1.19013e-35	1.24282	0.737	0.382	1.81816e-31	Cluster_2	Nrip1	2024-11-01
1.39655e-35	1.36894	0.574	0.229	2.13351e-31	Cluster_2	Yap1	2024-11-01
1.58351e-35	1.9865	0.363	0.101	2.41913e-31	Cluster_2	Slc7a1	2024-11-01
1.69842e-35	0.931909	0.851	0.475	2.59467e-31	Cluster_2	Ptprf	2024-11-01
1.89977e-35	0.629246	0.993	0.96	2.90228e-31	Cluster_2	Atp5b	2024-11-01
6.97222e-35	0.84707	0.958	0.78	1.06515e-30	Cluster_2	Chd4	2024-11-01
9.74869e-35	1.00573	0.83	0.486	1.48931e-30	Cluster_2	Purb	2024-11-01
9.8926e-35	0.98836	0.869	0.623	1.51129e-30	Cluster_2	G3bp2	2024-11-01
1.05872e-34	1.00912	0.844	0.492	1.6174e-30	Cluster_2	Mlec	2024-11-01
1.16795e-34	1.11166	0.758	0.396	1.78428e-30	Cluster_2	Hspa9	2024-11-01
1.40387e-34	1.3739	0.612	0.269	2.14469e-30	Cluster_2	Slc38a1	2024-11-01
2.00646e-34	1.62891	0.498	0.186	3.06527e-30	Cluster_2	Epha7	2024-11-01
2.97984e-34	1.42419	0.637	0.301	4.5523e-30	Cluster_2	Atad2	2024-11-01
3.0131e-34	0.6241	0.997	0.899	4.60311e-30	Cluster_2	Hnrnpc	2024-11-01
4.3971e-34	1.12569	0.799	0.454	6.71745e-30	Cluster_2	Mki67	2024-11-01
5.45987e-34	1.05246	0.813	0.477	8.34104e-30	Cluster_2	Smarca4	2024-11-01
6.33591e-34	1.11913	0.747	0.406	9.67937e-30	Cluster_2	Eif4h	2024-11-01
6.80569e-34	0.936957	0.865	0.58	1.03971e-29	Cluster_2	Eprs	2024-11-01
1.10591e-33	1.16429	0.702	0.342	1.68949e-29	Cluster_2	Eif3b	2024-11-01
1.18317e-33	2.03476	0.349	0.099	1.80753e-29	Cluster_2	Klf9	2024-11-01
1.89146e-33	1.86216	0.388	0.12	2.88959e-29	Cluster_2	Aff3	2024-11-01
2.19933e-33	0.595705	1	0.949	3.35992e-29	Cluster_2	Nedd4	2024-11-01
3.58709e-33	1.15823	0.734	0.396	5.48e-29	Cluster_2	Rif1	2024-11-01
3.74993e-33	1.41883	0.574	0.25	5.72877e-29	Cluster_2	Elovl6	2024-11-01
4.97934e-33	1.73093	0.415	0.135	7.60694e-29	Cluster_2	Tgfb1	2024-11-01
5.18142e-33	1.32726	0.592	0.258	7.91565e-29	Cluster_2	Topbp1	2024-11-01
5.3104e-33	1.25283	0.696	0.353	8.1127e-29	Cluster_2	Kpnb1	2024-11-01
5.91053e-33	1.68608	0.433	0.15	9.02952e-29	Cluster_2	Mcm5	2024-11-01
7.20571e-33	1.3688	0.554	0.228	1.10082e-28	Cluster_2	AI506816	2024-11-01
1.77916e-32	1.34068	0.595	0.263	2.71803e-28	Cluster_2	Specc1l	2024-11-01
2.11723e-32	1.19978	0.664	0.318	3.2345e-28	Cluster_2	mt-Atp8	2024-11-01
2.15895e-32	1.73276	0.391	0.124	3.29822e-28	Cluster_2	Acaca	2024-11-01
2.70926e-32	0.747332	0.986	0.885	4.13893e-28	Cluster_2	Hspa5	2024-11-01
2.89731e-32	0.488858	1	0.997	4.42622e-28	Cluster_2	Hspa8	2024-11-01
4.00084e-32	0.970505	0.851	0.572	6.11208e-28	Cluster_2	Syncrip	2024-11-01
5.37825e-32	1.33663	0.581	0.256	8.21635e-28	Cluster_2	Usp7	2024-11-01
8.17849e-32	1.66565	0.619	0.313	1.24943e-27	Cluster_2	Rian	2024-11-01
1.23229e-31	0.843137	0.948	0.821	1.88257e-27	Cluster_2	H19	2024-11-01
1.26457e-31	1.22094	0.623	0.285	1.93189e-27	Cluster_2	Ipo7	2024-11-01
1.39136e-31	1.99426	0.294	0.074	2.12558e-27	Cluster_2	Rnf150	2024-11-01
1.4701e-31	1.01539	0.754	0.4	2.24587e-27	Cluster_2	Usp1	2024-11-01
2.5744e-31	1.48524	0.543	0.237	3.93291e-27	Cluster_2	Creb3l2	2024-11-01
2.66129e-31	1.18739	0.689	0.35	4.06566e-27	Cluster_2	Sptbn1	2024-11-01
2.72081e-31	0.593014	1	0.925	4.15658e-27	Cluster_2	Prrc2c	2024-11-01
2.77794e-31	0.605597	0.983	0.956	4.24386e-27	Cluster_2	Eif5a	2024-11-01
3.06021e-31	1.27231	0.599	0.272	4.67508e-27	Cluster_2	Lrrc59	2024-11-01
3.16834e-31	1.42576	0.46	0.166	4.84028e-27	Cluster_2	Ctbp2	2024-11-01
3.53754e-31	2.46664	0.256	0.058	5.4043e-27	Cluster_2	Trabd2b	2024-11-01
5.80495e-31	1.29768	0.592	0.272	8.86822e-27	Cluster_2	Mprip	2024-11-01
6.5106e-31	0.820045	0.945	0.839	9.94625e-27	Cluster_2	Vcan	2024-11-01
7.7117e-31	1.18454	0.671	0.345	1.17812e-26	Cluster_2	Ssr1	2024-11-01
8.44854e-31	1.66498	0.436	0.159	1.29068e-26	Cluster_2	Etv4	2024-11-01
9.2648e-31	1.32648	0.54	0.226	1.41538e-26	Cluster_2	Ipo5	2024-11-01
9.63468e-31	1.01917	0.772	0.421	1.47189e-26	Cluster_2	Trim28	2024-11-01
1.06442e-30	1.15935	0.675	0.336	1.62612e-26	Cluster_2	Etf1	2024-11-01
1.29919e-30	1.40969	0.509	0.205	1.98477e-26	Cluster_2	Snhg5	2024-11-01
1.55113e-30	1.80394	0.349	0.105	2.36967e-26	Cluster_2	Fads1	2024-11-01
2.07774e-30	1.10013	0.82	0.556	3.17417e-26	Cluster_2	Ank3	2024-11-01
2.53166e-30	1.29571	0.657	0.335	3.86762e-26	Cluster_2	Nav2	2024-11-01
2.65879e-30	1.06701	0.775	0.457	4.06183e-26	Cluster_2	Isl1	2024-11-01
3.08737e-30	0.766811	0.983	0.925	4.71657e-26	Cluster_2	Ldha	2024-11-01
3.31502e-30	0.832364	0.893	0.587	5.06436e-26	Cluster_2	Tmpo	2024-11-01
3.64391e-30	1.39197	0.626	0.315	5.56681e-26	Cluster_2	Hist1h3c	2024-11-01
4.14844e-30	1.73802	0.419	0.151	6.33757e-26	Cluster_2	Junb	2024-11-01
4.2676e-30	1.52295	0.433	0.154	6.51961e-26	Cluster_2	Chst11	2024-11-01
5.36554e-30	0.7633	0.945	0.842	8.19694e-26	Cluster_2	Pgam1	2024-11-01
5.36771e-30	1.56654	0.474	0.189	8.20024e-26	Cluster_2	Chaf1a	2024-11-01
5.66685e-30	1.82101	0.298	0.078	8.65725e-26	Cluster_2	Ddx3y	2024-11-01
8.31631e-30	0.668127	0.993	0.907	1.27048e-25	Cluster_2	Hnrnpu	2024-11-01
1.12941e-29	1.413	0.498	0.2	1.7254e-25	Cluster_2	Clic4	2024-11-01
1.62714e-29	1.91544	0.308	0.086	2.48579e-25	Cluster_2	Scd1	2024-11-01
1.69572e-29	1.50119	0.439	0.163	2.59055e-25	Cluster_2	Ptpru	2024-11-01
1.92464e-29	1.4475	0.488	0.196	2.94028e-25	Cluster_2	Fasn	2024-11-01
1.9817e-29	1.25918	0.543	0.232	3.02745e-25	Cluster_2	Srebf2	2024-11-01
1.98296e-29	0.917152	0.824	0.535	3.02937e-25	Cluster_2	Gsk3b	2024-11-01
2.88918e-29	0.971577	0.796	0.499	4.41379e-25	Cluster_2	Ctcf	2024-11-01
3.2683e-29	0.962315	0.813	0.514	4.99298e-25	Cluster_2	Ptp4a2	2024-11-01
4.41272e-29	2.05053	0.26	0.063	6.74131e-25	Cluster_2	Akap1	2024-11-01
5.70498e-29	1.60448	0.374	0.121	8.71549e-25	Cluster_2	Zfp385c	2024-11-01
7.22515e-29	0.504868	0.997	0.985	1.10379e-24	Cluster_2	Eef1g	2024-11-01
7.3414e-29	1.39294	0.484	0.195	1.12155e-24	Cluster_2	Fam168a	2024-11-01
7.97631e-29	0.839623	0.889	0.656	1.21854e-24	Cluster_2	Slc38a2	2024-11-01
8.90226e-29	0.487323	1	0.992	1.36e-24	Cluster_2	Set	2024-11-01
1.0747e-28	1.05215	0.702	0.37	1.64182e-24	Cluster_2	Celf1	2024-11-01
1.11034e-28	0.857646	0.931	0.731	1.69626e-24	Cluster_2	Kcnq1ot1	2024-11-01
1.21972e-28	1.17146	0.678	0.366	1.86337e-24	Cluster_2	Col18a1	2024-11-01
1.317e-28	0.911279	0.841	0.519	2.01198e-24	Cluster_2	Bptf	2024-11-01
1.64253e-28	1.48911	0.45	0.174	2.5093e-24	Cluster_2	Frmd4b	2024-11-01
1.76474e-28	1.53991	0.429	0.16	2.696e-24	Cluster_2	Itgav	2024-11-01
1.93249e-28	1.08692	0.709	0.388	2.95226e-24	Cluster_2	Smchd1	2024-11-01
2.22722e-28	1.62342	0.363	0.118	3.40253e-24	Cluster_2	Tbc1d16	2024-11-01
2.8277e-28	1.41704	0.478	0.193	4.31988e-24	Cluster_2	Igf2bp1	2024-11-01
2.89396e-28	1.51216	0.419	0.153	4.4211e-24	Cluster_2	Plxnb2	2024-11-01
3.09639e-28	0.662914	0.976	0.832	4.73036e-24	Cluster_2	Hnrnpd	2024-11-01
3.481e-28	1.73064	0.388	0.137	5.31792e-24	Cluster_2	Hist1h2ab	2024-11-01
4.23055e-28	1.37646	0.471	0.185	6.46302e-24	Cluster_2	Txndc5	2024-11-01
4.71555e-28	0.55025	0.993	0.952	7.20395e-24	Cluster_2	Hsp90b1	2024-11-01
5.8318e-28	1.39799	0.595	0.3	8.90924e-24	Cluster_2	Hist1h4d	2024-11-01
6.17066e-28	1.07883	0.709	0.39	9.42692e-24	Cluster_2	Atp2b1	2024-11-01
6.7487e-28	0.965926	0.727	0.382	1.031e-23	Cluster_2	Ash1l	2024-11-01
7.83866e-28	0.879114	0.834	0.542	1.19751e-23	Cluster_2	Nop56	2024-11-01
8.48768e-28	1.28635	0.626	0.321	1.29666e-23	Cluster_2	Epha4	2024-11-01
9.01591e-28	0.445964	1	0.991	1.37736e-23	Cluster_2	mt-Co1	2024-11-01
1.15496e-27	0.823618	0.851	0.607	1.76443e-23	Cluster_2	Itgb1	2024-11-01
1.17058e-27	1.57304	0.429	0.163	1.78829e-23	Cluster_2	Ncapg2	2024-11-01
1.64002e-27	1.23873	0.561	0.257	2.50545e-23	Cluster_2	Tnpo1	2024-11-01
1.79212e-27	1.27428	0.54	0.238	2.73782e-23	Cluster_2	E2f3	2024-11-01
1.81996e-27	0.936984	0.761	0.439	2.78035e-23	Cluster_2	Tcerg1	2024-11-01
1.95978e-27	1.36922	0.571	0.277	2.99396e-23	Cluster_2	Bmpr1a	2024-11-01
2.00421e-27	1.76716	0.381	0.136	3.06183e-23	Cluster_2	Cdh6	2024-11-01
2.52395e-27	1.22437	0.536	0.234	3.85584e-23	Cluster_2	Cse1l	2024-11-01
2.62257e-27	1.25203	0.616	0.311	4.0065e-23	Cluster_2	D10Wsu102e	2024-11-01
2.67923e-27	1.09472	0.623	0.309	4.09306e-23	Cluster_2	Dnajc3	2024-11-01
3.45074e-27	0.617737	0.979	0.897	5.27169e-23	Cluster_2	Eif3a	2024-11-01
3.56711e-27	0.691542	0.938	0.784	5.44947e-23	Cluster_2	Tra2b	2024-11-01
4.00722e-27	1.18435	0.606	0.295	6.12184e-23	Cluster_2	Rcn3	2024-11-01
4.21021e-27	1.3115	0.495	0.207	6.43193e-23	Cluster_2	Bri3bp	2024-11-01
4.37195e-27	1.30351	0.502	0.211	6.67903e-23	Cluster_2	Ppfibp1	2024-11-01
4.99026e-27	1.07691	0.761	0.464	7.62362e-23	Cluster_2	Fdps	2024-11-01
8.16293e-27	1.12821	0.623	0.31	1.24705e-22	Cluster_2	Csnk1g2	2024-11-01
8.61613e-27	0.605639	0.972	0.822	1.31629e-22	Cluster_2	Ttc3	2024-11-01
8.66613e-27	1.54558	0.429	0.169	1.32392e-22	Cluster_2	Med13l	2024-11-01
9.89866e-27	0.845006	0.844	0.575	1.51222e-22	Cluster_2	Ezh2	2024-11-01
1.25848e-26	0.894683	0.758	0.422	1.92258e-22	Cluster_2	Sod1	2024-11-01
1.31714e-26	0.630276	0.955	0.786	2.01219e-22	Cluster_2	Smarca5	2024-11-01
1.32821e-26	1.28451	0.488	0.204	2.0291e-22	Cluster_2	Rabl6	2024-11-01
1.44983e-26	1.47478	0.394	0.142	2.2149e-22	Cluster_2	Sntb2	2024-11-01
1.48283e-26	0.867905	0.83	0.53	2.26532e-22	Cluster_2	Ddx6	2024-11-01
1.60681e-26	1.15622	0.592	0.285	2.45472e-22	Cluster_2	Ppm1g	2024-11-01
1.68384e-26	1.70054	0.336	0.108	2.5724e-22	Cluster_2	Fen1	2024-11-01
1.78798e-26	1.1092	0.661	0.345	2.7315e-22	Cluster_2	Rangap1	2024-11-01
1.79567e-26	1.3376	0.45	0.175	2.74324e-22	Cluster_2	Ext1	2024-11-01
2.18182e-26	1.21123	0.547	0.25	3.33317e-22	Cluster_2	Cdc25a	2024-11-01
2.29159e-26	0.522326	1	0.984	3.50086e-22	Cluster_2	Hnrnpa3	2024-11-01
2.83368e-26	0.597187	0.986	0.927	4.32901e-22	Cluster_2	Hspd1	2024-11-01
2.83417e-26	1.14183	0.626	0.314	4.32977e-22	Cluster_2	Hmgcr	2024-11-01
3.24453e-26	1.61313	0.332	0.106	4.95666e-22	Cluster_2	Gna12	2024-11-01
4.02628e-26	0.746633	0.896	0.686	6.15095e-22	Cluster_2	Hnrnph1	2024-11-01
4.46461e-26	0.949305	0.699	0.372	6.82058e-22	Cluster_2	Hnrnpul2	2024-11-01
4.86261e-26	1.28241	0.498	0.214	7.4286e-22	Cluster_2	Xpo7	2024-11-01
5.97921e-26	1.45963	0.429	0.17	9.13444e-22	Cluster_2	Kars	2024-11-01
6.06842e-26	1.60468	0.343	0.113	9.27073e-22	Cluster_2	Chsy1	2024-11-01
6.43486e-26	1.08111	0.671	0.376	9.83054e-22	Cluster_2	Ankrd17	2024-11-01
7.5573e-26	0.593086	0.99	0.891	1.15453e-21	Cluster_2	Nasp	2024-11-01
8.33737e-26	1.29301	0.567	0.285	1.2737e-21	Cluster_2	Acat2	2024-11-01
9.60584e-26	0.845426	0.813	0.512	1.46748e-21	Cluster_2	Raly	2024-11-01
1.00731e-25	0.490456	0.976	0.951	1.53887e-21	Cluster_2	Eef2	2024-11-01
1.06529e-25	1.16068	0.547	0.254	1.62745e-21	Cluster_2	Lrrc58	2024-11-01
1.06799e-25	0.915757	0.796	0.488	1.63157e-21	Cluster_2	Tm9sf3	2024-11-01
1.07678e-25	1.82057	0.263	0.071	1.645e-21	Cluster_2	Scarb1	2024-11-01
1.15419e-25	1.03526	0.63	0.315	1.76326e-21	Cluster_2	Hectd1	2024-11-01
1.19906e-25	1.57422	0.346	0.115	1.8318e-21	Cluster_2	Cit	2024-11-01
2.13037e-25	0.933138	0.754	0.469	3.25457e-21	Cluster_2	Usp34	2024-11-01
2.19562e-25	1.72853	0.356	0.128	3.35425e-21	Cluster_2	Man2a1	2024-11-01
2.22197e-25	1.24906	0.502	0.22	3.39451e-21	Cluster_2	Arid2	2024-11-01
2.7167e-25	1.20489	0.588	0.307	4.15031e-21	Cluster_2	Irf6	2024-11-01
2.94585e-25	1.0907	0.644	0.343	4.50038e-21	Cluster_2	Kmt2a	2024-11-01
3.02884e-25	0.608605	0.969	0.85	4.62716e-21	Cluster_2	Pdia3	2024-11-01
3.05197e-25	0.980346	0.689	0.371	4.6625e-21	Cluster_2	Qk	2024-11-01
3.31956e-25	1.51407	0.381	0.139	5.0713e-21	Cluster_2	Usp24	2024-11-01
3.40102e-25	1.53021	0.401	0.153	5.19573e-21	Cluster_2	Pdzd8	2024-11-01
3.41835e-25	0.456965	0.997	0.966	5.22221e-21	Cluster_2	Hnrnpab	2024-11-01
3.56326e-25	1.69677	0.298	0.09	5.44359e-21	Cluster_2	Fkbp5	2024-11-01
3.81296e-25	1.362	0.426	0.168	5.82505e-21	Cluster_2	Appbp2	2024-11-01
4.07242e-25	1.36417	0.443	0.18	6.22143e-21	Cluster_2	Lpar1	2024-11-01
4.22719e-25	0.573768	0.993	0.89	6.45788e-21	Cluster_2	Tuba1b	2024-11-01
4.37456e-25	1.08191	0.612	0.305	6.68302e-21	Cluster_2	Dync1h1	2024-11-01
4.67761e-25	1.01025	0.689	0.382	7.14599e-21	Cluster_2	Rad21	2024-11-01
4.95619e-25	0.896075	0.806	0.523	7.57157e-21	Cluster_2	Eno1	2024-11-01
4.96369e-25	0.492713	0.997	0.981	7.58303e-21	Cluster_2	Ncl	2024-11-01
6.27783e-25	0.779873	0.865	0.616	9.59065e-21	Cluster_2	Kif5b	2024-11-01
6.4669e-25	0.931961	0.737	0.416	9.87949e-21	Cluster_2	Lman1	2024-11-01
7.85121e-25	1.09416	0.612	0.31	1.19943e-20	Cluster_2	Larp4	2024-11-01
9.23549e-25	1.57106	0.363	0.131	1.41091e-20	Cluster_2	Uggt1	2024-11-01
9.94573e-25	0.678912	0.931	0.727	1.51941e-20	Cluster_2	Ankrd11	2024-11-01
1.03457e-24	0.987561	0.664	0.351	1.58051e-20	Cluster_2	Suz12	2024-11-01
1.16517e-24	1.03597	0.799	0.551	1.78003e-20	Cluster_2	Nfib	2024-11-01
1.46678e-24	1.31297	0.436	0.176	2.24081e-20	Cluster_2	Myo5a	2024-11-01
1.74629e-24	1.08204	0.571	0.271	2.6678e-20	Cluster_2	Larp1	2024-11-01
1.80736e-24	1.10629	0.564	0.271	2.7611e-20	Cluster_2	Ylpm1	2024-11-01
2.01918e-24	0.712093	0.9	0.706	3.0847e-20	Cluster_2	Cdv3	2024-11-01
2.37593e-24	1.10711	0.529	0.237	3.62972e-20	Cluster_2	Zc3h18	2024-11-01
2.38437e-24	0.342553	1	0.993	3.64259e-20	Cluster_2	Ybx1	2024-11-01
2.47498e-24	1.13148	0.564	0.277	3.78102e-20	Cluster_2	Aco2	2024-11-01
3.08466e-24	1.27347	0.502	0.229	4.71244e-20	Cluster_2	Tenm3	2024-11-01
3.16851e-24	1.07398	0.626	0.335	4.84054e-20	Cluster_2	Atp2a2	2024-11-01
3.5601e-24	1.45022	0.388	0.147	5.43877e-20	Cluster_2	Nf1	2024-11-01
3.87061e-24	1.61737	0.315	0.102	5.91313e-20	Cluster_2	Acvr1	2024-11-01
4.02799e-24	0.965785	0.685	0.39	6.15356e-20	Cluster_2	Cnot6	2024-11-01
4.07334e-24	1.07723	0.55	0.261	6.22284e-20	Cluster_2	Ago2	2024-11-01
4.38233e-24	1.11883	0.599	0.309	6.69488e-20	Cluster_2	Cyp51	2024-11-01
4.58482e-24	1.38133	0.422	0.171	7.00422e-20	Cluster_2	Tnfaip1	2024-11-01
4.62563e-24	1.3276	0.433	0.177	7.06658e-20	Cluster_2	Ddi2	2024-11-01
4.77847e-24	1.48607	0.363	0.132	7.30006e-20	Cluster_2	Mtmr7	2024-11-01
4.94321e-24	1.0898	0.588	0.293	7.55174e-20	Cluster_2	Larp4b	2024-11-01
4.94826e-24	1.0362	0.612	0.314	7.55946e-20	Cluster_2	Rpn2	2024-11-01
5.44843e-24	0.899753	0.723	0.421	8.32356e-20	Cluster_2	Actn4	2024-11-01
5.66334e-24	1.33191	0.453	0.196	8.65189e-20	Cluster_2	Lpgat1	2024-11-01
7.91505e-24	1.18345	0.554	0.275	1.20918e-19	Cluster_2	Kctd1	2024-11-01
8.66365e-24	1.08548	0.623	0.335	1.32355e-19	Cluster_2	Ccnd1	2024-11-01
9.49525e-24	0.780472	0.827	0.529	1.45059e-19	Cluster_2	Wdr43	2024-11-01
1.00105e-23	1.13591	0.561	0.271	1.52931e-19	Cluster_2	Lamb1	2024-11-01
1.03128e-23	1.34446	0.398	0.153	1.57549e-19	Cluster_2	Tubg1	2024-11-01
1.12363e-23	1.18611	0.488	0.216	1.71657e-19	Cluster_2	Eif4ebp2	2024-11-01
1.1774e-23	1.30589	0.495	0.228	1.79872e-19	Cluster_2	Cbl	2024-11-01
1.18393e-23	0.649027	0.934	0.729	1.80869e-19	Cluster_2	Smarcc1	2024-11-01
1.21826e-23	0.97067	0.696	0.403	1.86113e-19	Cluster_2	Birc6	2024-11-01
1.41168e-23	0.463695	1	0.957	2.15663e-19	Cluster_2	Ddx5	2024-11-01
1.52105e-23	1.28991	0.45	0.195	2.3237e-19	Cluster_2	Smad7	2024-11-01
1.69249e-23	1.59831	0.308	0.1	2.58562e-19	Cluster_2	Exo1	2024-11-01
2.29783e-23	1.28329	0.471	0.205	3.5104e-19	Cluster_2	Vcl	2024-11-01
2.65723e-23	1.0564	0.606	0.315	4.05945e-19	Cluster_2	Prpf19	2024-11-01
2.6652e-23	0.73169	0.851	0.636	4.07162e-19	Cluster_2	Pbrm1	2024-11-01
2.86189e-23	1.03626	0.633	0.336	4.37211e-19	Cluster_2	Rrm1	2024-11-01
2.94306e-23	1.54247	0.329	0.113	4.49612e-19	Cluster_2	Coro1c	2024-11-01
3.16351e-23	0.862264	0.754	0.453	4.8329e-19	Cluster_2	Smc4	2024-11-01
3.26771e-23	1.09636	0.554	0.272	4.99209e-19	Cluster_2	Ablim1	2024-11-01
3.29079e-23	0.758681	0.858	0.64	5.02733e-19	Cluster_2	Cct7	2024-11-01
4.20667e-23	1.39885	0.422	0.173	6.42653e-19	Cluster_2	Sorl1	2024-11-01
5.13187e-23	0.938105	0.72	0.45	7.83996e-19	Cluster_2	Rcc2	2024-11-01
6.97373e-23	1.18938	0.55	0.285	1.06538e-18	Cluster_2	Sec63	2024-11-01
7.14357e-23	0.932152	0.668	0.366	1.09132e-18	Cluster_2	Arhgdia	2024-11-01
7.14456e-23	1.15856	0.464	0.197	1.09147e-18	Cluster_2	Adgra3	2024-11-01
7.93943e-23	0.721096	0.952	0.854	1.21291e-18	Cluster_2	Tpi1	2024-11-01
8.13383e-23	0.95266	0.647	0.347	1.24261e-18	Cluster_2	Ilf3	2024-11-01
8.80098e-23	1.25252	0.426	0.174	1.34453e-18	Cluster_2	Ide	2024-11-01
8.92406e-23	1.77577	0.253	0.072	1.36333e-18	Cluster_2	Ncln	2024-11-01
9.59114e-23	1.0266	0.509	0.224	1.46524e-18	Cluster_2	Etv1	2024-11-01
1.06027e-22	0.601224	0.948	0.761	1.61977e-18	Cluster_2	Sf3b1	2024-11-01
1.18557e-22	1.32856	0.464	0.211	1.8112e-18	Cluster_2	Dtl	2024-11-01
1.26251e-22	0.96247	0.734	0.46	1.92874e-18	Cluster_2	Baz1b	2024-11-01
1.30924e-22	1.4935	0.412	0.176	2.00013e-18	Cluster_2	Hist1h3e	2024-11-01
1.6835e-22	0.884775	0.74	0.463	2.57188e-18	Cluster_2	Naa15	2024-11-01
1.70192e-22	1.06114	0.671	0.402	2.60002e-18	Cluster_2	Hells	2024-11-01
1.85707e-22	0.866839	0.713	0.417	2.83704e-18	Cluster_2	Stip1	2024-11-01
1.91618e-22	1.30033	0.426	0.178	2.92735e-18	Cluster_2	Mpdz	2024-11-01
1.92202e-22	1.25158	0.481	0.225	2.93627e-18	Cluster_2	Eftud2	2024-11-01
2.27528e-22	1.03562	0.623	0.344	3.47594e-18	Cluster_2	Skil	2024-11-01
2.72916e-22	0.913882	0.678	0.381	4.16933e-18	Cluster_2	Setd5	2024-11-01
2.78402e-22	1.17486	0.491	0.228	4.25315e-18	Cluster_2	Pfkl	2024-11-01
2.94428e-22	1.66219	0.301	0.101	4.49797e-18	Cluster_2	Plekha7	2024-11-01
2.98479e-22	1.4127	0.664	0.469	4.55986e-18	Cluster_2	Hist1h2ae	2024-11-01
3.46574e-22	0.961843	0.609	0.314	5.2946e-18	Cluster_2	Polr2a	2024-11-01
3.48461e-22	0.646833	0.9	0.743	5.32344e-18	Cluster_2	Serpinh1	2024-11-01
3.6042e-22	1.16279	0.526	0.257	5.50614e-18	Cluster_2	Pkp4	2024-11-01
3.74647e-22	1.44186	0.339	0.122	5.72348e-18	Cluster_2	Ccdc88c	2024-11-01
3.85248e-22	1.23284	0.453	0.2	5.88543e-18	Cluster_2	Vars	2024-11-01
4.31668e-22	1.39261	0.374	0.146	6.59459e-18	Cluster_2	Camsap1	2024-11-01
4.79865e-22	1.5614	0.315	0.109	7.3309e-18	Cluster_2	Fzd1	2024-11-01
4.92458e-22	0.82018	0.834	0.601	7.52328e-18	Cluster_2	Tubb4b	2024-11-01
5.14801e-22	1.03809	0.612	0.328	7.86462e-18	Cluster_2	Prrc2a	2024-11-01
5.31208e-22	1.69971	0.27	0.084	8.11526e-18	Cluster_2	Stard4	2024-11-01
5.36051e-22	1.64358	0.298	0.1	8.18926e-18	Cluster_2	Cmtm4	2024-11-01
5.63028e-22	0.856224	0.744	0.457	8.60137e-18	Cluster_2	Papola	2024-11-01
5.81501e-22	1.09855	0.54	0.266	8.88359e-18	Cluster_2	Ubr5	2024-11-01
6.504e-22	0.952974	0.63	0.332	9.93616e-18	Cluster_2	Eif4g3	2024-11-01
6.70056e-22	0.929674	0.633	0.341	1.02365e-17	Cluster_2	Hjurp	2024-11-01
7.09323e-22	1.26708	0.664	0.42	1.08363e-17	Cluster_2	Hist1h1b	2024-11-01
7.45801e-22	0.819277	0.758	0.485	1.13936e-17	Cluster_2	Psmd2	2024-11-01
7.55662e-22	0.978753	0.619	0.336	1.15443e-17	Cluster_2	2900097C17Rik	2024-11-01
8.36865e-22	1.74488	0.253	0.075	1.27848e-17	Cluster_2	Hist1h3b	2024-11-01
9.39811e-22	1.24526	0.457	0.207	1.43575e-17	Cluster_2	Ivns1abp	2024-11-01
1.00388e-21	1.012	0.519	0.249	1.53362e-17	Cluster_2	Fos	2024-11-01
1.01107e-21	0.848827	0.709	0.418	1.54461e-17	Cluster_2	Fbln1	2024-11-01
1.03528e-21	0.489645	0.972	0.917	1.5816e-17	Cluster_2	Eif4a1	2024-11-01
1.08602e-21	1.1641	0.495	0.231	1.65911e-17	Cluster_2	Ppm1a	2024-11-01
1.0912e-21	1.74327	0.263	0.081	1.66703e-17	Cluster_2	Mphosph9	2024-11-01
1.12425e-21	1.51407	0.318	0.112	1.71751e-17	Cluster_2	Sel1l	2024-11-01
1.17148e-21	1.64385	0.28	0.09	1.78967e-17	Cluster_2	Slc16a1	2024-11-01
1.55828e-21	0.389612	1	0.984	2.38058e-17	Cluster_2	Nap1l1	2024-11-01
1.60443e-21	1.17844	0.46	0.207	2.45109e-17	Cluster_2	Slc4a7	2024-11-01
1.62566e-21	0.83936	0.73	0.459	2.48352e-17	Cluster_2	Ppp1cc	2024-11-01
1.65469e-21	1.3	0.394	0.159	2.52787e-17	Cluster_2	Ncoa2	2024-11-01
1.81506e-21	1.36388	0.363	0.141	2.77287e-17	Cluster_2	Smg7	2024-11-01
2.02082e-21	0.565763	0.938	0.795	3.08721e-17	Cluster_2	Sf3b2	2024-11-01
2.352e-21	0.941909	0.619	0.333	3.59315e-17	Cluster_2	Nfix	2024-11-01
2.54172e-21	1.10978	0.471	0.209	3.88299e-17	Cluster_2	Fam168b	2024-11-01
2.54306e-21	1.20041	0.443	0.194	3.88503e-17	Cluster_2	Pcf11	2024-11-01
2.59993e-21	1.14882	0.471	0.214	3.97191e-17	Cluster_2	Knl1	2024-11-01
2.60327e-21	1.00442	0.536	0.259	3.97702e-17	Cluster_2	Cops3	2024-11-01
2.61599e-21	1.50514	0.318	0.114	3.99645e-17	Cluster_2	Brca2	2024-11-01
2.73813e-21	1.45823	0.398	0.168	4.18304e-17	Cluster_2	Fjx1	2024-11-01
3.09964e-21	1.17488	0.467	0.214	4.73533e-17	Cluster_2	Yeats2	2024-11-01
3.23049e-21	1.1498	0.464	0.21	4.93522e-17	Cluster_2	Rlim	2024-11-01
3.46239e-21	1.1214	0.471	0.214	5.2895e-17	Cluster_2	Nsd3	2024-11-01
3.50928e-21	0.887264	0.671	0.382	5.36112e-17	Cluster_2	Sae1	2024-11-01
3.57333e-21	1.26159	0.415	0.177	5.45898e-17	Cluster_2	Actn1	2024-11-01
3.63882e-21	1.14366	0.464	0.208	5.55902e-17	Cluster_2	Csnk1d	2024-11-01
3.98949e-21	1.16055	0.509	0.253	6.09475e-17	Cluster_2	Iws1	2024-11-01
4.25145e-21	1.28767	0.415	0.178	6.49493e-17	Cluster_2	Azin1	2024-11-01
5.56341e-21	1.40577	0.377	0.155	8.49921e-17	Cluster_2	Slf2	2024-11-01
5.78948e-21	1.01971	0.55	0.28	8.84458e-17	Cluster_2	Uba2	2024-11-01
6.87912e-21	1.54839	0.36	0.145	1.05092e-16	Cluster_2	Slc16a3	2024-11-01
8.07098e-21	1.04837	0.533	0.264	1.233e-16	Cluster_2	Hirip3	2024-11-01
8.25517e-21	0.991393	0.585	0.312	1.26114e-16	Cluster_2	Cnot1	2024-11-01
8.8676e-21	1.00635	0.529	0.256	1.3547e-16	Cluster_2	Gapvd1	2024-11-01
9.13806e-21	1.48524	0.346	0.134	1.39602e-16	Cluster_2	Moxd1	2024-11-01
9.34291e-21	1.17738	0.509	0.254	1.42732e-16	Cluster_2	Incenp	2024-11-01
9.42767e-21	1.0757	0.547	0.277	1.44027e-16	Cluster_2	Tmem9	2024-11-01
9.85955e-21	1.51296	0.329	0.123	1.50624e-16	Cluster_2	Gpat4	2024-11-01
1.017e-20	1.12536	0.484	0.228	1.55368e-16	Cluster_2	Pds5b	2024-11-01
1.09563e-20	0.774813	0.671	0.371	1.6738e-16	Cluster_2	Atp1a1	2024-11-01
1.10625e-20	0.722295	0.796	0.505	1.69002e-16	Cluster_2	Tnks2	2024-11-01
1.26033e-20	0.970932	0.571	0.292	1.9254e-16	Cluster_2	Naa50	2024-11-01
1.28196e-20	0.99399	0.664	0.408	1.95845e-16	Cluster_2	Tcof1	2024-11-01
1.28284e-20	1.10408	0.619	0.353	1.9598e-16	Cluster_2	Galnt1	2024-11-01
1.29957e-20	1.31034	0.394	0.167	1.98536e-16	Cluster_2	Bach1	2024-11-01
1.45688e-20	1.18099	0.467	0.221	2.22568e-16	Cluster_2	Impad1	2024-11-01
1.47167e-20	0.873232	0.616	0.317	2.24827e-16	Cluster_2	Tet3	2024-11-01
1.48807e-20	1.09224	0.491	0.233	2.27333e-16	Cluster_2	Brwd1	2024-11-01
1.52071e-20	1.14692	0.453	0.204	2.32319e-16	Cluster_2	Ubr4	2024-11-01
1.62835e-20	1.61031	0.266	0.086	2.48764e-16	Cluster_2	Lrch2	2024-11-01
1.68235e-20	1.49088	0.315	0.114	2.57012e-16	Cluster_2	Plcg1	2024-11-01
1.75479e-20	1.09958	0.495	0.234	2.68079e-16	Cluster_2	Ncor2	2024-11-01
1.87749e-20	1.56654	0.27	0.087	2.86824e-16	Cluster_2	Foxk2	2024-11-01
1.93309e-20	1.43971	0.325	0.121	2.95318e-16	Cluster_2	Galnt2	2024-11-01
1.9421e-20	0.606739	0.903	0.688	2.96695e-16	Cluster_2	Ubap2l	2024-11-01
1.94214e-20	0.630893	0.913	0.715	2.96701e-16	Cluster_2	Csde1	2024-11-01
1.97132e-20	1.23699	0.478	0.236	3.01159e-16	Cluster_2	Mcm4	2024-11-01
2.06734e-20	0.875869	0.685	0.407	3.15827e-16	Cluster_2	Map4k4	2024-11-01
2.19264e-20	1.15756	0.478	0.231	3.3497e-16	Cluster_2	Dag1	2024-11-01
2.23551e-20	1.15008	0.495	0.243	3.41519e-16	Cluster_2	Egln1	2024-11-01
2.24781e-20	0.772992	0.803	0.576	3.43398e-16	Cluster_2	1500009L16Rik	2024-11-01
2.27652e-20	1.01333	0.529	0.26	3.47784e-16	Cluster_2	Ing1	2024-11-01
2.33568e-20	1.72007	0.277	0.093	3.56822e-16	Cluster_2	Pde5a	2024-11-01
2.58808e-20	0.962728	0.64	0.376	3.95381e-16	Cluster_2	Arid1a	2024-11-01
2.61114e-20	1.42281	0.349	0.137	3.98904e-16	Cluster_2	Chd7	2024-11-01
2.75027e-20	0.832201	0.633	0.342	4.20159e-16	Cluster_2	Wnk1	2024-11-01
2.84719e-20	0.864006	0.678	0.389	4.34966e-16	Cluster_2	Crebbp	2024-11-01
2.87591e-20	1.2786	0.384	0.16	4.39353e-16	Cluster_2	Mcm2	2024-11-01
2.99927e-20	1.16459	0.433	0.192	4.58199e-16	Cluster_2	Smg1	2024-11-01
3.57177e-20	1.45419	0.336	0.129	5.45659e-16	Cluster_2	Mdn1	2024-11-01
3.5937e-20	1.32121	0.419	0.188	5.4901e-16	Cluster_2	Pmepa1	2024-11-01
3.71396e-20	1.08562	0.529	0.279	5.67382e-16	Cluster_2	Fat1	2024-11-01
3.88735e-20	1.26802	0.405	0.176	5.9387e-16	Cluster_2	Col27a1	2024-11-01
3.97229e-20	1.41122	0.374	0.156	6.06847e-16	Cluster_2	Ints6	2024-11-01
4.35648e-20	0.86903	0.651	0.362	6.65539e-16	Cluster_2	Brd4	2024-11-01
4.45834e-20	0.696978	0.785	0.489	6.811e-16	Cluster_2	Nipbl	2024-11-01
4.73702e-20	0.698374	0.858	0.639	7.23675e-16	Cluster_2	Tardbp	2024-11-01
4.80513e-20	1.09944	0.529	0.272	7.34079e-16	Cluster_2	Acly	2024-11-01
4.84486e-20	1.53208	0.28	0.095	7.4015e-16	Cluster_2	Smg5	2024-11-01
5.01614e-20	1.26263	0.356	0.139	7.66316e-16	Cluster_2	Mboat2	2024-11-01
5.11601e-20	0.782316	0.761	0.493	7.81574e-16	Cluster_2	Ccar1	2024-11-01
5.83878e-20	0.939759	0.612	0.346	8.9199e-16	Cluster_2	Srrt	2024-11-01
5.83934e-20	1.60402	0.253	0.079	8.92075e-16	Cluster_2	Slc7a6	2024-11-01
6.62564e-20	0.80338	0.91	0.829	1.0122e-15	Cluster_2	Pgk1	2024-11-01
6.67365e-20	1.05558	0.55	0.293	1.01953e-15	Cluster_2	Jak1	2024-11-01
6.71115e-20	0.957829	0.592	0.323	1.02526e-15	Cluster_2	Gatad2b	2024-11-01
6.73641e-20	1.66834	0.26	0.085	1.02912e-15	Cluster_2	Hist1h3f	2024-11-01
6.93673e-20	0.943691	0.581	0.309	1.05972e-15	Cluster_2	Zzz3	2024-11-01
7.48573e-20	1.33706	0.346	0.135	1.1436e-15	Cluster_2	Ptgfrn	2024-11-01
7.69242e-20	0.692608	0.761	0.462	1.17517e-15	Cluster_2	Msi2	2024-11-01
7.93017e-20	0.826754	0.633	0.343	1.21149e-15	Cluster_2	Arhgef12	2024-11-01
7.991e-20	1.16049	0.588	0.338	1.22079e-15	Cluster_2	Hist1h1e	2024-11-01
8.09509e-20	0.765433	0.747	0.484	1.23669e-15	Cluster_2	Phip	2024-11-01
8.10825e-20	1.50862	0.27	0.089	1.2387e-15	Cluster_2	Rcc1	2024-11-01
8.66282e-20	1.31473	0.367	0.149	1.32342e-15	Cluster_2	Igf2r	2024-11-01
8.76094e-20	0.468401	0.997	0.935	1.33841e-15	Cluster_2	Anp32b	2024-11-01
9.13322e-20	1.16842	0.453	0.214	1.39528e-15	Cluster_2	Ccnt1	2024-11-01
9.28363e-20	0.619691	0.907	0.723	1.41826e-15	Cluster_2	Hnrnpdl	2024-11-01
1.00418e-19	0.875845	0.616	0.341	1.53408e-15	Cluster_2	Ddost	2024-11-01
1.01511e-19	1.02197	0.516	0.258	1.55079e-15	Cluster_2	Fscn1	2024-11-01
1.06281e-19	0.803107	0.657	0.367	1.62366e-15	Cluster_2	Txnrd1	2024-11-01
1.07319e-19	0.725672	0.817	0.575	1.63951e-15	Cluster_2	Fkbp4	2024-11-01
1.16276e-19	1.04002	0.488	0.234	1.77634e-15	Cluster_2	Stox2	2024-11-01
1.21958e-19	0.986118	0.522	0.257	1.86316e-15	Cluster_2	Ubn1	2024-11-01
1.25375e-19	0.828368	0.73	0.472	1.91535e-15	Cluster_2	Matr3	2024-11-01
1.31716e-19	1.55111	0.273	0.093	2.01222e-15	Cluster_2	E2f7	2024-11-01
1.58232e-19	1.06344	0.488	0.236	2.41731e-15	Cluster_2	Kif15	2024-11-01
1.62419e-19	0.894596	0.571	0.297	2.48127e-15	Cluster_2	Acsl3	2024-11-01
1.64051e-19	1.02662	0.478	0.222	2.50621e-15	Cluster_2	Wdr18	2024-11-01
1.69717e-19	0.512758	0.948	0.843	2.59276e-15	Cluster_2	Marcksl1	2024-11-01
1.89475e-19	0.821519	0.678	0.39	2.89462e-15	Cluster_2	Mat2a	2024-11-01
1.99566e-19	1.48592	0.28	0.096	3.04876e-15	Cluster_2	Cad	2024-11-01
2.00735e-19	1.19871	0.408	0.18	3.06662e-15	Cluster_2	Irf2bpl	2024-11-01
2.29638e-19	1.13207	0.464	0.222	3.50817e-15	Cluster_2	Ppfia1	2024-11-01
2.30815e-19	0.90189	0.612	0.346	3.52616e-15	Cluster_2	Mex3a	2024-11-01
2.31006e-19	1.09363	0.498	0.249	3.52908e-15	Cluster_2	Spred1	2024-11-01
2.34097e-19	1.02261	0.519	0.261	3.5763e-15	Cluster_2	Mllt3	2024-11-01
2.49261e-19	1.0695	0.453	0.208	3.80796e-15	Cluster_2	Ppp6r3	2024-11-01
2.49893e-19	0.86781	0.657	0.381	3.81762e-15	Cluster_2	Phgdh	2024-11-01
2.56759e-19	0.940203	0.619	0.359	3.92251e-15	Cluster_2	Rab6a	2024-11-01
2.5895e-19	1.00185	0.54	0.28	3.95598e-15	Cluster_2	Rhobtb3	2024-11-01
2.90762e-19	1.57343	0.263	0.087	4.44196e-15	Cluster_2	Nacc1	2024-11-01
2.91976e-19	1.27281	0.349	0.138	4.46052e-15	Cluster_2	Ccne1	2024-11-01
2.97411e-19	0.895531	0.609	0.338	4.54354e-15	Cluster_2	Gatad2a	2024-11-01
2.97831e-19	0.945955	0.581	0.318	4.54996e-15	Cluster_2	Hsph1	2024-11-01
2.99209e-19	0.607699	0.9	0.759	4.57101e-15	Cluster_2	Bclaf1	2024-11-01
2.99946e-19	1.23262	0.394	0.171	4.58228e-15	Cluster_2	Copg1	2024-11-01
3.2116e-19	1.42774	0.304	0.113	4.90636e-15	Cluster_2	Celsr1	2024-11-01
3.26918e-19	1.17154	0.446	0.21	4.99433e-15	Cluster_2	Olfm1	2024-11-01
3.60466e-19	1.26276	0.374	0.156	5.50685e-15	Cluster_2	Hmga1	2024-11-01
3.79439e-19	1.17706	0.398	0.171	5.79669e-15	Cluster_2	Rexo1	2024-11-01
4.01768e-19	1.19763	0.474	0.236	6.13781e-15	Cluster_2	Clspn	2024-11-01
4.2827e-19	1.36301	0.419	0.197	6.54268e-15	Cluster_2	Flrt2	2024-11-01
4.51055e-19	0.948905	0.533	0.267	6.89076e-15	Cluster_2	Noc2l	2024-11-01
4.68853e-19	1.4774	0.28	0.098	7.16267e-15	Cluster_2	Cdt1	2024-11-01
4.76459e-19	0.864222	0.602	0.327	7.27886e-15	Cluster_2	Zfp148	2024-11-01
5.01112e-19	0.761001	0.716	0.437	7.65549e-15	Cluster_2	Rbbp6	2024-11-01
5.04566e-19	1.07971	0.419	0.184	7.70825e-15	Cluster_2	Myo10	2024-11-01
5.28192e-19	1.22302	0.37	0.153	8.0692e-15	Cluster_2	Diaph1	2024-11-01
5.39205e-19	0.893843	0.602	0.341	8.23744e-15	Cluster_2	Ubtf	2024-11-01
5.97618e-19	0.958371	0.554	0.288	9.12981e-15	Cluster_2	Srd5a1	2024-11-01
5.98434e-19	0.889986	0.592	0.322	9.14227e-15	Cluster_2	Pds5a	2024-11-01
6.01301e-19	1.28114	0.343	0.136	9.18607e-15	Cluster_2	Hs3st3b1	2024-11-01
6.14145e-19	1.20187	0.401	0.175	9.38229e-15	Cluster_2	Stt3b	2024-11-01
7.1028e-19	1.66973	0.277	0.099	1.08509e-14	Cluster_2	Hist1h4h	2024-11-01
7.50395e-19	1.27986	0.363	0.151	1.14638e-14	Cluster_2	Ctps	2024-11-01
7.83781e-19	1.24284	0.422	0.198	1.19738e-14	Cluster_2	Zc3h7b	2024-11-01
7.90163e-19	0.738245	0.768	0.517	1.20713e-14	Cluster_2	Gspt1	2024-11-01
8.45221e-19	1.27751	0.343	0.136	1.29124e-14	Cluster_2	Phf12	2024-11-01
8.92107e-19	0.917228	0.571	0.31	1.36287e-14	Cluster_2	Hsd17b12	2024-11-01
9.01656e-19	1.30713	0.367	0.155	1.37746e-14	Cluster_2	Ccdc6	2024-11-01
9.4035e-19	0.915662	0.581	0.317	1.43657e-14	Cluster_2	Zmynd11	2024-11-01
9.50386e-19	0.885318	0.664	0.417	1.4519e-14	Cluster_2	Zfp644	2024-11-01
1.01357e-18	1.19917	0.367	0.151	1.54844e-14	Cluster_2	Mthfd2	2024-11-01
1.0734e-18	1.55349	0.266	0.092	1.63984e-14	Cluster_2	Bcl2	2024-11-01
1.17816e-18	1.23686	0.37	0.157	1.79988e-14	Cluster_2	Map2	2024-11-01
1.215e-18	1.06456	0.502	0.257	1.85615e-14	Cluster_2	Api5	2024-11-01
1.25678e-18	1.01213	0.522	0.272	1.91999e-14	Cluster_2	Fzd2	2024-11-01
1.33979e-18	1.23742	0.381	0.165	2.04679e-14	Cluster_2	2610507B11Rik	2024-11-01
1.34404e-18	1.32004	0.346	0.141	2.05329e-14	Cluster_2	Slc39a7	2024-11-01
1.40022e-18	1.34135	0.284	0.1	2.13911e-14	Cluster_2	Cyp26a1	2024-11-01
1.41046e-18	1.09651	0.464	0.226	2.15475e-14	Cluster_2	Clasp1	2024-11-01
1.52322e-18	0.997322	0.488	0.238	2.32702e-14	Cluster_2	Ep400	2024-11-01
1.55717e-18	0.493827	0.948	0.829	2.37889e-14	Cluster_2	Cct2	2024-11-01
1.56975e-18	0.977431	0.602	0.346	2.39811e-14	Cluster_2	Slbp	2024-11-01
1.58471e-18	0.973167	0.478	0.229	2.42096e-14	Cluster_2	Herc1	2024-11-01
1.6418e-18	0.865766	0.651	0.386	2.50817e-14	Cluster_2	Dnmt1	2024-11-01
1.6435e-18	1.55204	0.28	0.1	2.51077e-14	Cluster_2	Brca1	2024-11-01
1.85216e-18	1.01188	0.564	0.315	2.82955e-14	Cluster_2	Pum2	2024-11-01
1.91021e-18	0.751807	0.685	0.403	2.91823e-14	Cluster_2	Tulp4	2024-11-01
1.95289e-18	1.02667	0.436	0.199	2.98342e-14	Cluster_2	Efna5	2024-11-01
1.98062e-18	0.973557	0.578	0.33	3.02579e-14	Cluster_2	Cxadr	2024-11-01
2.08134e-18	1.44221	0.27	0.093	3.17967e-14	Cluster_2	Tmem214	2024-11-01
2.12779e-18	0.922903	0.536	0.275	3.25063e-14	Cluster_2	Oga	2024-11-01
2.33453e-18	0.930493	0.543	0.282	3.56647e-14	Cluster_2	Mmp14	2024-11-01
2.35836e-18	1.03789	0.439	0.201	3.60287e-14	Cluster_2	Sqle	2024-11-01
2.40208e-18	1.36832	0.356	0.15	3.66966e-14	Cluster_2	Gfpt1	2024-11-01
2.42414e-18	1.10017	0.446	0.216	3.70336e-14	Cluster_2	Frem2	2024-11-01
2.58036e-18	0.730764	0.699	0.413	3.94202e-14	Cluster_2	Rock1	2024-11-01
2.80777e-18	1.25288	0.391	0.175	4.28943e-14	Cluster_2	Spen	2024-11-01
2.89589e-18	1.41393	0.294	0.109	4.42405e-14	Cluster_2	Cenpj	2024-11-01
2.95542e-18	1.29871	0.318	0.123	4.515e-14	Cluster_2	Senp1	2024-11-01
2.99845e-18	1.2104	0.394	0.176	4.58073e-14	Cluster_2	Dmd	2024-11-01
3.09959e-18	1.14747	0.415	0.189	4.73524e-14	Cluster_2	Upf1	2024-11-01
3.15282e-18	0.701712	0.779	0.542	4.81656e-14	Cluster_2	Prelid1	2024-11-01
3.19604e-18	0.94797	0.519	0.268	4.88259e-14	Cluster_2	Agrn	2024-11-01
3.28564e-18	1.55253	0.253	0.085	5.01947e-14	Cluster_2	Ndc1	2024-11-01
3.57398e-18	0.916339	0.533	0.271	5.45997e-14	Cluster_2	Hnrnpul1	2024-11-01
3.62893e-18	1.09815	0.426	0.196	5.54392e-14	Cluster_2	9530068E07Rik	2024-11-01
3.64497e-18	0.903086	0.581	0.325	5.56842e-14	Cluster_2	Xpo1	2024-11-01
3.66436e-18	1.25877	0.367	0.157	5.59805e-14	Cluster_2	Sbk1	2024-11-01
3.98611e-18	0.758628	0.713	0.459	6.08957e-14	Cluster_2	Mybbp1a	2024-11-01
3.98923e-18	0.898811	0.554	0.292	6.09435e-14	Cluster_2	Limd2	2024-11-01
4.04176e-18	1.13874	0.401	0.178	6.1746e-14	Cluster_2	Twsg1	2024-11-01
4.48601e-18	1.10383	0.384	0.165	6.85328e-14	Cluster_2	Sdc1	2024-11-01
4.5466e-18	0.982461	0.54	0.288	6.94585e-14	Cluster_2	Ranbp2	2024-11-01
4.60153e-18	1.01941	0.474	0.236	7.02976e-14	Cluster_2	Casp3	2024-11-01
4.92571e-18	1.09298	0.433	0.203	7.525e-14	Cluster_2	Ptpn9	2024-11-01
5.16334e-18	1.18608	0.356	0.148	7.88804e-14	Cluster_2	Pank3	2024-11-01
5.37289e-18	1.22313	0.374	0.162	8.20817e-14	Cluster_2	Shmt2	2024-11-01
5.38387e-18	0.937096	0.588	0.332	8.22493e-14	Cluster_2	Trim44	2024-11-01
5.66237e-18	1.10886	0.429	0.202	8.65041e-14	Cluster_2	Ahctf1	2024-11-01
5.68313e-18	0.881629	0.595	0.333	8.68211e-14	Cluster_2	Srm	2024-11-01
5.70518e-18	1.06485	0.478	0.242	8.7158e-14	Cluster_2	Mbnl1	2024-11-01
5.73024e-18	0.947524	0.512	0.258	8.75409e-14	Cluster_2	Chd8	2024-11-01
5.91505e-18	0.964197	0.491	0.247	9.03642e-14	Cluster_2	Nsun2	2024-11-01
5.9333e-18	1.40053	0.343	0.144	9.0643e-14	Cluster_2	Dlg1	2024-11-01
5.98778e-18	0.404552	0.993	0.98	9.14753e-14	Cluster_2	Tubb5	2024-11-01
6.54302e-18	0.983927	0.564	0.314	9.99576e-14	Cluster_2	Ccnl1	2024-11-01
6.60881e-18	1.10615	0.464	0.232	1.00963e-13	Cluster_2	Tmem132a	2024-11-01
6.80446e-18	0.744932	0.744	0.501	1.03952e-13	Cluster_2	Rpn1	2024-11-01
7.18702e-18	0.737469	0.696	0.417	1.09796e-13	Cluster_2	Gtf2i	2024-11-01
7.71722e-18	0.858722	0.612	0.343	1.17896e-13	Cluster_2	Mycbp2	2024-11-01
7.9419e-18	1.14563	0.412	0.189	1.21328e-13	Cluster_2	Nr2c2	2024-11-01
8.73463e-18	0.813615	0.678	0.424	1.33439e-13	Cluster_2	Zfp292	2024-11-01
8.89111e-18	1.40608	0.349	0.149	1.3583e-13	Cluster_2	Pacsin2	2024-11-01
9.58108e-18	1.34173	0.315	0.124	1.4637e-13	Cluster_2	Carm1	2024-11-01
1.01728e-17	1.23754	0.349	0.146	1.5541e-13	Cluster_2	Gcn1	2024-11-01
1.13399e-17	0.940937	0.536	0.291	1.7324e-13	Cluster_2	Rad23b	2024-11-01
1.19768e-17	0.909828	0.779	0.65	1.8297e-13	Cluster_2	Top2a	2024-11-01
1.2293e-17	1.5126	0.26	0.091	1.878e-13	Cluster_2	Mmgt1	2024-11-01
1.33269e-17	0.986278	0.478	0.238	2.03596e-13	Cluster_2	Peli1	2024-11-01
1.35695e-17	0.923501	0.519	0.271	2.07302e-13	Cluster_2	Gars	2024-11-01
1.3845e-17	1.48592	0.263	0.093	2.1151e-13	Cluster_2	Unc5b	2024-11-01
1.45817e-17	0.93841	0.488	0.243	2.22765e-13	Cluster_2	Mpp6	2024-11-01
1.49181e-17	0.965969	0.543	0.295	2.27903e-13	Cluster_2	Cnn2	2024-11-01
1.50344e-17	0.744742	0.74	0.493	2.2968e-13	Cluster_2	Fbl	2024-11-01
1.55739e-17	0.402889	0.997	0.983	2.37922e-13	Cluster_2	mt-Nd4	2024-11-01
1.63874e-17	0.816	0.685	0.426	2.50351e-13	Cluster_2	Tmed2	2024-11-01
1.68443e-17	1.09236	0.467	0.236	2.57331e-13	Cluster_2	Itgb5	2024-11-01
1.71148e-17	0.806912	0.651	0.392	2.61462e-13	Cluster_2	Paics	2024-11-01
1.7394e-17	0.86705	0.574	0.313	2.65728e-13	Cluster_2	Dnmt3a	2024-11-01
1.74598e-17	1.19604	0.37	0.162	2.66733e-13	Cluster_2	Gtf3c2	2024-11-01
1.7927e-17	0.658075	0.824	0.593	2.73871e-13	Cluster_2	Scaf11	2024-11-01
1.80613e-17	0.931876	0.522	0.271	2.75922e-13	Cluster_2	Sec31a	2024-11-01
1.81664e-17	0.902545	0.543	0.292	2.77528e-13	Cluster_2	Strap	2024-11-01
1.82436e-17	1.37556	0.346	0.148	2.78708e-13	Cluster_2	Alg10b	2024-11-01
1.91004e-17	1.25858	0.374	0.167	2.91797e-13	Cluster_2	Ndst1	2024-11-01
2.02329e-17	1.05958	0.436	0.209	3.09097e-13	Cluster_2	Ski	2024-11-01
2.05072e-17	0.714885	0.709	0.444	3.13289e-13	Cluster_2	Amotl1	2024-11-01
2.20045e-17	0.796613	0.63	0.37	3.36164e-13	Cluster_2	Adnp	2024-11-01
2.22751e-17	1.38692	0.263	0.093	3.40297e-13	Cluster_2	Cdc6	2024-11-01
2.23427e-17	1.05635	0.408	0.186	3.4133e-13	Cluster_2	Tex261	2024-11-01
2.2343e-17	1.29438	0.322	0.129	3.41334e-13	Cluster_2	Neo1	2024-11-01
2.30969e-17	0.951164	0.505	0.263	3.52852e-13	Cluster_2	March7	2024-11-01
2.38674e-17	0.839523	0.664	0.414	3.64622e-13	Cluster_2	Ssr3	2024-11-01
2.43764e-17	1.01861	0.457	0.223	3.72398e-13	Cluster_2	Dnajb11	2024-11-01
2.45205e-17	0.832283	0.685	0.446	3.746e-13	Cluster_2	Gpi1	2024-11-01
2.47375e-17	1.37477	0.273	0.099	3.77915e-13	Cluster_2	Nup85	2024-11-01
2.50707e-17	0.768356	0.623	0.349	3.83005e-13	Cluster_2	Eif4b	2024-11-01
2.63154e-17	0.670008	0.723	0.437	4.0202e-13	Cluster_2	Arf4	2024-11-01
2.84441e-17	1.14609	0.391	0.177	4.3454e-13	Cluster_2	Mbtps1	2024-11-01
3.14377e-17	1.4197	0.311	0.127	4.80274e-13	Cluster_2	Nrf1	2024-11-01
3.2853e-17	0.762765	0.706	0.464	5.01895e-13	Cluster_2	Mapre1	2024-11-01
3.31014e-17	1.07674	0.415	0.193	5.05691e-13	Cluster_2	Hcfc1	2024-11-01
3.39773e-17	1.1166	0.412	0.193	5.19072e-13	Cluster_2	Anapc1	2024-11-01
3.52192e-17	0.308392	1	0.996	5.38044e-13	Cluster_2	Rpl4	2024-11-01
3.54801e-17	1.1121	0.419	0.201	5.4203e-13	Cluster_2	Kif11	2024-11-01
3.63868e-17	0.352152	1	0.996	5.55882e-13	Cluster_2	Gapdh	2024-11-01
3.74036e-17	1.2392	0.339	0.142	5.71415e-13	Cluster_2	Dhcr24	2024-11-01
4.0843e-17	1.10968	0.429	0.208	6.23959e-13	Cluster_2	Pom121	2024-11-01
4.15782e-17	1.07344	0.54	0.304	6.3519e-13	Cluster_2	Tspan13	2024-11-01
4.30008e-17	1.08398	0.419	0.196	6.56923e-13	Cluster_2	Ube4b	2024-11-01
4.3471e-17	0.790131	0.609	0.344	6.64107e-13	Cluster_2	Cul1	2024-11-01
4.41333e-17	0.848786	0.599	0.344	6.74224e-13	Cluster_2	Prrc2b	2024-11-01
4.51049e-17	0.644458	0.837	0.63	6.89068e-13	Cluster_2	Bsg	2024-11-01
4.51983e-17	1.07481	0.443	0.217	6.90495e-13	Cluster_2	Slc3a2	2024-11-01
4.59681e-17	0.831212	0.602	0.35	7.02254e-13	Cluster_2	Snx5	2024-11-01
4.6397e-17	0.947848	0.498	0.257	7.08807e-13	Cluster_2	Mbtd1	2024-11-01
4.86412e-17	0.832409	0.606	0.36	7.43092e-13	Cluster_2	Rnf10	2024-11-01
5.19059e-17	0.462367	0.945	0.862	7.92967e-13	Cluster_2	Atp5a1	2024-11-01
5.26349e-17	1.2506	0.339	0.144	8.04103e-13	Cluster_2	Tmem245	2024-11-01
5.33386e-17	0.777351	0.664	0.402	8.14853e-13	Cluster_2	Vezf1	2024-11-01
5.47112e-17	0.971194	0.554	0.318	8.35823e-13	Cluster_2	Krt18	2024-11-01
5.50246e-17	1.05031	0.408	0.189	8.4061e-13	Cluster_2	Ap1g1	2024-11-01
5.56741e-17	1.46086	0.28	0.106	8.50533e-13	Cluster_2	Hexim1	2024-11-01
5.6056e-17	0.562786	0.934	0.77	8.56368e-13	Cluster_2	Pdia6	2024-11-01
5.86418e-17	1.13658	0.381	0.17	8.95871e-13	Cluster_2	Gart	2024-11-01
6.06307e-17	0.890132	0.55	0.3	9.26256e-13	Cluster_2	Ppp1r12a	2024-11-01
6.35593e-17	0.980186	0.516	0.277	9.70996e-13	Cluster_2	Prpf8	2024-11-01
6.3851e-17	0.672419	0.716	0.454	9.75451e-13	Cluster_2	Strbp	2024-11-01
6.58121e-17	1.24018	0.322	0.13	1.00541e-12	Cluster_2	Cdk16	2024-11-01
6.603e-17	1.30705	0.363	0.164	1.00874e-12	Cluster_2	Herc2	2024-11-01
6.69264e-17	1.18393	0.381	0.172	1.02243e-12	Cluster_2	Parva	2024-11-01
6.73127e-17	0.905026	0.554	0.313	1.02834e-12	Cluster_2	Sept11	2024-11-01
6.75093e-17	0.616622	0.834	0.634	1.03134e-12	Cluster_2	Ppp1ca	2024-11-01
6.8976e-17	0.75694	0.702	0.447	1.05375e-12	Cluster_2	Impdh2	2024-11-01
7.01501e-17	0.90189	0.657	0.414	1.07168e-12	Cluster_2	Hmgcs1	2024-11-01
7.11342e-17	1.17621	0.415	0.204	1.08672e-12	Cluster_2	Colgalt1	2024-11-01
7.40991e-17	1.08761	0.436	0.216	1.13201e-12	Cluster_2	Med1	2024-11-01
7.59356e-17	1.02453	0.488	0.254	1.16007e-12	Cluster_2	Golim4	2024-11-01
7.78509e-17	1.3834	0.294	0.115	1.18933e-12	Cluster_2	Hyou1	2024-11-01
7.79557e-17	0.296541	1	1	1.19093e-12	Cluster_2	Actb	2024-11-01
7.83055e-17	0.822632	0.606	0.345	1.19627e-12	Cluster_2	Zfp638	2024-11-01
7.85262e-17	1.29966	0.349	0.154	1.19964e-12	Cluster_2	Sart3	2024-11-01
8.86449e-17	1.00164	0.467	0.236	1.35423e-12	Cluster_2	Sfxn1	2024-11-01
9.00575e-17	0.876206	0.536	0.289	1.37581e-12	Cluster_2	Cyb5r3	2024-11-01
9.20429e-17	1.13953	0.401	0.189	1.40614e-12	Cluster_2	Mta1	2024-11-01
1.029e-16	1.35666	0.336	0.147	1.57201e-12	Cluster_2	Gli3	2024-11-01
1.10699e-16	0.840911	0.616	0.372	1.69114e-12	Cluster_2	Cdk12	2024-11-01
1.13163e-16	0.496995	0.917	0.75	1.72879e-12	Cluster_2	Hdgf	2024-11-01
1.16628e-16	0.635578	0.882	0.771	1.78173e-12	Cluster_2	Meg3	2024-11-01
1.17728e-16	1.57643	0.322	0.14	1.79853e-12	Cluster_2	Sp6	2024-11-01
1.24538e-16	1.2996	0.346	0.153	1.90257e-12	Cluster_2	Slc31a1	2024-11-01
1.26324e-16	1.12561	0.377	0.169	1.92986e-12	Cluster_2	Tfdp1	2024-11-01
1.29466e-16	1.14711	0.377	0.17	1.97785e-12	Cluster_2	Rnf168	2024-11-01
1.3764e-16	0.92868	0.509	0.27	2.10272e-12	Cluster_2	Psap	2024-11-01
1.41995e-16	1.22157	0.377	0.172	2.16925e-12	Cluster_2	Lcorl	2024-11-01
1.53389e-16	0.586435	0.941	0.886	2.34332e-12	Cluster_2	Sox11	2024-11-01
1.56026e-16	0.84968	0.554	0.299	2.38361e-12	Cluster_2	Igf2bp2	2024-11-01
1.64346e-16	1.17554	0.349	0.152	2.51071e-12	Cluster_2	Fam171a2	2024-11-01
1.6525e-16	1.40053	0.263	0.096	2.52452e-12	Cluster_2	Ranbp9	2024-11-01
1.70855e-16	1.1113	0.401	0.188	2.61016e-12	Cluster_2	Akt1	2024-11-01
1.72611e-16	0.79536	0.592	0.344	2.63699e-12	Cluster_2	Ckap4	2024-11-01
1.76366e-16	0.926574	0.529	0.297	2.69435e-12	Cluster_2	Akr1b3	2024-11-01
1.86824e-16	1.49384	0.253	0.091	2.85411e-12	Cluster_2	Mvd	2024-11-01
2.03301e-16	0.971406	0.474	0.247	3.10584e-12	Cluster_2	Fmr1	2024-11-01
2.16751e-16	1.23269	0.322	0.133	3.3113e-12	Cluster_2	Pold2	2024-11-01
2.20408e-16	0.922618	0.478	0.243	3.36718e-12	Cluster_2	Fam193a	2024-11-01
2.21714e-16	0.616414	0.813	0.564	3.38713e-12	Cluster_2	Pafah1b1	2024-11-01
2.33188e-16	1.11465	0.401	0.191	3.56241e-12	Cluster_2	Lama5	2024-11-01
2.40339e-16	0.920957	0.557	0.317	3.67167e-12	Cluster_2	Taf15	2024-11-01
2.499e-16	1.368	0.332	0.145	3.81772e-12	Cluster_2	Map3k7	2024-11-01
2.60254e-16	0.836213	0.585	0.33	3.97591e-12	Cluster_2	Spc24	2024-11-01
2.68894e-16	0.759287	0.737	0.489	4.1079e-12	Cluster_2	Nktr	2024-11-01
2.71035e-16	0.937502	0.522	0.287	4.1406e-12	Cluster_2	Man1a2	2024-11-01
2.74485e-16	1.2052	0.322	0.133	4.19331e-12	Cluster_2	Fem1b	2024-11-01
3.11202e-16	0.675335	0.772	0.509	4.75423e-12	Cluster_2	G3bp1	2024-11-01
3.1231e-16	1.21862	0.339	0.146	4.77117e-12	Cluster_2	Frmd4a	2024-11-01
3.17915e-16	1.00815	0.478	0.252	4.85679e-12	Cluster_2	Cs	2024-11-01
3.37755e-16	1.22483	0.291	0.113	5.15988e-12	Cluster_2	Enc1	2024-11-01
3.39217e-16	1.39814	0.294	0.118	5.18223e-12	Cluster_2	Jade1	2024-11-01
3.50934e-16	0.824218	0.609	0.361	5.36122e-12	Cluster_2	Ak2	2024-11-01
3.68699e-16	1.4082	0.287	0.114	5.63261e-12	Cluster_2	Ermp1	2024-11-01
3.71034e-16	1.04869	0.46	0.239	5.66828e-12	Cluster_2	Arih1	2024-11-01
3.73306e-16	1.15729	0.363	0.163	5.70299e-12	Cluster_2	Ankrd6	2024-11-01
3.7982e-16	0.660164	0.806	0.558	5.80251e-12	Cluster_2	Dhx9	2024-11-01
4.00838e-16	0.837104	0.606	0.358	6.12361e-12	Cluster_2	Stag1	2024-11-01
4.24934e-16	1.00274	0.467	0.242	6.49172e-12	Cluster_2	Prkcsh	2024-11-01
4.25971e-16	0.833148	0.609	0.376	6.50756e-12	Cluster_2	Nxn	2024-11-01
4.2783e-16	0.541041	0.91	0.779	6.53596e-12	Cluster_2	Cd24a	2024-11-01
4.29133e-16	0.888469	0.571	0.341	6.55586e-12	Cluster_2	Cul3	2024-11-01
4.30431e-16	0.725411	0.706	0.458	6.57569e-12	Cluster_2	Ddx1	2024-11-01
4.34067e-16	0.750711	0.644	0.383	6.63124e-12	Cluster_2	Eif3d	2024-11-01
4.41086e-16	1.3849	0.256	0.093	6.73848e-12	Cluster_2	Lpcat1	2024-11-01
4.48488e-16	0.274542	1	1	6.85155e-12	Cluster_2	Rack1	2024-11-01
4.50628e-16	0.886808	0.516	0.283	6.88424e-12	Cluster_2	Apc	2024-11-01
4.74588e-16	1.03743	0.436	0.217	7.25028e-12	Cluster_2	Tor1aip1	2024-11-01
4.91369e-16	0.498182	0.927	0.828	7.50664e-12	Cluster_2	Cdk4	2024-11-01
4.98838e-16	0.924035	0.453	0.225	7.62074e-12	Cluster_2	Smad5	2024-11-01
5.01327e-16	1.26008	0.346	0.155	7.65878e-12	Cluster_2	Drosha	2024-11-01
5.31371e-16	1.1794	0.384	0.181	8.11775e-12	Cluster_2	Elp1	2024-11-01
5.40924e-16	1.07524	0.405	0.195	8.2637e-12	Cluster_2	Gon4l	2024-11-01
5.58266e-16	1.2718	0.336	0.147	8.52863e-12	Cluster_2	Setx	2024-11-01
5.65695e-16	1.39733	0.27	0.103	8.64212e-12	Cluster_2	Atm	2024-11-01
5.97041e-16	1.22874	0.304	0.123	9.121e-12	Cluster_2	Dgcr2	2024-11-01
6.17006e-16	0.937079	0.453	0.226	9.426e-12	Cluster_2	N4bp2	2024-11-01
6.75329e-16	1.17168	0.329	0.14	1.0317e-11	Cluster_2	Wdr77	2024-11-01
6.78079e-16	1.1042	0.377	0.174	1.0359e-11	Cluster_2	Uso1	2024-11-01
[truncated: 3,386 more rows]
