# Supplementary material for: Stem cell specification and niche formation in developing incisor require actomyosin forces
Source: Stem Cells. 2025 Nov 26;44(2):sxaf074. doi: 10.1093/stmcls/sxaf074 (PMC12855154; doi:10.1093/stmcls/sxaf074)
Supplement: sxaf074_Supplementary_Data [file sxaf074_supplementary_data.zip › Suplemental Data 5.xlsx]

## Sheet: DEG_Markers
p_val	avg_log2FC	pct.1	pct.2	p_val_adj	cluster	gene	analysis_date
3.05921e-198	3.82378	0.589	0.069	6.6859e-194	Cluster_0	Igfbpl1	2024-11-01
2.14802e-177	3.59543	0.563	0.079	4.6945e-173	Cluster_0	Vwde	2024-11-01
6.15694e-175	1.56618	0.925	0.542	1.3456e-170	Cluster_0	Bambi	2024-11-01
5.80171e-116	1.02697	0.981	0.746	1.26796e-111	Cluster_0	Hsp90b1	2024-11-01
6.46289e-116	1.82777	0.612	0.191	1.41246e-111	Cluster_0	Aldh1a3	2024-11-01
3.21499e-110	1.85722	0.631	0.238	7.02637e-106	Cluster_0	Nr2f2	2024-11-01
1.53998e-108	1.39439	0.851	0.543	3.36562e-104	Cluster_0	Nudt4	2024-11-01
5.28322e-108	1.85142	0.577	0.188	1.15465e-103	Cluster_0	Klf4	2024-11-01
1.09659e-107	1.63227	0.594	0.193	2.3966e-103	Cluster_0	Tubb3	2024-11-01
1.51111e-106	1.40586	0.616	0.209	3.30253e-102	Cluster_0	Sp6	2024-11-01
1.61567e-100	2.26492	0.475	0.116	3.53104e-96	Cluster_0	Shh	2024-11-01
1.45565e-99	1.04897	0.943	0.688	3.18133e-95	Cluster_0	Hspa5	2024-11-01
5.86862e-97	0.935979	0.971	0.73	1.28259e-92	Cluster_0	Pdia3	2024-11-01
3.9298e-96	2.04862	0.501	0.153	8.58858e-92	Cluster_0	Hs3st3b1	2024-11-01
8.38685e-96	1.57955	0.714	0.354	1.83295e-91	Cluster_0	Satb1	2024-11-01
2.41102e-94	0.973254	0.93	0.665	5.26928e-90	Cluster_0	Pdia6	2024-11-01
4.43793e-93	1.32747	0.731	0.352	9.69911e-89	Cluster_0	Sat1	2024-11-01
7.67513e-90	1.06176	0.678	0.282	1.6774e-85	Cluster_0	Ccnd1	2024-11-01
2.13534e-86	1.46789	0.554	0.205	4.66679e-82	Cluster_0	Khdrbs3	2024-11-01
1.35647e-84	2.12644	0.526	0.196	2.96456e-80	Cluster_0	Pam	2024-11-01
3.99439e-83	1.37339	0.658	0.328	8.72974e-79	Cluster_0	Pik3r1	2024-11-01
1.11053e-82	1.6971	0.541	0.205	2.42707e-78	Cluster_0	Map2	2024-11-01
7.13571e-81	1.03722	0.738	0.393	1.55951e-76	Cluster_0	Mgst3	2024-11-01
8.68241e-81	2.37724	0.377	0.087	1.89754e-76	Cluster_0	Proser2	2024-11-01
1.36039e-79	2.05673	0.62	0.288	2.97314e-75	Cluster_0	Gnrh1	2024-11-01
1.26196e-78	2.08543	0.465	0.161	2.75801e-74	Cluster_0	Unc5c	2024-11-01
1.001e-77	1.1201	0.772	0.452	2.18768e-73	Cluster_0	Bcam	2024-11-01
1.21394e-77	0.813925	0.929	0.665	2.65307e-73	Cluster_0	Serpinh1	2024-11-01
9.86647e-77	3.03277	0.273	0.031	2.15632e-72	Cluster_0	Fgf9	2024-11-01
2.66279e-76	1.13949	0.801	0.494	5.81953e-72	Cluster_0	Wls	2024-11-01
8.28975e-76	2.10533	0.36	0.08	1.81173e-71	Cluster_0	Pid1	2024-11-01
1.4437e-74	1.053	0.839	0.556	3.15521e-70	Cluster_0	Manf	2024-11-01
5.07507e-73	2.10931	0.423	0.135	1.10916e-68	Cluster_0	Slc7a1	2024-11-01
1.63594e-72	2.6638	0.305	0.053	3.57535e-68	Cluster_0	Galnt5	2024-11-01
4.15268e-71	1.51095	0.563	0.25	9.07569e-67	Cluster_0	Fras1	2024-11-01
9.00258e-71	1.05271	0.7	0.377	1.96751e-66	Cluster_0	Fbln1	2024-11-01
4.31642e-68	3.01443	0.297	0.057	9.43354e-64	Cluster_0	Ank2	2024-11-01
4.61858e-68	3.23995	0.271	0.041	1.00939e-63	Cluster_0	Stmn2	2024-11-01
1.6346e-66	1.66779	0.386	0.111	3.57241e-62	Cluster_0	Tbx3	2024-11-01
2.22777e-66	1.40125	0.474	0.176	4.86879e-62	Cluster_0	Susd4	2024-11-01
7.67596e-66	2.29388	0.297	0.059	1.67758e-61	Cluster_0	Rnf152	2024-11-01
4.74012e-65	1.20959	0.637	0.333	1.03595e-60	Cluster_0	Gm4258	2024-11-01
4.43083e-64	1.18426	0.528	0.231	9.68359e-60	Cluster_0	Minar2	2024-11-01
1.91241e-63	1.90018	0.404	0.133	4.17958e-59	Cluster_0	Fn1	2024-11-01
2.80676e-63	1.49992	0.502	0.211	6.13418e-59	Cluster_0	Robo1	2024-11-01
3.83584e-63	2.25176	0.342	0.092	8.38322e-59	Cluster_0	Frem1	2024-11-01
1.48243e-62	1.19023	0.551	0.257	3.23984e-58	Cluster_0	Tusc3	2024-11-01
4.87695e-62	2.24361	0.276	0.052	1.06586e-57	Cluster_0	Camk4	2024-11-01
6.25484e-62	2.30867	0.284	0.056	1.367e-57	Cluster_0	Robo2	2024-11-01
7.70203e-62	0.8924	0.786	0.486	1.68328e-57	Cluster_0	Pdia4	2024-11-01
7.31155e-61	1.2446	0.545	0.243	1.59794e-56	Cluster_0	Hk2	2024-11-01
1.10589e-60	2.29606	0.338	0.095	2.41693e-56	Cluster_0	Adamts17	2024-11-01
2.83501e-60	1.53112	0.364	0.106	6.1959e-56	Cluster_0	Etv4	2024-11-01
1.65216e-59	1.35172	0.554	0.275	3.61079e-55	Cluster_0	Gmcl1	2024-11-01
8.29677e-59	1.5542	0.421	0.156	1.81326e-54	Cluster_0	Spry2	2024-11-01
5.53236e-58	1.3321	0.573	0.294	1.2091e-53	Cluster_0	Frem2	2024-11-01
1.14335e-57	1.19095	0.531	0.25	2.49879e-53	Cluster_0	Wwp1	2024-11-01
1.89595e-57	1.19173	0.404	0.135	4.14361e-53	Cluster_0	Tulp2	2024-11-01
1.95853e-57	1.19219	0.512	0.225	4.28038e-53	Cluster_0	Cdkn1a	2024-11-01
1.93342e-56	0.899203	0.677	0.377	4.22548e-52	Cluster_0	Aopep	2024-11-01
2.02715e-56	0.730601	0.888	0.633	4.43034e-52	Cluster_0	Calr	2024-11-01
4.50249e-56	0.894858	0.692	0.398	9.8402e-52	Cluster_0	Nsg1	2024-11-01
4.40766e-55	1.18619	0.448	0.164	9.63293e-51	Cluster_0	Cyp26a1	2024-11-01
2.80798e-54	1.02574	0.632	0.34	6.13685e-50	Cluster_0	Adam10	2024-11-01
8.81895e-54	0.873853	0.577	0.289	1.92738e-49	Cluster_0	Fermt2	2024-11-01
1.8726e-53	1.1717	0.502	0.231	4.09256e-49	Cluster_0	Frmd4b	2024-11-01
2.92906e-53	1.53523	0.39	0.146	6.40147e-49	Cluster_0	Schip1	2024-11-01
4.01679e-53	1.31508	0.469	0.204	8.7787e-49	Cluster_0	Fjx1	2024-11-01
7.08071e-53	1.35201	0.466	0.209	1.54749e-48	Cluster_0	Sgk3	2024-11-01
9.81428e-53	0.842078	0.759	0.476	2.14491e-48	Cluster_0	Rpn1	2024-11-01
2.651e-52	2.35133	0.28	0.072	5.79377e-48	Cluster_0	Enpp1	2024-11-01
7.34512e-52	1.73617	0.359	0.123	1.60528e-47	Cluster_0	Fbn2	2024-11-01
1.25947e-51	1.53495	0.373	0.133	2.75256e-47	Cluster_0	Sh3bgrl2	2024-11-01
5.42813e-51	1.55712	0.378	0.135	1.18632e-46	Cluster_0	Adgrf4	2024-11-01
9.47271e-51	1.81181	0.304	0.087	2.07026e-46	Cluster_0	Srpx	2024-11-01
2.51348e-50	1.65509	0.448	0.202	5.49322e-46	Cluster_0	Itm2a	2024-11-01
1.18468e-49	1.03701	0.57	0.299	2.58911e-45	Cluster_0	Atxn1	2024-11-01
6.61403e-49	1.43504	0.346	0.117	1.4455e-44	Cluster_0	Pcca	2024-11-01
8.00401e-49	0.816657	0.706	0.434	1.74928e-44	Cluster_0	Rnd3	2024-11-01
9.34965e-49	1.42354	0.326	0.104	2.04337e-44	Cluster_0	C9orf72	2024-11-01
2.52933e-48	1.84526	0.264	0.066	5.52785e-44	Cluster_0	Serpinf1	2024-11-01
7.87775e-48	0.659363	0.879	0.596	1.72168e-43	Cluster_0	Dsc3	2024-11-01
1.48619e-47	0.95976	0.546	0.281	3.24807e-43	Cluster_0	Dnajb11	2024-11-01
2.13528e-47	1.3791	0.376	0.144	4.66665e-43	Cluster_0	Srgap1	2024-11-01
3.52091e-47	2.35548	0.272	0.075	7.69496e-43	Cluster_0	Car12	2024-11-01
5.54086e-47	0.546452	0.956	0.781	1.21096e-42	Cluster_0	Ppib	2024-11-01
1.24984e-46	2.25267	0.262	0.07	2.73153e-42	Cluster_0	Pxylp1	2024-11-01
2.56646e-46	1.23441	0.552	0.292	5.60901e-42	Cluster_0	Nrp2	2024-11-01
9.13963e-46	0.498928	0.892	0.668	1.99747e-41	Cluster_0	Nme1	2024-11-01
1.23453e-45	0.644045	0.967	0.793	2.69806e-41	Cluster_0	Itm2b	2024-11-01
6.53147e-45	1.14715	0.492	0.247	1.42745e-40	Cluster_0	Tenm3	2024-11-01
6.86887e-45	1.64459	0.284	0.084	1.50119e-40	Cluster_0	Txnrd2	2024-11-01
1.61914e-44	0.668902	0.708	0.43	3.53864e-40	Cluster_0	Cd63	2024-11-01
2.19676e-44	0.831194	0.592	0.328	4.80102e-40	Cluster_0	Tmem9	2024-11-01
2.55715e-44	0.382812	0.987	0.934	5.58865e-40	Cluster_0	Gnas	2024-11-01
3.38728e-44	0.869852	0.589	0.324	7.4029e-40	Cluster_0	Tle4	2024-11-01
8.76696e-44	0.877529	0.577	0.32	1.91602e-39	Cluster_0	Hsd17b12	2024-11-01
1.4436e-43	0.937303	0.477	0.223	3.15498e-39	Cluster_0	Emp1	2024-11-01
2.08815e-43	0.442359	0.953	0.794	4.56365e-39	Cluster_0	S100a10	2024-11-01
3.55735e-43	0.88203	0.653	0.391	7.77459e-39	Cluster_0	Golim4	2024-11-01
5.31678e-43	1.66482	0.336	0.13	1.16198e-38	Cluster_0	Camk2d	2024-11-01
9.36045e-43	1.33232	0.341	0.127	2.04573e-38	Cluster_0	Edaradd	2024-11-01
1.3625e-42	0.431314	0.914	0.681	2.97774e-38	Cluster_0	Basp1	2024-11-01
4.0506e-42	2.22093	0.263	0.08	8.85258e-38	Cluster_0	Cttnbp2	2024-11-01
4.06143e-42	1.49603	0.311	0.11	8.87626e-38	Cluster_0	Mtmr10	2024-11-01
5.85705e-42	0.79579	0.616	0.358	1.28006e-37	Cluster_0	Man1a2	2024-11-01
8.29518e-42	1.06758	0.448	0.211	1.81291e-37	Cluster_0	Col11a1	2024-11-01
1.0055e-41	1.03494	0.436	0.202	2.19751e-37	Cluster_0	Sdf2l1	2024-11-01
1.08599e-41	1.05904	0.45	0.206	2.37343e-37	Cluster_0	Sema3d	2024-11-01
1.32736e-41	1.36256	0.338	0.126	2.90095e-37	Cluster_0	Lhfp	2024-11-01
1.33882e-41	0.54634	0.775	0.498	2.92598e-37	Cluster_0	S100a6	2024-11-01
1.54042e-41	1.19029	0.458	0.233	3.36659e-37	Cluster_0	Raph1	2024-11-01
2.09575e-41	0.408617	0.965	0.851	4.58027e-37	Cluster_0	Pdap1	2024-11-01
3.08477e-41	0.625635	0.768	0.508	6.74177e-37	Cluster_0	Tkt	2024-11-01
5.43706e-41	0.577567	0.879	0.636	1.18827e-36	Cluster_0	Spcs2	2024-11-01
1.1459e-40	0.845309	0.579	0.324	2.50435e-36	Cluster_0	Mbnl1	2024-11-01
2.13861e-40	0.701774	0.689	0.428	4.67394e-36	Cluster_0	Ddost	2024-11-01
2.76695e-40	1.44027	0.334	0.132	6.04717e-36	Cluster_0	Bcl2	2024-11-01
4.33649e-40	0.773646	0.633	0.371	9.47739e-36	Cluster_0	Itga6	2024-11-01
6.22989e-40	0.673566	0.659	0.401	1.36154e-35	Cluster_0	Gclm	2024-11-01
7.86807e-40	1.16908	0.451	0.227	1.71957e-35	Cluster_0	Itgb4	2024-11-01
1.00338e-39	0.994846	0.493	0.257	2.1929e-35	Cluster_0	Cdh3	2024-11-01
1.81642e-39	0.570922	0.81	0.556	3.96979e-35	Cluster_0	Ostc	2024-11-01
2.91765e-39	0.993996	0.42	0.19	6.37653e-35	Cluster_0	Wnt6	2024-11-01
3.20512e-39	0.96802	0.485	0.257	7.00479e-35	Cluster_0	Me2	2024-11-01
4.42767e-39	1.16974	0.444	0.223	9.67667e-35	Cluster_0	Mfge8	2024-11-01
4.50384e-39	1.34079	0.43	0.215	9.84314e-35	Cluster_0	Plod2	2024-11-01
6.33143e-39	0.590771	0.79	0.526	1.38373e-34	Cluster_0	Ssr2	2024-11-01
7.16862e-39	1.20789	0.406	0.191	1.5667e-34	Cluster_0	Rnf13	2024-11-01
1.02136e-38	0.734005	0.649	0.388	2.23217e-34	Cluster_0	Ank3	2024-11-01
1.1614e-38	1.02689	0.306	0.107	2.53823e-34	Cluster_0	Lef1	2024-11-01
2.66219e-38	0.443612	0.948	0.787	5.81822e-34	Cluster_0	Calm2	2024-11-01
5.07263e-38	0.454081	0.988	0.759	1.10862e-33	Cluster_0	mt-Nd1	2024-11-01
5.24678e-38	0.987588	0.489	0.264	1.14668e-33	Cluster_0	P4ha1	2024-11-01
9.53573e-38	0.620456	0.804	0.558	2.08403e-33	Cluster_0	Isl1	2024-11-01
1.30753e-37	0.744943	0.486	0.248	2.8576e-33	Cluster_0	Vwa2	2024-11-01
1.5527e-37	1.06751	0.444	0.222	3.39342e-33	Cluster_0	Epha7	2024-11-01
7.2418e-37	0.572419	0.882	0.63	1.5827e-32	Cluster_0	Itgb1	2024-11-01
1.28113e-36	0.69008	0.67	0.417	2.7999e-32	Cluster_0	Arid5b	2024-11-01
1.39796e-36	1.01115	0.494	0.271	3.05524e-32	Cluster_0	Sypl	2024-11-01
2.12329e-36	1.50949	0.306	0.118	4.64046e-32	Cluster_0	Pik3ip1	2024-11-01
3.77253e-36	0.889494	0.455	0.234	8.24486e-32	Cluster_0	Kcnmb4	2024-11-01
3.87237e-36	0.566905	0.847	0.601	8.46307e-32	Cluster_0	Tmed10	2024-11-01
5.25293e-36	1.42986	0.269	0.093	1.14803e-31	Cluster_0	Gxylt2	2024-11-01
1.12941e-35	0.514133	0.751	0.486	2.46832e-31	Cluster_0	Lmnb1	2024-11-01
1.18741e-35	0.908878	0.293	0.105	2.59508e-31	Cluster_0	Mcub	2024-11-01
1.27488e-35	1.37373	0.36	0.162	2.78625e-31	Cluster_0	Tenm4	2024-11-01
1.95478e-35	0.61799	0.701	0.432	4.27216e-31	Cluster_0	Fgfr1	2024-11-01
1.37582e-34	0.386798	0.994	0.959	3.00686e-30	Cluster_0	Tmsb4x	2024-11-01
2.08059e-34	0.628845	0.644	0.393	4.54712e-30	Cluster_0	Celf2	2024-11-01
7.3965e-34	1.03119	0.402	0.203	1.61651e-29	Cluster_0	Ptar1	2024-11-01
8.37964e-34	0.585498	0.783	0.536	1.83137e-29	Cluster_0	Tm9sf3	2024-11-01
1.08878e-33	1.17373	0.272	0.096	2.37952e-29	Cluster_0	Ckb	2024-11-01
2.5051e-33	0.952186	0.464	0.258	5.47491e-29	Cluster_0	Vangl2	2024-11-01
9.18909e-33	0.586561	0.721	0.471	2.00827e-28	Cluster_0	Mlec	2024-11-01
1.41472e-32	1.33364	0.315	0.133	3.09188e-28	Cluster_0	Dsel	2024-11-01
1.50436e-32	0.858067	0.539	0.314	3.28778e-28	Cluster_0	Hmgcr	2024-11-01
3.02917e-32	0.460879	0.824	0.557	6.62025e-28	Cluster_0	Mtdh	2024-11-01
3.06913e-32	1.1929	0.384	0.183	6.70759e-28	Cluster_0	Wnt5a	2024-11-01
3.20883e-32	0.473721	0.805	0.528	7.01291e-28	Cluster_0	Perp	2024-11-01
8.89735e-32	0.558844	0.734	0.499	1.94452e-27	Cluster_0	Sec11a	2024-11-01
1.13368e-31	1.18726	0.252	0.089	2.47766e-27	Cluster_0	Acot9	2024-11-01
1.39376e-31	0.481245	0.832	0.589	3.04607e-27	Cluster_0	Tmed9	2024-11-01
4.19621e-31	0.86862	0.398	0.193	9.17082e-27	Cluster_0	Lmo7	2024-11-01
5.04338e-31	0.275692	0.982	0.944	1.10223e-26	Cluster_0	Prdx2	2024-11-01
7.68136e-31	0.681102	0.674	0.448	1.67876e-26	Cluster_0	Dsg2	2024-11-01
1.64481e-30	2.02709	0.281	0.122	3.59473e-26	Cluster_0	Gm49708	2024-11-01
2.35686e-30	0.328384	0.964	0.849	5.15092e-26	Cluster_0	Id3	2024-11-01
2.38764e-30	0.386653	0.902	0.694	5.21819e-26	Cluster_0	Cd24a	2024-11-01
3.457e-30	1.511	0.331	0.158	7.55528e-26	Cluster_0	Smyd3	2024-11-01
5.0101e-30	0.460855	0.703	0.45	1.09496e-25	Cluster_0	Bex2	2024-11-01
7.27263e-30	0.448061	0.773	0.549	1.58943e-25	Cluster_0	Selenok	2024-11-01
8.55028e-30	0.660955	0.492	0.281	1.86866e-25	Cluster_0	Epb41l3	2024-11-01
9.54062e-30	0.461459	0.84	0.587	2.0851e-25	Cluster_0	Ktn1	2024-11-01
1.34626e-29	0.754916	0.522	0.311	2.94226e-25	Cluster_0	Susd6	2024-11-01
1.39677e-29	0.466498	0.887	0.659	3.05265e-25	Cluster_0	Bsg	2024-11-01
1.62932e-29	0.550637	0.566	0.334	3.56088e-25	Cluster_0	Prdx4	2024-11-01
1.65937e-29	0.528138	0.812	0.564	3.62655e-25	Cluster_0	Rrbp1	2024-11-01
1.78597e-29	0.522896	0.809	0.566	3.90324e-25	Cluster_0	Canx	2024-11-01
2.06276e-29	0.555177	0.705	0.475	4.50816e-25	Cluster_0	Tgfb2	2024-11-01
4.59751e-29	0.361148	0.919	0.742	1.00479e-24	Cluster_0	Pgam1	2024-11-01
7.41134e-29	0.484143	0.794	0.551	1.61975e-24	Cluster_0	Rtn4	2024-11-01
8.39741e-29	0.422126	0.726	0.47	1.83525e-24	Cluster_0	Msx2	2024-11-01
1.16228e-28	0.411652	0.832	0.598	2.54016e-24	Cluster_0	Npc2	2024-11-01
2.58554e-28	0.564221	0.56	0.347	5.65069e-24	Cluster_0	Tmf1	2024-11-01
3.02081e-28	0.547787	0.572	0.35	6.60198e-24	Cluster_0	Selenos	2024-11-01
5.00702e-28	0.808019	0.342	0.165	1.09428e-23	Cluster_0	Zfp503	2024-11-01
5.05524e-28	0.676733	0.493	0.287	1.10482e-23	Cluster_0	Smad7	2024-11-01
5.76448e-28	0.550878	0.553	0.335	1.25983e-23	Cluster_0	Ckap4	2024-11-01
6.04416e-28	0.752389	0.45	0.253	1.32095e-23	Cluster_0	Slc35b1	2024-11-01
7.52912e-28	0.411003	0.983	0.729	1.64549e-23	Cluster_0	mt-Nd2	2024-11-01
7.76674e-28	0.360809	0.934	0.683	1.69742e-23	Cluster_0	Gja1	2024-11-01
9.61489e-28	0.837576	0.408	0.215	2.10133e-23	Cluster_0	Adgra3	2024-11-01
1.35128e-27	0.614874	0.522	0.312	2.95322e-23	Cluster_0	Pgrmc2	2024-11-01
2.1551e-27	0.597012	0.481	0.279	4.70997e-23	Cluster_0	Gga2	2024-11-01
2.22606e-27	0.50502	0.652	0.421	4.86505e-23	Cluster_0	Tmem176b	2024-11-01
2.45369e-27	0.417441	0.791	0.55	5.36254e-23	Cluster_0	Tecr	2024-11-01
3.52953e-27	1.35622	0.365	0.19	7.7138e-23	Cluster_0	Drosha	2024-11-01
4.32021e-27	0.613683	0.5	0.296	9.44182e-23	Cluster_0	Gars	2024-11-01
5.29882e-27	0.492818	0.46	0.26	1.15806e-22	Cluster_0	Nme4	2024-11-01
5.8915e-27	1.01207	0.327	0.158	1.28759e-22	Cluster_0	Creld2	2024-11-01
6.34731e-27	0.700146	0.498	0.3	1.3872e-22	Cluster_0	Ndufaf4	2024-11-01
1.3252e-26	0.881162	0.404	0.22	2.89622e-22	Cluster_0	Gpm6b	2024-11-01
1.49443e-26	1.16314	0.263	0.112	3.26608e-22	Cluster_0	Mex3b	2024-11-01
1.97702e-26	0.673404	0.452	0.258	4.32079e-22	Cluster_0	Pls3	2024-11-01
2.47835e-26	0.392692	0.481	0.271	5.41644e-22	Cluster_0	Emp3	2024-11-01
3.64176e-26	0.610395	0.616	0.408	7.95907e-22	Cluster_0	Ccdc50	2024-11-01
3.81059e-26	0.710982	0.454	0.264	8.32805e-22	Cluster_0	Pop5	2024-11-01
8.37481e-26	0.499346	0.446	0.254	1.83032e-21	Cluster_0	1110059E24Rik	2024-11-01
9.74662e-26	0.556684	0.485	0.289	2.13012e-21	Cluster_0	Rap2b	2024-11-01
1.25881e-25	1.18626	0.265	0.114	2.75114e-21	Cluster_0	Scd1	2024-11-01
1.79116e-25	0.68311	0.412	0.228	3.91457e-21	Cluster_0	Adprh	2024-11-01
2.13571e-25	0.819499	0.344	0.17	4.6676e-21	Cluster_0	Zfp608	2024-11-01
3.61516e-25	0.350302	0.964	0.69	7.90093e-21	Cluster_0	mt-Nd4l	2024-11-01
4.2616e-25	0.768686	0.347	0.177	9.31373e-21	Cluster_0	Klf5	2024-11-01
4.85965e-25	0.789733	0.359	0.186	1.06208e-20	Cluster_0	Gsta4	2024-11-01
5.99592e-25	0.555516	0.55	0.344	1.31041e-20	Cluster_0	6330403K07Rik	2024-11-01
8.64786e-25	0.346375	0.6	0.384	1.88999e-20	Cluster_0	Rpn2	2024-11-01
8.67134e-25	0.75362	0.338	0.164	1.89512e-20	Cluster_0	Cd44	2024-11-01
8.8798e-25	1.244	0.32	0.165	1.94068e-20	Cluster_0	Adgrl3	2024-11-01
1.37045e-24	0.468861	0.635	0.428	2.99511e-20	Cluster_0	Rab6a	2024-11-01
1.40285e-24	0.452626	0.489	0.294	3.06592e-20	Cluster_0	Tmsb15b2	2024-11-01
2.26995e-24	0.570844	0.526	0.329	4.96098e-20	Cluster_0	Vma21	2024-11-01
3.23766e-24	0.600691	0.554	0.357	7.0759e-20	Cluster_0	Magt1	2024-11-01
4.02928e-24	0.349237	0.685	0.458	8.80599e-20	Cluster_0	H2afy2	2024-11-01
4.76221e-24	1.39987	0.251	0.11	1.04078e-19	Cluster_0	Dock4	2024-11-01
6.46196e-24	1.13071	0.269	0.122	1.41226e-19	Cluster_0	Minpp1	2024-11-01
6.49312e-24	0.588242	0.497	0.301	1.41907e-19	Cluster_0	Cyp51	2024-11-01
8.28987e-24	0.613787	0.4	0.223	1.81175e-19	Cluster_0	Col9a3	2024-11-01
8.86572e-24	0.577274	0.539	0.335	1.9376e-19	Cluster_0	Olfm1	2024-11-01
1.31536e-23	0.455347	0.591	0.386	2.87472e-19	Cluster_0	Mydgf	2024-11-01
1.39235e-23	0.415096	0.653	0.43	3.04298e-19	Cluster_0	Tmco1	2024-11-01
1.57609e-23	0.339282	0.711	0.489	3.44454e-19	Cluster_0	Ola1	2024-11-01
1.7623e-23	0.360849	0.67	0.437	3.8515e-19	Cluster_0	Kdelr1	2024-11-01
1.92196e-23	0.688739	0.51	0.324	4.20045e-19	Cluster_0	Emb	2024-11-01
2.66179e-23	0.493424	0.502	0.311	5.81734e-19	Cluster_0	Ccdc88a	2024-11-01
2.9646e-23	1.06704	0.271	0.126	6.47913e-19	Cluster_0	Dennd5b	2024-11-01
3.13708e-23	0.762518	0.362	0.197	6.85608e-19	Cluster_0	Nmt2	2024-11-01
4.04453e-23	0.370434	0.67	0.458	8.83932e-19	Cluster_0	Prdx6	2024-11-01
4.16904e-23	0.869595	0.397	0.232	9.11143e-19	Cluster_0	Tet2	2024-11-01
5.60661e-23	0.80341	0.382	0.214	1.22532e-18	Cluster_0	Itgav	2024-11-01
6.05731e-23	0.448826	0.423	0.237	1.32382e-18	Cluster_0	Socs2	2024-11-01
6.35799e-23	0.37983	0.755	0.531	1.38954e-18	Cluster_0	P4hb	2024-11-01
6.94e-23	0.588162	0.491	0.304	1.51674e-18	Cluster_0	Arl4a	2024-11-01
8.87737e-23	1.04165	0.315	0.163	1.94015e-18	Cluster_0	Sgms1	2024-11-01
1.32088e-22	0.811999	0.308	0.155	2.88679e-18	Cluster_0	Lrpprc	2024-11-01
1.70647e-22	0.580891	0.536	0.356	3.72948e-18	Cluster_0	Sec63	2024-11-01
1.86999e-22	0.331154	0.997	0.84	4.08686e-18	Cluster_0	mt-Co3	2024-11-01
2.10305e-22	0.637942	0.376	0.213	4.59622e-18	Cluster_0	Mrpl16	2024-11-01
2.79959e-22	0.277144	0.806	0.588	6.1185e-18	Cluster_0	Dad1	2024-11-01
2.92263e-22	0.824599	0.28	0.136	6.3874e-18	Cluster_0	Rab23	2024-11-01
3.5595e-22	0.905824	0.339	0.179	7.77928e-18	Cluster_0	Pcdh7	2024-11-01
3.65798e-22	0.338323	0.932	0.662	7.99451e-18	Cluster_0	mt-Nd3	2024-11-01
3.94499e-22	0.871663	0.272	0.128	8.62178e-18	Cluster_0	5033430I15Rik	2024-11-01
5.12618e-22	0.363375	0.64	0.424	1.12033e-17	Cluster_0	Cuta	2024-11-01
5.36347e-22	0.412116	0.68	0.474	1.17219e-17	Cluster_0	Cd2ap	2024-11-01
5.44789e-22	0.911925	0.331	0.178	1.19064e-17	Cluster_0	Jag2	2024-11-01
5.48395e-22	0.506483	0.458	0.282	1.19852e-17	Cluster_0	Leprotl1	2024-11-01
5.64404e-22	0.581327	0.435	0.262	1.2335e-17	Cluster_0	Fam3c	2024-11-01
5.66334e-22	0.338034	0.679	0.464	1.23772e-17	Cluster_0	Immt	2024-11-01
5.98187e-22	0.675738	0.356	0.192	1.30734e-17	Cluster_0	Kcnk2	2024-11-01
7.81827e-22	0.473175	0.389	0.218	1.70868e-17	Cluster_0	Selenom	2024-11-01
8.11806e-22	0.304802	0.906	0.736	1.7742e-17	Cluster_0	Metap2	2024-11-01
8.74994e-22	0.777088	0.336	0.178	1.9123e-17	Cluster_0	Tmem97	2024-11-01
9.15565e-22	0.605341	0.58	0.385	2.00097e-17	Cluster_0	Reep3	2024-11-01
2.26873e-21	0.375711	0.672	0.45	4.95831e-17	Cluster_0	Ahnak	2024-11-01
3.00396e-21	0.808241	0.339	0.186	6.56515e-17	Cluster_0	Glcci1	2024-11-01
3.74734e-21	0.694651	0.376	0.211	8.18982e-17	Cluster_0	Ajuba	2024-11-01
3.82584e-21	0.346974	0.469	0.289	8.36138e-17	Cluster_0	2610001J05Rik	2024-11-01
3.83962e-21	0.77662	0.303	0.157	8.3915e-17	Cluster_0	Slc25a24	2024-11-01
3.89236e-21	0.412275	0.417	0.243	8.50675e-17	Cluster_0	Vrk1	2024-11-01
4.05536e-21	0.364591	0.639	0.432	8.86299e-17	Cluster_0	Kdelr2	2024-11-01
4.21755e-21	0.469332	0.849	0.682	9.21745e-17	Cluster_0	Arl6ip1	2024-11-01
5.14536e-21	1.16575	0.253	0.121	1.12452e-16	Cluster_0	Trim2	2024-11-01
5.548e-21	0.50008	0.422	0.25	1.21252e-16	Cluster_0	Klf13	2024-11-01
5.77686e-21	0.694286	0.362	0.203	1.26253e-16	Cluster_0	Fkbp9	2024-11-01
6.04563e-21	0.625919	0.426	0.256	1.32127e-16	Cluster_0	Tes	2024-11-01
6.46697e-21	0.372213	0.463	0.281	1.41336e-16	Cluster_0	Pno1	2024-11-01
7.0405e-21	0.32931	0.539	0.341	1.5387e-16	Cluster_0	Guk1	2024-11-01
7.94119e-21	0.896014	0.251	0.117	1.73555e-16	Cluster_0	Cpne5	2024-11-01
8.37292e-21	0.436017	0.736	0.51	1.8299e-16	Cluster_0	Xist	2024-11-01
9.13057e-21	0.312598	0.747	0.542	1.99549e-16	Cluster_0	Sh3glb1	2024-11-01
9.41289e-21	0.260911	0.779	0.566	2.05719e-16	Cluster_0	Id1	2024-11-01
1.1089e-20	0.545971	0.429	0.261	2.4235e-16	Cluster_0	Gpx8	2024-11-01
1.63196e-20	0.323802	0.994	0.767	3.56665e-16	Cluster_0	mt-Nd4	2024-11-01
1.72626e-20	0.458528	0.614	0.423	3.77275e-16	Cluster_0	Golgb1	2024-11-01
1.76574e-20	0.275079	0.621	0.41	3.85903e-16	Cluster_0	Tut4	2024-11-01
2.05625e-20	0.629941	0.387	0.225	4.49393e-16	Cluster_0	Fdft1	2024-11-01
2.5335e-20	0.277091	0.959	0.844	5.53697e-16	Cluster_0	Gng5	2024-11-01
2.93329e-20	0.502946	0.438	0.264	6.41071e-16	Cluster_0	Slc38a1	2024-11-01
3.20844e-20	0.384595	0.809	0.607	7.01203e-16	Cluster_0	Sox4	2024-11-01
3.21763e-20	0.281575	0.995	0.805	7.03214e-16	Cluster_0	mt-Cytb	2024-11-01
3.39487e-20	0.26151	0.71	0.489	7.41949e-16	Cluster_0	2810004N23Rik	2024-11-01
3.61502e-20	0.61354	0.28	0.139	7.90062e-16	Cluster_0	Add3	2024-11-01
3.86646e-20	0.333894	0.528	0.345	8.45014e-16	Cluster_0	Apopt1	2024-11-01
5.27292e-20	0.358578	0.684	0.488	1.1524e-15	Cluster_0	Fdps	2024-11-01
5.95714e-20	0.49576	0.677	0.484	1.30193e-15	Cluster_0	Chd6	2024-11-01
6.23866e-20	0.840082	0.283	0.148	1.36346e-15	Cluster_0	Fbxl5	2024-11-01
6.33643e-20	0.799713	0.355	0.203	1.38483e-15	Cluster_0	Sh3rf1	2024-11-01
6.7681e-20	0.444742	0.46	0.291	1.47917e-15	Cluster_0	1500011B03Rik	2024-11-01
7.45508e-20	0.590019	0.364	0.206	1.62931e-15	Cluster_0	Ivns1abp	2024-11-01
7.8122e-20	0.647396	0.365	0.208	1.70736e-15	Cluster_0	Cemip2	2024-11-01
8.39899e-20	0.390744	0.645	0.439	1.8356e-15	Cluster_0	Qk	2024-11-01
8.73439e-20	0.403077	0.716	0.512	1.9089e-15	Cluster_0	Tcf4	2024-11-01
9.21165e-20	0.577927	0.385	0.226	2.01321e-15	Cluster_0	Vkorc1	2024-11-01
9.89637e-20	0.296707	0.554	0.361	2.16285e-15	Cluster_0	Ube2a	2024-11-01
1.00147e-19	0.31492	0.568	0.372	2.18872e-15	Cluster_0	Smarcad1	2024-11-01
1.3143e-19	0.317879	0.558	0.375	2.87241e-15	Cluster_0	Upf3b	2024-11-01
1.39259e-19	0.352037	0.602	0.404	3.04351e-15	Cluster_0	Ssr1	2024-11-01
1.64168e-19	0.438267	0.501	0.326	3.5879e-15	Cluster_0	Aifm1	2024-11-01
1.68727e-19	0.303139	0.998	0.815	3.68754e-15	Cluster_0	mt-Co2	2024-11-01
2.3029e-19	0.332104	0.589	0.397	5.03299e-15	Cluster_0	Pin1	2024-11-01
2.70361e-19	0.537584	0.391	0.232	5.90874e-15	Cluster_0	Stox2	2024-11-01
2.95303e-19	0.958769	0.295	0.159	6.45386e-15	Cluster_0	Unc5b	2024-11-01
3.70038e-19	0.390228	0.545	0.358	8.08718e-15	Cluster_0	Taf15	2024-11-01
7.25956e-19	0.766026	0.302	0.162	1.58658e-14	Cluster_0	Nhs	2024-11-01
7.36511e-19	0.308539	0.738	0.534	1.60965e-14	Cluster_0	Tmed2	2024-11-01
9.2007e-19	0.326337	0.619	0.425	2.01081e-14	Cluster_0	Ndufaf2	2024-11-01
9.4189e-19	0.46172	0.473	0.306	2.0585e-14	Cluster_0	Saraf	2024-11-01
9.49914e-19	0.67516	0.399	0.243	2.07604e-14	Cluster_0	Ptprd	2024-11-01
1.07754e-18	1.03637	0.265	0.136	2.35496e-14	Cluster_0	Ppp1r12b	2024-11-01
1.12286e-18	0.397426	0.468	0.299	2.45401e-14	Cluster_0	Fmr1	2024-11-01
1.153e-18	0.312454	0.697	0.498	2.51988e-14	Cluster_0	Pfdn4	2024-11-01
1.23658e-18	0.33133	0.762	0.544	2.70254e-14	Cluster_0	Erp29	2024-11-01
1.2585e-18	0.357369	0.741	0.538	2.75046e-14	Cluster_0	Tmem59	2024-11-01
1.33879e-18	0.424446	0.557	0.369	2.92592e-14	Cluster_0	Hells	2024-11-01
1.44424e-18	0.479468	0.325	0.179	3.1564e-14	Cluster_0	Hdgfl3	2024-11-01
1.53999e-18	0.317796	0.599	0.412	3.36565e-14	Cluster_0	Ufm1	2024-11-01
1.56318e-18	0.312097	0.365	0.209	3.41633e-14	Cluster_0	1700021F05Rik	2024-11-01
1.84103e-18	0.352058	0.512	0.333	4.02357e-14	Cluster_0	Sar1a	2024-11-01
1.85927e-18	0.527518	0.316	0.175	4.06343e-14	Cluster_0	Abhd17b	2024-11-01
1.97288e-18	0.943787	0.264	0.137	4.31174e-14	Cluster_0	P4ha2	2024-11-01
2.05753e-18	0.284049	0.998	0.825	4.49673e-14	Cluster_0	mt-Atp6	2024-11-01
2.155e-18	0.509811	0.435	0.272	4.70976e-14	Cluster_0	D10Wsu102e	2024-11-01
2.16091e-18	0.570248	0.256	0.125	4.72266e-14	Cluster_0	Dync1i1	2024-11-01
2.59325e-18	0.253565	0.496	0.319	5.66754e-14	Cluster_0	Osgep	2024-11-01
2.73585e-18	0.45818	0.469	0.303	5.97919e-14	Cluster_0	Tm2d2	2024-11-01
2.99285e-18	0.288829	0.553	0.367	6.54087e-14	Cluster_0	Fkbp2	2024-11-01
3.29704e-18	0.485833	0.402	0.245	7.20567e-14	Cluster_0	Lsr	2024-11-01
4.01046e-18	0.41546	0.443	0.276	8.76485e-14	Cluster_0	Wfdc2	2024-11-01
4.3958e-18	0.640157	0.349	0.204	9.60702e-14	Cluster_0	Efna1	2024-11-01
4.7014e-18	0.673007	0.34	0.193	1.02749e-13	Cluster_0	Crlf1	2024-11-01
4.81196e-18	0.274865	0.587	0.395	1.05165e-13	Cluster_0	Mob4	2024-11-01
6.14608e-18	0.569792	0.268	0.137	1.34322e-13	Cluster_0	Dera	2024-11-01
6.23482e-18	0.554042	0.325	0.185	1.36262e-13	Cluster_0	Atad5	2024-11-01
6.4197e-18	0.289613	0.387	0.232	1.40303e-13	Cluster_0	Fer	2024-11-01
6.47495e-18	0.456382	0.408	0.25	1.4151e-13	Cluster_0	Eif2b5	2024-11-01
6.76704e-18	0.342048	0.396	0.238	1.47894e-13	Cluster_0	Cdc34	2024-11-01
6.97281e-18	0.373047	0.396	0.238	1.52391e-13	Cluster_0	Yif1b	2024-11-01
8.31761e-18	0.290913	0.823	0.594	1.81781e-13	Cluster_0	Ralgps2	2024-11-01
8.61781e-18	0.368441	0.639	0.423	1.88342e-13	Cluster_0	Nktr	2024-11-01
9.1493e-18	0.308516	0.575	0.393	1.99958e-13	Cluster_0	Ssna1	2024-11-01
9.35352e-18	0.424083	0.537	0.36	2.04421e-13	Cluster_0	Slc25a17	2024-11-01
1.04612e-17	0.948563	0.283	0.154	2.28629e-13	Cluster_0	Gpc2	2024-11-01
1.09186e-17	0.828665	0.272	0.144	2.38626e-13	Cluster_0	Lpcat1	2024-11-01
1.15647e-17	0.343537	0.623	0.431	2.52746e-13	Cluster_0	Srpr	2024-11-01
1.17523e-17	0.979496	0.28	0.153	2.56846e-13	Cluster_0	Ppp6r2	2024-11-01
1.26735e-17	0.284589	0.659	0.464	2.76979e-13	Cluster_0	Trp53	2024-11-01
1.26973e-17	0.756342	0.298	0.165	2.775e-13	Cluster_0	Slc37a3	2024-11-01
1.27642e-17	0.350287	0.708	0.508	2.78963e-13	Cluster_0	Gsk3b	2024-11-01
1.47146e-17	0.438726	0.492	0.326	3.21587e-13	Cluster_0	Irf2bp2	2024-11-01
1.51061e-17	0.253457	0.601	0.408	3.30144e-13	Cluster_0	Sptssa	2024-11-01
1.61526e-17	0.316797	0.423	0.261	3.53014e-13	Cluster_0	Hspa14	2024-11-01
1.65191e-17	0.305608	0.904	0.731	3.61025e-13	Cluster_0	Ctnnb1	2024-11-01
2.19262e-17	0.334398	0.496	0.321	4.79197e-13	Cluster_0	Tbx1	2024-11-01
2.25759e-17	0.316341	0.507	0.334	4.93397e-13	Cluster_0	Clns1a	2024-11-01
2.45296e-17	0.906836	0.253	0.13	5.36095e-13	Cluster_0	Lamb3	2024-11-01
2.70475e-17	0.865387	0.257	0.135	5.91122e-13	Cluster_0	Galnt3	2024-11-01
3.24574e-17	0.844041	0.298	0.167	7.09357e-13	Cluster_0	Gopc	2024-11-01
3.31526e-17	0.333205	0.416	0.257	7.2455e-13	Cluster_0	Dnph1	2024-11-01
3.48439e-17	0.291453	0.506	0.338	7.61514e-13	Cluster_0	Prkcsh	2024-11-01
3.54758e-17	0.281261	0.528	0.348	7.75324e-13	Cluster_0	Nfyb	2024-11-01
3.59128e-17	0.302603	0.517	0.345	7.84874e-13	Cluster_0	Ergic3	2024-11-01
4.25043e-17	0.437826	0.478	0.31	9.28932e-13	Cluster_0	Gjc1	2024-11-01
4.28701e-17	0.39941	0.443	0.281	9.36926e-13	Cluster_0	Mesd	2024-11-01
4.51994e-17	0.463618	0.328	0.186	9.87833e-13	Cluster_0	Samd1	2024-11-01
4.5373e-17	0.328899	0.589	0.401	9.91626e-13	Cluster_0	Tmem50a	2024-11-01
4.61726e-17	0.437777	0.579	0.403	1.0091e-12	Cluster_0	mt-Atp8	2024-11-01
4.74205e-17	0.405407	0.417	0.256	1.03637e-12	Cluster_0	Rcn3	2024-11-01
5.59639e-17	0.685725	0.262	0.139	1.22309e-12	Cluster_0	Slc44a1	2024-11-01
6.27669e-17	0.368159	0.569	0.39	1.37177e-12	Cluster_0	Skil	2024-11-01
6.56909e-17	0.419964	0.609	0.428	1.43567e-12	Cluster_0	Sptbn1	2024-11-01
6.72815e-17	0.528345	0.429	0.273	1.47044e-12	Cluster_0	Map1b	2024-11-01
6.84332e-17	0.276008	0.632	0.434	1.49561e-12	Cluster_0	Tmem223	2024-11-01
6.86221e-17	0.782576	0.322	0.188	1.49973e-12	Cluster_0	Tgfb1	2024-11-01
7.58246e-17	0.579029	0.376	0.232	1.65715e-12	Cluster_0	Tmem33	2024-11-01
9.1918e-17	0.356924	0.496	0.326	2.00887e-12	Cluster_0	Apc	2024-11-01
9.87054e-17	0.543843	0.323	0.187	2.15721e-12	Cluster_0	Chst11	2024-11-01
1.01742e-16	0.26808	0.659	0.467	2.22357e-12	Cluster_0	Rab5if	2024-11-01
1.05468e-16	0.354196	0.833	0.665	2.305e-12	Cluster_0	Anxa2	2024-11-01
1.08249e-16	0.291257	0.687	0.468	2.36578e-12	Cluster_0	Cadm1	2024-11-01
1.11768e-16	0.379252	0.508	0.336	2.44269e-12	Cluster_0	Psmg2	2024-11-01
1.21859e-16	0.266526	0.632	0.445	2.66323e-12	Cluster_0	Smarcd1	2024-11-01
1.29696e-16	0.378106	0.473	0.306	2.83452e-12	Cluster_0	Suclg2	2024-11-01
1.36897e-16	0.292489	0.629	0.434	2.99187e-12	Cluster_0	Rcn2	2024-11-01
1.47883e-16	0.254231	0.641	0.453	3.23198e-12	Cluster_0	Anapc5	2024-11-01
1.78235e-16	0.253589	0.499	0.328	3.89532e-12	Cluster_0	Sept11	2024-11-01
1.78901e-16	0.653693	0.33	0.193	3.90988e-12	Cluster_0	Alkbh1	2024-11-01
1.88269e-16	0.337277	0.271	0.143	4.11463e-12	Cluster_0	Blvra	2024-11-01
2.09031e-16	0.45784	0.365	0.222	4.56837e-12	Cluster_0	Snd1	2024-11-01
2.11162e-16	0.272599	0.456	0.288	4.61494e-12	Cluster_0	Capg	2024-11-01
3.02555e-16	0.317787	0.559	0.386	6.61234e-12	Cluster_0	Bcap31	2024-11-01
3.11178e-16	0.298457	0.621	0.439	6.8008e-12	Cluster_0	Ucp2	2024-11-01
3.28434e-16	0.554069	0.388	0.248	7.17794e-12	Cluster_0	Mast4	2024-11-01
3.43291e-16	0.49662	0.356	0.217	7.50263e-12	Cluster_0	Cast	2024-11-01
3.70642e-16	0.567107	0.45	0.296	8.10038e-12	Cluster_0	Cdh6	2024-11-01
3.97744e-16	0.2551	0.722	0.509	8.6927e-12	Cluster_0	Pkn2	2024-11-01
4.27111e-16	0.306853	0.453	0.294	9.33451e-12	Cluster_0	Ebpl	2024-11-01
4.85871e-16	0.433556	0.28	0.149	1.06187e-11	Cluster_0	Fam167a	2024-11-01
4.99543e-16	0.445545	0.357	0.215	1.09175e-11	Cluster_0	Bend5	2024-11-01
5.40586e-16	0.365367	0.5	0.34	1.18145e-11	Cluster_0	Thoc1	2024-11-01
5.63809e-16	0.483308	0.283	0.156	1.2322e-11	Cluster_0	2610301B20Rik	2024-11-01
5.6824e-16	0.385431	0.419	0.266	1.24189e-11	Cluster_0	Timm50	2024-11-01
5.82485e-16	0.315997	0.461	0.298	1.27302e-11	Cluster_0	Mphosph10	2024-11-01
5.83243e-16	0.273594	0.776	0.577	1.27468e-11	Cluster_0	Smc1a	2024-11-01
6.37364e-16	0.488348	0.488	0.324	1.39296e-11	Cluster_0	Dnajc3	2024-11-01
6.39069e-16	0.853564	0.292	0.168	1.39669e-11	Cluster_0	Dcbld1	2024-11-01
6.72764e-16	0.84923	0.253	0.135	1.47032e-11	Cluster_0	Pik3r3	2024-11-01
7.0305e-16	0.375635	0.536	0.368	1.53652e-11	Cluster_0	Usp1	2024-11-01
7.21025e-16	0.311171	0.797	0.594	1.5758e-11	Cluster_0	Cux1	2024-11-01
7.90372e-16	0.291444	0.435	0.277	1.72736e-11	Cluster_0	Pycr2	2024-11-01
7.95491e-16	0.307031	0.482	0.322	1.73855e-11	Cluster_0	Usp15	2024-11-01
8.78035e-16	0.271312	0.429	0.277	1.91894e-11	Cluster_0	Cdk2ap2	2024-11-01
9.13455e-16	0.451802	0.359	0.215	1.99635e-11	Cluster_0	Pdpn	2024-11-01
9.18907e-16	0.406985	0.428	0.275	2.00827e-11	Cluster_0	Akap13	2024-11-01
9.19387e-16	0.408712	0.464	0.302	2.00932e-11	Cluster_0	Agpat5	2024-11-01
1.07484e-15	0.309054	0.391	0.247	2.34906e-11	Cluster_0	Ccdc112	2024-11-01
1.12498e-15	0.351248	0.389	0.242	2.45864e-11	Cluster_0	Anxa6	2024-11-01
1.19937e-15	0.330791	0.62	0.439	2.62122e-11	Cluster_0	Smc2	2024-11-01
1.21315e-15	0.253204	0.671	0.476	2.65134e-11	Cluster_0	Ssr3	2024-11-01
1.34412e-15	0.299886	0.543	0.378	2.93757e-11	Cluster_0	Vgll4	2024-11-01
1.34809e-15	0.303629	0.418	0.264	2.94625e-11	Cluster_0	Gps1	2024-11-01
1.43962e-15	0.740684	0.303	0.176	3.14629e-11	Cluster_0	Glmp	2024-11-01
1.45224e-15	0.374108	0.447	0.295	3.17386e-11	Cluster_0	Ppfibp1	2024-11-01
1.57453e-15	0.327417	0.467	0.308	3.44114e-11	Cluster_0	Wbp1	2024-11-01
1.62347e-15	0.280321	0.666	0.476	3.5481e-11	Cluster_0	Tspan3	2024-11-01
1.68632e-15	0.321951	0.847	0.678	3.68545e-11	Cluster_0	Pgk1	2024-11-01
1.71262e-15	0.442428	0.402	0.256	3.74292e-11	Cluster_0	Cpsf2	2024-11-01
1.83752e-15	0.261031	0.426	0.266	4.01591e-11	Cluster_0	Mcm3	2024-11-01
1.93222e-15	0.466367	0.349	0.213	4.22287e-11	Cluster_0	Slc39a7	2024-11-01
2.28644e-15	0.35871	0.422	0.273	4.99702e-11	Cluster_0	Mpzl2	2024-11-01
2.55382e-15	0.314796	0.558	0.384	5.58138e-11	Cluster_0	Smchd1	2024-11-01
2.65093e-15	0.533234	0.353	0.219	5.7936e-11	Cluster_0	Tmeff1	2024-11-01
2.86935e-15	0.279337	0.871	0.673	6.27097e-11	Cluster_0	Rdx	2024-11-01
3.05798e-15	0.476794	0.442	0.291	6.68321e-11	Cluster_0	Jmjd1c	2024-11-01
3.14368e-15	0.398001	0.464	0.315	6.87051e-11	Cluster_0	Rere	2024-11-01
3.17201e-15	0.28336	0.737	0.534	6.93243e-11	Cluster_0	Fnbp1l	2024-11-01
3.3954e-15	0.611929	0.253	0.133	7.42065e-11	Cluster_0	Ctsa	2024-11-01
3.39803e-15	0.308359	0.517	0.347	7.4264e-11	Cluster_0	Mtch2	2024-11-01
3.82802e-15	0.581744	0.28	0.157	8.36615e-11	Cluster_0	Crot	2024-11-01
4.0591e-15	0.342518	0.624	0.439	8.87116e-11	Cluster_0	Akap9	2024-11-01
4.22614e-15	0.303696	0.386	0.242	9.23623e-11	Cluster_0	B9d1	2024-11-01
4.31858e-15	0.402192	0.471	0.321	9.43826e-11	Cluster_0	Maco1	2024-11-01
4.33942e-15	0.313404	0.383	0.238	9.48381e-11	Cluster_0	Cib2	2024-11-01
4.82683e-15	0.394319	0.372	0.231	1.0549e-10	Cluster_0	5430416N02Rik	2024-11-01
5.07841e-15	0.336142	0.343	0.209	1.10989e-10	Cluster_0	Exosc2	2024-11-01
5.11017e-15	0.375842	0.539	0.376	1.11683e-10	Cluster_0	Dnmt1	2024-11-01
5.5566e-15	0.414591	0.395	0.255	1.2144e-10	Cluster_0	Elovl6	2024-11-01
5.68602e-15	0.265284	0.435	0.285	1.24268e-10	Cluster_0	Polr2b	2024-11-01
6.52805e-15	0.277949	0.693	0.498	1.42671e-10	Cluster_0	Btg1	2024-11-01
6.60475e-15	0.697259	0.277	0.158	1.44347e-10	Cluster_0	Hyou1	2024-11-01
6.61638e-15	0.312277	0.276	0.154	1.44601e-10	Cluster_0	Pold2	2024-11-01
6.72765e-15	0.308133	0.419	0.254	1.47033e-10	Cluster_0	Moxd1	2024-11-01
6.91054e-15	0.340476	0.544	0.383	1.5103e-10	Cluster_0	Lig1	2024-11-01
7.42605e-15	0.459526	0.424	0.277	1.62296e-10	Cluster_0	Sppl2a	2024-11-01
7.72791e-15	0.318895	0.392	0.24	1.68893e-10	Cluster_0	AI506816	2024-11-01
7.77206e-15	0.279246	0.483	0.326	1.69858e-10	Cluster_0	Dnajc10	2024-11-01
7.90563e-15	0.271539	0.638	0.46	1.72777e-10	Cluster_0	Nudcd3	2024-11-01
8.0175e-15	0.290403	0.552	0.382	1.75222e-10	Cluster_0	Mettl23	2024-11-01
8.31189e-15	0.443248	0.42	0.271	1.81656e-10	Cluster_0	Msmo1	2024-11-01
9.98518e-15	0.265271	0.653	0.458	2.18226e-10	Cluster_0	Brd1	2024-11-01
9.99013e-15	0.396357	0.4	0.257	2.18334e-10	Cluster_0	Erlec1	2024-11-01
1.01158e-14	0.365683	0.451	0.298	2.2108e-10	Cluster_0	Arl6ip5	2024-11-01
1.28695e-14	0.41727	0.352	0.218	2.81262e-10	Cluster_0	Rnf181	2024-11-01
1.2874e-14	0.622873	0.341	0.213	2.8136e-10	Cluster_0	Ano6	2024-11-01
1.32027e-14	0.277836	0.574	0.401	2.88544e-10	Cluster_0	Mier1	2024-11-01
1.33872e-14	0.376366	0.569	0.402	2.92577e-10	Cluster_0	Map4k4	2024-11-01
1.43373e-14	0.555221	0.306	0.183	3.13342e-10	Cluster_0	Etv3	2024-11-01
1.5608e-14	0.319338	0.528	0.367	3.41114e-10	Cluster_0	Smad4	2024-11-01
1.57505e-14	0.555843	0.363	0.227	3.44228e-10	Cluster_0	Sqle	2024-11-01
1.61104e-14	0.286708	0.745	0.536	3.52093e-10	Cluster_0	Lamp1	2024-11-01
1.63598e-14	0.402829	0.458	0.31	3.57543e-10	Cluster_0	Casp8ap2	2024-11-01
1.7249e-14	0.48046	0.34	0.21	3.76977e-10	Cluster_0	Baz1a	2024-11-01
1.75556e-14	0.304303	0.45	0.3	3.83677e-10	Cluster_0	Supt20	2024-11-01
1.91681e-14	0.260475	0.49	0.335	4.18918e-10	Cluster_0	Nudt5	2024-11-01
1.98869e-14	0.501608	0.258	0.142	4.34629e-10	Cluster_0	Acvr1	2024-11-01
2.02924e-14	0.397721	0.404	0.264	4.43491e-10	Cluster_0	Emc4	2024-11-01
2.05612e-14	0.419134	0.314	0.189	4.49365e-10	Cluster_0	Lbh	2024-11-01
2.69168e-14	0.398288	0.433	0.283	5.88267e-10	Cluster_0	Kpna3	2024-11-01
2.81292e-14	0.297319	0.628	0.45	6.14763e-10	Cluster_0	Dctn4	2024-11-01
2.97514e-14	0.274794	0.328	0.198	6.50216e-10	Cluster_0	Nob1	2024-11-01
3.14578e-14	0.503381	0.334	0.206	6.87509e-10	Cluster_0	Ncapd3	2024-11-01
3.17641e-14	0.667623	0.25	0.139	6.94203e-10	Cluster_0	Bard1	2024-11-01
3.34196e-14	0.347932	0.485	0.333	7.30385e-10	Cluster_0	Tm9sf2	2024-11-01
3.38115e-14	0.322462	0.898	0.759	7.3895e-10	Cluster_0	Ldha	2024-11-01
3.69897e-14	0.377162	0.35	0.222	8.08409e-10	Cluster_0	Vars	2024-11-01
3.9324e-14	0.456173	0.338	0.209	8.59427e-10	Cluster_0	Plekha5	2024-11-01
4.15577e-14	0.254469	0.751	0.56	9.08243e-10	Cluster_0	Rexo2	2024-11-01
4.94903e-14	0.505665	0.338	0.211	1.08161e-09	Cluster_0	Ctnnbl1	2024-11-01
5.03271e-14	0.340112	0.493	0.34	1.0999e-09	Cluster_0	Tmem165	2024-11-01
5.38675e-14	0.5292	0.347	0.216	1.17727e-09	Cluster_0	Cnksr2	2024-11-01
5.74302e-14	0.321177	0.347	0.214	1.25514e-09	Cluster_0	Klk8	2024-11-01
6.26428e-14	0.321013	0.336	0.204	1.36906e-09	Cluster_0	Eri1	2024-11-01
6.51836e-14	0.53745	0.355	0.225	1.42459e-09	Cluster_0	Nucb2	2024-11-01
6.61385e-14	0.292241	0.456	0.307	1.44546e-09	Cluster_0	Rfc2	2024-11-01
8.17436e-14	0.275719	0.311	0.185	1.78651e-09	Cluster_0	Bag2	2024-11-01
8.53205e-14	0.396936	0.373	0.239	1.86468e-09	Cluster_0	Hmgxb4	2024-11-01
9.19111e-14	0.377264	0.366	0.232	2.00872e-09	Cluster_0	Rpa2	2024-11-01
9.49974e-14	0.27314	0.458	0.3	2.07617e-09	Cluster_0	Nav2	2024-11-01
9.65951e-14	0.373677	0.49	0.337	2.11109e-09	Cluster_0	Stk38	2024-11-01
1.06152e-13	0.302848	0.337	0.209	2.31995e-09	Cluster_0	Hes6	2024-11-01
1.07435e-13	0.416616	0.421	0.28	2.348e-09	Cluster_0	Tor1aip1	2024-11-01
1.12338e-13	0.425184	0.508	0.356	2.45516e-09	Cluster_0	Atp2a2	2024-11-01
1.15828e-13	0.381354	0.359	0.227	2.53142e-09	Cluster_0	Mpp6	2024-11-01
1.23363e-13	0.480404	0.274	0.157	2.6961e-09	Cluster_0	B2m	2024-11-01
1.25012e-13	0.267523	0.398	0.258	2.73214e-09	Cluster_0	Acat2	2024-11-01
1.29684e-13	0.277737	0.788	0.593	2.83425e-09	Cluster_0	Cd81	2024-11-01
1.31469e-13	0.309535	0.507	0.356	2.87326e-09	Cluster_0	Baz2b	2024-11-01
1.52325e-13	0.402382	0.375	0.245	3.32907e-09	Cluster_0	Cep295	2024-11-01
1.54812e-13	0.403386	0.332	0.207	3.38342e-09	Cluster_0	Lcorl	2024-11-01
1.5861e-13	0.666002	0.352	0.227	3.46641e-09	Cluster_0	Suco	2024-11-01
1.62832e-13	0.393912	0.485	0.333	3.5587e-09	Cluster_0	Tspan6	2024-11-01
1.66769e-13	0.349886	0.521	0.368	3.64474e-09	Cluster_0	Phf20l1	2024-11-01
1.85627e-13	0.823421	0.357	0.237	4.05688e-09	Cluster_0	Xpr1	2024-11-01
1.89408e-13	0.363673	0.364	0.235	4.13951e-09	Cluster_0	Klhl7	2024-11-01
1.91612e-13	0.309053	0.359	0.227	4.18769e-09	Cluster_0	Ap3s1	2024-11-01
1.95183e-13	0.285836	0.542	0.377	4.26573e-09	Cluster_0	Hmga2	2024-11-01
2.09408e-13	0.297424	0.374	0.239	4.57662e-09	Cluster_0	H13	2024-11-01
2.19487e-13	0.55682	0.301	0.185	4.79688e-09	Cluster_0	Tmem176a	2024-11-01
2.4392e-13	0.264296	0.389	0.258	5.33087e-09	Cluster_0	Utp14a	2024-11-01
2.49012e-13	0.256325	0.465	0.319	5.44216e-09	Cluster_0	Surf4	2024-11-01
2.49317e-13	0.380875	0.354	0.225	5.44883e-09	Cluster_0	Aggf1	2024-11-01
2.55688e-13	0.283394	0.438	0.296	5.58807e-09	Cluster_0	Phf6	2024-11-01
2.64702e-13	0.633396	0.294	0.177	5.78507e-09	Cluster_0	Ufl1	2024-11-01
2.69056e-13	0.286338	0.539	0.372	5.88022e-09	Cluster_0	Agrn	2024-11-01
3.32438e-13	0.378001	0.361	0.232	7.26544e-09	Cluster_0	Dlx3	2024-11-01
3.75133e-13	0.512403	0.331	0.206	8.19852e-09	Cluster_0	Scube3	2024-11-01
4.57678e-13	0.804974	0.265	0.158	1.00026e-08	Cluster_0	Tmem64	2024-11-01
4.6516e-13	0.441173	0.308	0.19	1.01661e-08	Cluster_0	Mpdu1	2024-11-01
5.33954e-13	0.262092	0.875	0.668	1.16696e-08	Cluster_0	Atrx	2024-11-01
5.86698e-13	0.285154	0.462	0.319	1.28223e-08	Cluster_0	Rnf20	2024-11-01
6.05422e-13	0.3001	0.324	0.2	1.32315e-08	Cluster_0	Rad51	2024-11-01
6.12191e-13	0.4015	0.472	0.33	1.33794e-08	Cluster_0	Ociad1	2024-11-01
6.24533e-13	0.479408	0.426	0.291	1.36492e-08	Cluster_0	Nfkbia	2024-11-01
6.34489e-13	0.287158	0.38	0.243	1.38668e-08	Cluster_0	Itgb5	2024-11-01
6.50069e-13	0.254359	0.589	0.416	1.42073e-08	Cluster_0	Gm26917	2024-11-01
6.61058e-13	0.272274	0.4	0.264	1.44474e-08	Cluster_0	Ptrh2	2024-11-01
6.86002e-13	0.443086	0.376	0.248	1.49926e-08	Cluster_0	Cd151	2024-11-01
7.64336e-13	0.40698	0.399	0.262	1.67046e-08	Cluster_0	Pik3c2a	2024-11-01
7.7609e-13	0.308382	0.333	0.21	1.69614e-08	Cluster_0	Tmsb15b1	2024-11-01
8.52628e-13	0.255352	0.846	0.678	1.86342e-08	Cluster_0	Txndc17	2024-11-01
9.70928e-13	0.268033	0.472	0.329	2.12196e-08	Cluster_0	Gtf2e2	2024-11-01
9.87507e-13	0.255329	0.465	0.322	2.1582e-08	Cluster_0	Eef1akmt1	2024-11-01
1.01736e-12	0.656744	0.268	0.156	2.22344e-08	Cluster_0	Aspm	2024-11-01
1.02686e-12	0.455197	0.356	0.232	2.24421e-08	Cluster_0	Tex10	2024-11-01
1.04762e-12	0.28807	0.476	0.326	2.28957e-08	Cluster_0	Tmed7	2024-11-01
1.05105e-12	0.290434	0.28	0.167	2.29708e-08	Cluster_0	Tcp11l1	2024-11-01
1.06486e-12	0.346079	0.331	0.206	2.32724e-08	Cluster_0	Rnf219	2024-11-01
1.20559e-12	0.411387	0.342	0.218	2.63482e-08	Cluster_0	F2r	2024-11-01
1.22096e-12	0.397086	0.286	0.174	2.6684e-08	Cluster_0	Fkbp11	2024-11-01
1.24048e-12	0.452451	0.328	0.209	2.71106e-08	Cluster_0	Inip	2024-11-01
1.29036e-12	0.503831	0.267	0.157	2.82009e-08	Cluster_0	Tmem238	2024-11-01
1.29833e-12	0.336598	0.396	0.264	2.83749e-08	Cluster_0	Rmnd5a	2024-11-01
1.35389e-12	0.302736	0.456	0.314	2.95894e-08	Cluster_0	Emc3	2024-11-01
1.36817e-12	0.54285	0.308	0.195	2.99013e-08	Cluster_0	Tmem106b	2024-11-01
1.39406e-12	0.637359	0.299	0.188	3.04672e-08	Cluster_0	Leprot	2024-11-01
1.42145e-12	0.356256	0.413	0.278	3.10657e-08	Cluster_0	Ankrd10	2024-11-01
1.49217e-12	0.489789	0.322	0.202	3.26113e-08	Cluster_0	Slf1	2024-11-01
1.61234e-12	0.447983	0.337	0.22	3.52376e-08	Cluster_0	Ormdl2	2024-11-01
1.63868e-12	0.30711	0.513	0.367	3.58133e-08	Cluster_0	Rif1	2024-11-01
1.74932e-12	0.308055	0.407	0.273	3.82314e-08	Cluster_0	Rhobtb3	2024-11-01
1.77132e-12	0.255886	0.498	0.353	3.87122e-08	Cluster_0	Shoc2	2024-11-01
1.89178e-12	0.322209	0.406	0.27	4.13448e-08	Cluster_0	E2f3	2024-11-01
1.95899e-12	0.318876	0.458	0.316	4.28137e-08	Cluster_0	Plp2	2024-11-01
2.22207e-12	0.339856	0.325	0.204	4.85633e-08	Cluster_0	Nsmce3	2024-11-01
2.26526e-12	0.257808	0.774	0.6	4.95073e-08	Cluster_0	Taf1d	2024-11-01
2.30594e-12	0.319536	0.442	0.302	5.03963e-08	Cluster_0	Atad2	2024-11-01
2.64146e-12	0.273878	0.319	0.199	5.77292e-08	Cluster_0	Cenpm	2024-11-01
2.70664e-12	0.279956	0.611	0.45	5.91535e-08	Cluster_0	Strbp	2024-11-01
2.70813e-12	0.342668	0.432	0.291	5.91862e-08	Cluster_0	Hjurp	2024-11-01
3.1016e-12	0.27365	0.655	0.487	6.77855e-08	Cluster_0	Hmgcs1	2024-11-01
3.14975e-12	0.418085	0.311	0.196	6.88377e-08	Cluster_0	Zfyve9	2024-11-01
3.39739e-12	0.327256	0.458	0.319	7.42499e-08	Cluster_0	Ergic2	2024-11-01
4.1079e-12	0.254849	0.335	0.211	8.97782e-08	Cluster_0	Clspn	2024-11-01
4.28939e-12	0.319567	0.442	0.305	9.37447e-08	Cluster_0	Ctsd	2024-11-01
4.45562e-12	0.630671	0.272	0.167	9.73776e-08	Cluster_0	Itsn2	2024-11-01
4.9312e-12	0.312379	0.569	0.412	1.07771e-07	Cluster_0	Yme1l1	2024-11-01
5.04118e-12	0.284786	0.259	0.151	1.10175e-07	Cluster_0	Tom1l1	2024-11-01
5.04525e-12	0.461826	0.305	0.19	1.10264e-07	Cluster_0	Insig1	2024-11-01
5.32952e-12	0.390959	0.336	0.216	1.16477e-07	Cluster_0	Hltf	2024-11-01
5.64518e-12	0.54529	0.272	0.164	1.23375e-07	Cluster_0	Lrch2	2024-11-01
7.31101e-12	0.618732	0.318	0.205	1.59782e-07	Cluster_0	Prcp	2024-11-01
7.37472e-12	0.424159	0.401	0.278	1.61175e-07	Cluster_0	Mxd4	2024-11-01
7.68153e-12	0.271025	0.431	0.294	1.6788e-07	Cluster_0	Net1	2024-11-01
8.31801e-12	0.329351	0.375	0.25	1.8179e-07	Cluster_0	Exoc5	2024-11-01
9.49023e-12	0.496838	0.377	0.255	2.07409e-07	Cluster_0	Os9	2024-11-01
9.93742e-12	0.472306	0.358	0.239	2.17182e-07	Cluster_0	Stt3b	2024-11-01
1.0316e-11	0.495334	0.258	0.154	2.25455e-07	Cluster_0	Gpc6	2024-11-01
1.08166e-11	0.409432	0.262	0.158	2.36397e-07	Cluster_0	Gpat4	2024-11-01
1.32812e-11	0.450356	0.284	0.177	2.9026e-07	Cluster_0	Ccdc66	2024-11-01
1.36927e-11	0.307362	0.334	0.217	2.99254e-07	Cluster_0	Zfp277	2024-11-01
1.49135e-11	0.270631	0.446	0.314	3.25935e-07	Cluster_0	Psme4	2024-11-01
1.58083e-11	0.570636	0.297	0.19	3.4549e-07	Cluster_0	Zmpste24	2024-11-01
1.6235e-11	0.513259	0.319	0.209	3.54815e-07	Cluster_0	Atp13a3	2024-11-01
1.63793e-11	0.534192	0.299	0.188	3.57969e-07	Cluster_0	Poglut1	2024-11-01
1.65322e-11	0.338629	0.289	0.179	3.61311e-07	Cluster_0	Gtf2f2	2024-11-01
1.65771e-11	0.38805	0.292	0.185	3.62292e-07	Cluster_0	Ggh	2024-11-01
1.8615e-11	0.379887	0.448	0.312	4.06831e-07	Cluster_0	Tspan13	2024-11-01
1.9188e-11	0.3717	0.295	0.183	4.19355e-07	Cluster_0	Mcm5	2024-11-01
1.93591e-11	0.314652	0.387	0.26	4.23094e-07	Cluster_0	Fndc3a	2024-11-01
2.05058e-11	0.373171	0.412	0.286	4.48154e-07	Cluster_0	Ptpn11	2024-11-01
2.17838e-11	0.489736	0.251	0.15	4.76084e-07	Cluster_0	Kdm7a	2024-11-01
2.3007e-11	0.290396	0.283	0.175	5.02819e-07	Cluster_0	Mpg	2024-11-01
2.40127e-11	0.291278	0.415	0.285	5.24798e-07	Cluster_0	Arhgef5	2024-11-01
2.59537e-11	0.356479	0.577	0.431	5.67218e-07	Cluster_0	Tcf12	2024-11-01
3.25174e-11	0.296893	0.397	0.271	7.10669e-07	Cluster_0	Gnaq	2024-11-01
3.40303e-11	0.464151	0.332	0.218	7.43733e-07	Cluster_0	Uxs1	2024-11-01
3.56434e-11	0.312659	0.376	0.257	7.78986e-07	Cluster_0	Egln1	2024-11-01
3.68648e-11	0.32836	0.292	0.183	8.0568e-07	Cluster_0	Scamp3	2024-11-01
3.95072e-11	0.267416	0.588	0.432	8.6343e-07	Cluster_0	Macf1	2024-11-01
3.98527e-11	0.278597	0.408	0.278	8.70982e-07	Cluster_0	Chd1	2024-11-01
3.99098e-11	0.452218	0.311	0.201	8.72229e-07	Cluster_0	Alg5	2024-11-01
4.16336e-11	0.292562	0.446	0.312	9.09902e-07	Cluster_0	Mtss1	2024-11-01
4.28747e-11	0.358594	0.274	0.172	9.37026e-07	Cluster_0	Fen1	2024-11-01
4.32477e-11	0.523852	0.353	0.236	9.45179e-07	Cluster_0	Ermp1	2024-11-01
4.3442e-11	0.324386	0.371	0.248	9.49426e-07	Cluster_0	Ube2w	2024-11-01
4.40326e-11	0.477974	0.297	0.188	9.62332e-07	Cluster_0	Ebp	2024-11-01
4.4855e-11	0.34254	0.45	0.316	9.80305e-07	Cluster_0	Cd59a	2024-11-01
4.58881e-11	0.451955	0.331	0.218	1.00288e-06	Cluster_0	M6pr	2024-11-01
5.07333e-11	0.594153	0.274	0.174	1.10878e-06	Cluster_0	4930453N24Rik	2024-11-01
5.44813e-11	0.385393	0.303	0.193	1.19069e-06	Cluster_0	Rnf130	2024-11-01
5.47113e-11	0.306613	0.335	0.222	1.19571e-06	Cluster_0	Nradd	2024-11-01
5.62352e-11	0.254034	0.423	0.294	1.22902e-06	Cluster_0	Hist1h4i	2024-11-01
5.68612e-11	0.377894	0.424	0.297	1.2427e-06	Cluster_0	Junb	2024-11-01
5.9605e-11	0.297879	0.393	0.266	1.30267e-06	Cluster_0	Rnaset2a	2024-11-01
6.01781e-11	0.426905	0.388	0.269	1.31519e-06	Cluster_0	Lrp1	2024-11-01
6.19014e-11	0.401184	0.365	0.245	1.35286e-06	Cluster_0	Mcmbp	2024-11-01
6.40751e-11	0.510192	0.264	0.163	1.40036e-06	Cluster_0	Pdlim5	2024-11-01
6.73229e-11	0.422034	0.296	0.19	1.47134e-06	Cluster_0	Haus3	2024-11-01
7.34825e-11	0.435338	0.254	0.155	1.60596e-06	Cluster_0	Map2k3	2024-11-01
7.69297e-11	0.281654	0.385	0.263	1.6813e-06	Cluster_0	Stau1	2024-11-01
7.97508e-11	0.359369	0.285	0.181	1.74295e-06	Cluster_0	Anxa4	2024-11-01
8.40904e-11	0.425618	0.356	0.244	1.8378e-06	Cluster_0	Tmx1	2024-11-01
8.52897e-11	0.372126	0.284	0.18	1.86401e-06	Cluster_0	Umps	2024-11-01
8.83183e-11	0.717171	0.288	0.189	1.9302e-06	Cluster_0	Col27a1	2024-11-01
9.63645e-11	0.48497	0.261	0.161	2.10605e-06	Cluster_0	Rb1	2024-11-01
9.82989e-11	0.365903	0.251	0.153	2.14832e-06	Cluster_0	Gabpb1	2024-11-01
1.04704e-10	0.338542	0.359	0.246	2.2883e-06	Cluster_0	Anapc1	2024-11-01
1.11098e-10	0.499728	0.274	0.17	2.42805e-06	Cluster_0	Matn4	2024-11-01
1.12326e-10	0.260273	0.485	0.347	2.45487e-06	Cluster_0	Ctsz	2024-11-01
1.14742e-10	0.53024	0.369	0.257	2.5077e-06	Cluster_0	Dnajc1	2024-11-01
1.15017e-10	0.278163	0.44	0.312	2.5137e-06	Cluster_0	Itch	2024-11-01
1.41004e-10	0.290774	0.336	0.225	3.08163e-06	Cluster_0	Ankrd49	2024-11-01
1.43339e-10	0.483821	0.282	0.179	3.13267e-06	Cluster_0	Gna13	2024-11-01
1.4885e-10	0.272465	0.389	0.266	3.25312e-06	Cluster_0	Ppwd1	2024-11-01
1.49368e-10	0.324868	0.329	0.218	3.26444e-06	Cluster_0	Txndc15	2024-11-01
1.61772e-10	0.262889	0.437	0.313	3.53552e-06	Cluster_0	Ubn1	2024-11-01
1.7279e-10	0.348115	0.367	0.25	3.77633e-06	Cluster_0	Pofut2	2024-11-01
1.74737e-10	0.27109	0.51	0.373	3.81887e-06	Cluster_0	Trip12	2024-11-01
1.84367e-10	0.309753	0.389	0.266	4.02934e-06	Cluster_0	G2e3	2024-11-01
2.13982e-10	0.2947	0.322	0.214	4.67657e-06	Cluster_0	Trim27	2024-11-01
2.15654e-10	0.389266	0.346	0.231	4.71312e-06	Cluster_0	Fbln2	2024-11-01
2.25941e-10	0.274122	0.376	0.254	4.93794e-06	Cluster_0	Stt3a	2024-11-01
2.26329e-10	0.289065	0.304	0.199	4.94642e-06	Cluster_0	Nans	2024-11-01
2.35168e-10	0.345938	0.382	0.264	5.1396e-06	Cluster_0	Mtf2	2024-11-01
2.65784e-10	0.342509	0.338	0.229	5.8087e-06	Cluster_0	Yipf5	2024-11-01
2.78326e-10	0.473211	0.255	0.156	6.08282e-06	Cluster_0	Sc5d	2024-11-01
2.8322e-10	0.299559	0.421	0.3	6.18978e-06	Cluster_0	Serinc1	2024-11-01
2.93187e-10	0.405591	0.252	0.156	6.40761e-06	Cluster_0	Mon2	2024-11-01
3.12571e-10	0.429297	0.257	0.162	6.83124e-06	Cluster_0	Tent2	2024-11-01
3.22234e-10	0.264775	0.295	0.189	7.04243e-06	Cluster_0	Avpi1	2024-11-01
3.28663e-10	0.262798	0.559	0.416	7.18294e-06	Cluster_0	Nfe2l1	2024-11-01
3.34594e-10	0.366267	0.339	0.232	7.31256e-06	Cluster_0	Acap2	2024-11-01
3.4064e-10	0.549557	0.26	0.165	7.44469e-06	Cluster_0	Kansl1l	2024-11-01
3.59412e-10	0.281638	0.383	0.264	7.85495e-06	Cluster_0	Ccnb2	2024-11-01
3.69863e-10	0.650048	0.289	0.19	8.08337e-06	Cluster_0	Daam1	2024-11-01
3.72446e-10	0.271163	0.286	0.183	8.13981e-06	Cluster_0	Nubp1	2024-11-01
4.00798e-10	0.281733	0.361	0.249	8.75945e-06	Cluster_0	Dip2b	2024-11-01
4.03973e-10	0.307244	0.304	0.197	8.82884e-06	Cluster_0	Cd320	2024-11-01
4.10782e-10	0.348322	0.25	0.155	8.97764e-06	Cluster_0	Tacc1	2024-11-01
4.14152e-10	0.368208	0.336	0.226	9.0513e-06	Cluster_0	Stard3nl	2024-11-01
5.00296e-10	0.278498	0.338	0.227	1.0934e-05	Cluster_0	Lbr	2024-11-01
5.28412e-10	0.40182	0.272	0.172	1.15484e-05	Cluster_0	Rpe	2024-11-01
5.39212e-10	0.257835	0.251	0.155	1.17845e-05	Cluster_0	Hunk	2024-11-01
5.49059e-10	0.426093	0.39	0.27	1.19997e-05	Cluster_0	Cenpe	2024-11-01
5.83713e-10	0.268452	0.5	0.363	1.2757e-05	Cluster_0	Etl4	2024-11-01
6.02109e-10	0.379951	0.255	0.158	1.31591e-05	Cluster_0	Mapkapk2	2024-11-01
6.32479e-10	0.254196	0.44	0.315	1.38228e-05	Cluster_0	Smg6	2024-11-01
6.64832e-10	0.250206	0.507	0.369	1.45299e-05	Cluster_0	Col5a2	2024-11-01
6.70363e-10	0.391154	0.365	0.254	1.46508e-05	Cluster_0	4833420G17Rik	2024-11-01
6.83749e-10	0.348381	0.375	0.264	1.49433e-05	Cluster_0	Pdcd11	2024-11-01
6.85428e-10	0.371581	0.285	0.185	1.498e-05	Cluster_0	Scamp2	2024-11-01
7.52549e-10	0.370106	0.357	0.245	1.6447e-05	Cluster_0	Mxi1	2024-11-01
7.69892e-10	0.497859	0.256	0.162	1.6826e-05	Cluster_0	Elp1	2024-11-01
7.72877e-10	0.251286	0.259	0.163	1.68912e-05	Cluster_0	Esco1	2024-11-01
7.89395e-10	0.276058	0.338	0.23	1.72522e-05	Cluster_0	Vamp7	2024-11-01
8.98106e-10	0.26525	0.396	0.281	1.96281e-05	Cluster_0	Xbp1	2024-11-01
1.26063e-09	0.28243	0.343	0.234	2.75511e-05	Cluster_0	Vps13a	2024-11-01
1.26585e-09	0.292907	0.358	0.249	2.76652e-05	Cluster_0	Senp7	2024-11-01
1.27407e-09	0.422246	0.265	0.17	2.78448e-05	Cluster_0	Uggt1	2024-11-01
1.28595e-09	0.259027	0.44	0.318	2.81045e-05	Cluster_0	Pigx	2024-11-01
1.31195e-09	0.255288	0.35	0.239	2.86727e-05	Cluster_0	Ddx23	2024-11-01
1.32646e-09	0.297024	0.276	0.178	2.89898e-05	Cluster_0	Shcbp1	2024-11-01
1.32991e-09	0.335441	0.326	0.222	2.90652e-05	Cluster_0	Eif2b3	2024-11-01
1.46614e-09	0.587855	0.259	0.168	3.20426e-05	Cluster_0	Tmem101	2024-11-01
1.47016e-09	0.296954	0.339	0.231	3.21304e-05	Cluster_0	Dtl	2024-11-01
1.67528e-09	0.255512	0.348	0.239	3.66132e-05	Cluster_0	Colgalt1	2024-11-01
1.69003e-09	0.395639	0.251	0.159	3.69355e-05	Cluster_0	Rnf145	2024-11-01
1.89117e-09	0.378581	0.251	0.157	4.13314e-05	Cluster_0	Hist1h3e	2024-11-01
2.02617e-09	0.281153	0.284	0.186	4.42819e-05	Cluster_0	Pank2	2024-11-01
2.0865e-09	0.322361	0.38	0.268	4.56004e-05	Cluster_0	Krit1	2024-11-01
2.21725e-09	0.325655	0.271	0.175	4.84581e-05	Cluster_0	Crcp	2024-11-01
2.22765e-09	0.278529	0.348	0.238	4.86853e-05	Cluster_0	Arl2bp	2024-11-01
2.27817e-09	0.263884	0.283	0.186	4.97894e-05	Cluster_0	Yrdc	2024-11-01
2.46158e-09	0.344167	0.333	0.23	5.37978e-05	Cluster_0	Ppil3	2024-11-01
2.50132e-09	0.441297	0.274	0.182	5.46664e-05	Cluster_0	Gse1	2024-11-01
2.62048e-09	0.308186	0.359	0.246	5.72706e-05	Cluster_0	Lnpk	2024-11-01
2.6278e-09	0.257941	0.337	0.232	5.74306e-05	Cluster_0	Ext2	2024-11-01
2.7971e-09	0.291157	0.367	0.259	6.11306e-05	Cluster_0	Tmem30a	2024-11-01
2.83959e-09	0.384958	0.279	0.184	6.20593e-05	Cluster_0	Rapgef6	2024-11-01
2.96163e-09	0.252325	0.336	0.232	6.47264e-05	Cluster_0	Erc1	2024-11-01
3.66763e-09	0.257142	0.318	0.215	8.0156e-05	Cluster_0	Cdc42se2	2024-11-01
4.01638e-09	0.256688	0.389	0.273	8.7778e-05	Cluster_0	Pcmtd1	2024-11-01
4.12295e-09	0.309257	0.271	0.176	9.01072e-05	Cluster_0	Rpgrip1l	2024-11-01
4.89855e-09	0.39812	0.347	0.246	0.000107058	Cluster_0	Ubxn2a	2024-11-01
5.97058e-09	0.504488	0.28	0.188	0.000130487	Cluster_0	Nectin1	2024-11-01
6.96589e-09	0.30945	0.299	0.202	0.000152239	Cluster_0	Jkamp	2024-11-01
7.19782e-09	0.356332	0.268	0.175	0.000157308	Cluster_0	Zfp84	2024-11-01
7.80722e-09	0.437438	0.342	0.241	0.000170627	Cluster_0	Col17a1	2024-11-01
8.17819e-09	0.463197	0.293	0.201	0.000178734	Cluster_0	Snai2	2024-11-01
9.04961e-09	0.252684	0.299	0.202	0.000197779	Cluster_0	Hdac3	2024-11-01
1.0207e-08	0.403696	0.291	0.195	0.000223073	Cluster_0	Gde1	2024-11-01
1.04992e-08	0.255816	0.328	0.224	0.000229461	Cluster_0	Lpar1	2024-11-01
1.12879e-08	0.283735	0.283	0.187	0.000246697	Cluster_0	Prpf4	2024-11-01
1.1641e-08	0.397295	0.296	0.202	0.000254414	Cluster_0	Fryl	2024-11-01
1.19473e-08	0.282612	0.442	0.33	0.000261107	Cluster_0	Ttc14	2024-11-01
1.32022e-08	0.323196	0.311	0.215	0.000288533	Cluster_0	Orc4	2024-11-01
1.34868e-08	0.310435	0.299	0.204	0.000294754	Cluster_0	Mmgt2	2024-11-01
1.44713e-08	0.267811	0.361	0.255	0.000316269	Cluster_0	Nipa2	2024-11-01
1.59803e-08	0.285517	0.493	0.373	0.000349249	Cluster_0	Spag9	2024-11-01
1.69256e-08	0.403288	0.302	0.208	0.000369908	Cluster_0	Setbp1	2024-11-01
1.71586e-08	0.319733	0.328	0.229	0.000375002	Cluster_0	Lpgat1	2024-11-01
1.72622e-08	0.300612	0.26	0.172	0.000377266	Cluster_0	Vps41	2024-11-01
1.93221e-08	0.44403	0.262	0.176	0.000422285	Cluster_0	Osbpl9	2024-11-01
1.96514e-08	0.314716	0.315	0.218	0.000429481	Cluster_0	Las1l	2024-11-01
2.07855e-08	0.319191	0.344	0.245	0.000454267	Cluster_0	Rnmt	2024-11-01
2.13639e-08	0.336611	0.277	0.186	0.000466908	Cluster_0	Setd7	2024-11-01
2.14555e-08	0.2806	0.281	0.189	0.000468911	Cluster_0	Ncapg2	2024-11-01
2.16118e-08	0.355545	0.258	0.17	0.000472327	Cluster_0	Pithd1	2024-11-01
2.60032e-08	0.259034	0.336	0.238	0.000568301	Cluster_0	Tmbim4	2024-11-01
3.05938e-08	0.361065	0.312	0.218	0.000668628	Cluster_0	Hsf2	2024-11-01
3.42751e-08	0.319064	0.258	0.172	0.000749082	Cluster_0	Sdad1	2024-11-01
4.18274e-08	0.36658	0.308	0.213	0.000914137	Cluster_0	Dmtf1	2024-11-01
4.53022e-08	0.272473	0.294	0.2	0.000990079	Cluster_0	Herc2	2024-11-01
5.24754e-08	0.362712	0.275	0.186	0.00114685	Cluster_0	Fuca1	2024-11-01
5.53127e-08	0.336823	0.385	0.28	0.00120886	Cluster_0	Faf2	2024-11-01
5.78137e-08	0.334454	0.278	0.189	0.00126352	Cluster_0	Cers5	2024-11-01
5.86993e-08	0.295924	0.256	0.17	0.00128287	Cluster_0	Tbpl1	2024-11-01
6.80579e-08	0.442471	0.265	0.18	0.00148741	Cluster_0	Agpat3	2024-11-01
6.96004e-08	0.274604	0.284	0.193	0.00152112	Cluster_0	Cnep1r1	2024-11-01
7.06605e-08	0.319996	0.271	0.185	0.00154429	Cluster_0	Odf2	2024-11-01
7.74458e-08	0.362436	0.288	0.199	0.00169258	Cluster_0	Zfp397	2024-11-01
9.93629e-08	0.259335	0.27	0.183	0.00217158	Cluster_0	Ndel1	2024-11-01
1.0403e-07	0.27248	0.35	0.253	0.00227356	Cluster_0	Cbll1	2024-11-01
1.05121e-07	0.254144	0.261	0.177	0.00229742	Cluster_0	Rap1gds1	2024-11-01
1.10473e-07	0.373048	0.266	0.183	0.00241438	Cluster_0	Stx17	2024-11-01
1.20692e-07	0.250898	0.307	0.218	0.00263772	Cluster_0	Pcgf6	2024-11-01
1.39365e-07	0.313104	0.282	0.195	0.00304583	Cluster_0	Snx27	2024-11-01
1.55432e-07	0.382107	0.274	0.19	0.00339696	Cluster_0	Iars2	2024-11-01
1.6156e-07	0.320428	0.271	0.186	0.00353089	Cluster_0	Mapk8	2024-11-01
1.64389e-07	0.450165	0.277	0.193	0.00359271	Cluster_0	Myo5a	2024-11-01
1.72456e-07	0.29538	0.347	0.248	0.00376903	Cluster_0	Bdp1	2024-11-01
2.05479e-07	0.278293	0.282	0.196	0.00449074	Cluster_0	Nufip1	2024-11-01
2.11644e-07	0.408828	0.295	0.212	0.00462549	Cluster_0	Pikfyve	2024-11-01
2.32562e-07	0.319732	0.262	0.181	0.00508264	Cluster_0	Prdm2	2024-11-01
2.74109e-07	0.324337	0.265	0.184	0.00599064	Cluster_0	Tspan5	2024-11-01
3.05248e-07	0.342186	0.278	0.197	0.00667119	Cluster_0	Dnpep	2024-11-01
3.23209e-07	0.356156	0.257	0.175	0.00706373	Cluster_0	Ptk7	2024-11-01
3.81398e-07	0.272194	0.305	0.216	0.00833545	Cluster_0	Sclt1	2024-11-01
3.82143e-07	0.364447	0.251	0.171	0.00835173	Cluster_0	Rspry1	2024-11-01
3.85127e-07	0.267503	0.25	0.17	0.00841696	Cluster_0	Uaca	2024-11-01
4.12264e-07	0.431232	0.298	0.216	0.00901003	Cluster_0	Tasor2	2024-11-01
4.25764e-07	0.303959	0.271	0.186	0.00930508	Cluster_0	Hspa13	2024-11-01
4.92258e-07	0.468036	0.259	0.179	0.0107583	Cluster_0	Tpp1	2024-11-01
6.1315e-07	0.498132	0.261	0.185	0.0134004	Cluster_0	Ulk4	2024-11-01
6.35013e-07	0.366924	0.262	0.182	0.0138782	Cluster_0	Ankle2	2024-11-01
6.72607e-07	0.256837	0.313	0.225	0.0146998	Cluster_0	Ptpru	2024-11-01
6.90879e-07	0.290546	0.38	0.284	0.0150992	Cluster_0	Ppp1r10	2024-11-01
6.98276e-07	0.325744	0.261	0.185	0.0152608	Cluster_0	Cabin1	2024-11-01
7.03405e-07	0.262343	0.365	0.271	0.0153729	Cluster_0	Zdhhc21	2024-11-01
7.76682e-07	0.491906	0.26	0.183	0.0169744	Cluster_0	Efnb1	2024-11-01
7.96393e-07	0.365658	0.278	0.196	0.0174052	Cluster_0	Sec22a	2024-11-01
8.98391e-07	0.279456	0.3	0.216	0.0196343	Cluster_0	Sgpl1	2024-11-01
1.01169e-06	0.310916	0.272	0.195	0.0221105	Cluster_0	Uso1	2024-11-01
1.04066e-06	0.25311	0.306	0.221	0.0227437	Cluster_0	Caml	2024-11-01
1.05441e-06	0.385882	0.264	0.186	0.0230442	Cluster_0	Scaf8	2024-11-01
1.08708e-06	0.321362	0.288	0.209	0.0237582	Cluster_0	Atp2c1	2024-11-01
1.22881e-06	0.360854	0.373	0.281	0.0268557	Cluster_0	Epha4	2024-11-01
1.46659e-06	0.344758	0.28	0.203	0.0320523	Cluster_0	Jmy	2024-11-01
1.51064e-06	0.316262	0.296	0.215	0.033015	Cluster_0	Clcn3	2024-11-01
1.6301e-06	0.253989	0.26	0.183	0.0356257	Cluster_0	Adgrl1	2024-11-01
1.73892e-06	0.324106	0.286	0.206	0.0380041	Cluster_0	Csnk1g1	2024-11-01
1.79952e-06	0.307802	0.268	0.192	0.0393286	Cluster_0	Armcx1	2024-11-01
2.41588e-06	0.300763	0.291	0.213	0.0527992	Cluster_0	Trim24	2024-11-01
2.99192e-06	0.313224	0.253	0.178	0.0653883	Cluster_0	Tsix	2024-11-01
3.06713e-06	0.370463	0.252	0.179	0.0670321	Cluster_0	C330007P06Rik	2024-11-01
3.27399e-06	0.303852	0.256	0.181	0.0715531	Cluster_0	Ppt1	2024-11-01
5.64303e-06	0.322185	0.264	0.192	0.123328	Cluster_0	Bfar	2024-11-01
7.37709e-06	0.366438	0.251	0.181	0.161226	Cluster_0	Grn	2024-11-01
1.21727e-05	0.358504	0.294	0.221	0.266034	Cluster_0	Pdzd8	2024-11-01
2.02714e-05	0.258952	0.252	0.186	0.443032	Cluster_0	Zfp821	2024-11-01
3.23112e-05	0.423363	0.284	0.218	0.706161	Cluster_0	Zbtb1	2024-11-01
3.44368e-05	0.267848	0.251	0.187	0.752616	Cluster_0	Pias2	2024-11-01
6.96554e-05	0.313071	0.261	0.199	1	Cluster_0	Sema5a	2024-11-01
7.19911e-05	0.315479	0.258	0.195	1	Cluster_0	Cpd	2024-11-01
8.00181e-05	0.305856	0.256	0.193	1	Cluster_0	Yes1	2024-11-01
0.000391027	0.429215	0.521	0.439	1	Cluster_0	Lgals7	2024-11-01
0.000968768	0.288486	0.464	0.405	1	Cluster_0	Hist1h2ap	2024-11-01
1.32024e-156	3.25414	0.506	0.068	2.88538e-152	Cluster_1	Alpl	2024-11-01
3.74512e-144	3.29213	0.654	0.196	8.18496e-140	Cluster_1	Maf	2024-11-01
1.64729e-139	2.92727	0.526	0.095	3.60015e-135	Cluster_1	Sulf1	2024-11-01
1.36657e-136	2.54911	0.645	0.182	2.98665e-132	Cluster_1	Notch2	2024-11-01
2.63407e-130	3.8369	0.361	0.03	5.75677e-126	Cluster_1	Ppargc1a	2024-11-01
3.0146e-118	2.35231	0.724	0.319	6.58841e-114	Cluster_1	Slc12a2	2024-11-01
1.20161e-117	2.3313	0.674	0.249	2.62613e-113	Cluster_1	Id4	2024-11-01
1.74148e-117	3.16057	0.465	0.091	3.806e-113	Cluster_1	Tenm2	2024-11-01
7.01602e-117	3.07159	0.37	0.042	1.53335e-112	Cluster_1	Irx1	2024-11-01
1.54217e-116	2.54947	0.51	0.113	3.37041e-112	Cluster_1	Nectin4	2024-11-01
5.37502e-111	1.61605	0.813	0.422	1.17471e-106	Cluster_1	Mir99ahg	2024-11-01
7.70911e-106	2.5567	0.39	0.06	1.68483e-101	Cluster_1	Irx2	2024-11-01
3.55621e-103	1.90374	0.744	0.363	7.77209e-99	Cluster_1	Npnt	2024-11-01
2.69365e-100	1.79176	0.765	0.382	5.88697e-96	Cluster_1	Wnt4	2024-11-01
4.17272e-96	3.46557	0.282	0.025	9.11948e-92	Cluster_1	Metrnl	2024-11-01
1.42084e-91	2.76886	0.411	0.089	3.10524e-87	Cluster_1	Nectin3	2024-11-01
3.94046e-88	2.50051	0.472	0.128	8.61187e-84	Cluster_1	Fst	2024-11-01
5.89141e-87	2.55594	0.452	0.119	1.28757e-82	Cluster_1	Chchd10	2024-11-01
1.15952e-84	3.30819	0.288	0.036	2.53413e-80	Cluster_1	Sparcl1	2024-11-01
8.24053e-84	1.1917	0.937	0.739	1.80097e-79	Cluster_1	Krt5	2024-11-01
4.39999e-83	1.46824	0.961	0.807	9.61618e-79	Cluster_1	Krt17	2024-11-01
4.61384e-83	1.64286	0.74	0.411	1.00836e-78	Cluster_1	Atp1a1	2024-11-01
9.22252e-82	2.4531	0.385	0.086	2.01558e-77	Cluster_1	Tmem200a	2024-11-01
1.70448e-80	1.63778	0.694	0.365	3.72515e-76	Cluster_1	Ahcyl2	2024-11-01
1.52919e-77	3.62585	0.281	0.04	3.34205e-73	Cluster_1	Angpt1	2024-11-01
1.8937e-76	1.73411	0.763	0.477	4.13869e-72	Cluster_1	Prnp	2024-11-01
6.27395e-74	2.95249	0.251	0.031	1.37117e-69	Cluster_1	Kcnh1	2024-11-01
5.58321e-73	2.07151	0.487	0.166	1.22021e-68	Cluster_1	Ntrk2	2024-11-01
6.78869e-72	1.7622	0.333	0.068	1.48367e-67	Cluster_1	Kctd12	2024-11-01
2.73829e-71	1.7292	0.608	0.281	5.98453e-67	Cluster_1	Ssbp2	2024-11-01
1.20504e-70	2.17784	0.379	0.097	2.6336e-66	Cluster_1	Pkp1	2024-11-01
6.30646e-69	1.75545	0.798	0.638	1.37828e-64	Cluster_1	Sostdc1	2024-11-01
1.36716e-66	0.817954	0.925	0.722	2.98792e-62	Cluster_1	Pitx2	2024-11-01
5.991e-66	1.74781	0.654	0.361	1.30933e-61	Cluster_1	Atp1b3	2024-11-01
2.40896e-65	0.881501	0.95	0.745	5.26478e-61	Cluster_1	Gja1	2024-11-01
3.67577e-65	1.38558	0.715	0.398	8.03341e-61	Cluster_1	Dst	2024-11-01
6.06188e-65	2.07669	0.36	0.092	1.32482e-60	Cluster_1	4930523C07Rik	2024-11-01
9.22059e-63	1.19417	0.868	0.623	2.01516e-58	Cluster_1	Igfbp5	2024-11-01
2.24868e-62	1.77779	0.493	0.191	4.9145e-58	Cluster_1	Cdh1	2024-11-01
3.07801e-61	1.95627	0.42	0.136	6.72698e-57	Cluster_1	Ramp2	2024-11-01
3.90613e-61	2.5322	0.304	0.07	8.53685e-57	Cluster_1	Samd5	2024-11-01
1.62052e-60	1.20542	0.715	0.415	3.54165e-56	Cluster_1	Sfn	2024-11-01
1.50708e-59	1.81225	0.487	0.197	3.29371e-55	Cluster_1	Elf1	2024-11-01
4.59871e-59	1.51657	0.572	0.26	1.00505e-54	Cluster_1	Dapl1	2024-11-01
2.48355e-58	2.45069	0.355	0.1	5.42781e-54	Cluster_1	Igfbp3	2024-11-01
3.56522e-57	1.62744	0.538	0.248	7.79179e-53	Cluster_1	Sesn3	2024-11-01
4.05697e-57	2.33494	0.285	0.063	8.86652e-53	Cluster_1	Afap1l2	2024-11-01
6.374e-56	2.70758	0.37	0.122	1.39304e-51	Cluster_1	Alcam	2024-11-01
6.80497e-54	1.00159	0.769	0.506	1.48723e-49	Cluster_1	Foxp1	2024-11-01
9.19952e-54	1.33555	0.515	0.216	2.01056e-49	Cluster_1	Acaa2	2024-11-01
2.53552e-53	0.621848	0.996	0.856	5.54138e-49	Cluster_1	mt-Cytb	2024-11-01
2.16264e-52	1.10101	0.814	0.587	4.72645e-48	Cluster_1	Trp63	2024-11-01
2.58116e-52	2.09112	0.335	0.098	5.64112e-48	Cluster_1	Map7	2024-11-01
8.29316e-52	1.09717	0.705	0.439	1.81247e-47	Cluster_1	Oxct1	2024-11-01
1.31777e-51	1.7699	0.39	0.136	2.87998e-47	Cluster_1	Agl	2024-11-01
1.58971e-51	2.29743	0.323	0.096	3.47432e-47	Cluster_1	Arhgap24	2024-11-01
2.03546e-51	1.3707	0.518	0.234	4.4485e-47	Cluster_1	Pycard	2024-11-01
5.12656e-51	2.21233	0.342	0.106	1.12041e-46	Cluster_1	Notch1	2024-11-01
5.60335e-50	1.76655	0.499	0.231	1.22461e-45	Cluster_1	Kidins220	2024-11-01
1.06067e-49	1.58629	0.421	0.157	2.31809e-45	Cluster_1	Serpinb5	2024-11-01
1.33432e-49	2.54	0.269	0.065	2.91616e-45	Cluster_1	Lrig3	2024-11-01
7.65542e-49	1.2956	0.564	0.278	1.67309e-44	Cluster_1	Tnfrsf19	2024-11-01
6.17194e-48	0.830546	1	0.972	1.34888e-43	Cluster_1	Malat1	2024-11-01
9.63021e-48	1.15959	0.762	0.562	2.10468e-43	Cluster_1	Sparc	2024-11-01
4.03489e-47	1.52368	0.389	0.142	8.81825e-43	Cluster_1	Cltb	2024-11-01
5.9601e-47	1.14695	0.618	0.346	1.30258e-42	Cluster_1	Lamp2	2024-11-01
1.46269e-46	1.87165	0.298	0.085	3.1967e-42	Cluster_1	Ackr3	2024-11-01
1.47016e-46	1.75581	0.405	0.158	3.21303e-42	Cluster_1	Lima1	2024-11-01
3.21654e-46	1.01143	0.76	0.541	7.02976e-42	Cluster_1	Cd9	2024-11-01
1.20646e-45	1.70624	0.42	0.174	2.63673e-41	Cluster_1	Cers4	2024-11-01
1.6754e-45	0.892174	0.86	0.641	3.66159e-41	Cluster_1	Dsp	2024-11-01
2.77829e-45	0.540495	0.997	0.882	6.07196e-41	Cluster_1	mt-Co3	2024-11-01
3.50651e-45	2.16751	0.294	0.086	7.66348e-41	Cluster_1	Itga2	2024-11-01
5.48308e-45	2.00072	0.342	0.118	1.19833e-40	Cluster_1	Bnc2	2024-11-01
6.96249e-45	1.51481	0.348	0.117	1.52165e-40	Cluster_1	Lamc2	2024-11-01
1.12628e-44	1.70592	0.385	0.145	2.46148e-40	Cluster_1	Acpp	2024-11-01
2.73019e-44	1.92553	0.389	0.154	5.96682e-40	Cluster_1	Galnt7	2024-11-01
6.01372e-44	0.547753	0.991	0.829	1.3143e-39	Cluster_1	mt-Nd4	2024-11-01
1.5809e-43	1.11784	0.652	0.405	3.45505e-39	Cluster_1	Cdkn1c	2024-11-01
2.26346e-43	1.63213	0.415	0.166	4.94679e-39	Cluster_1	Col1a2	2024-11-01
2.44972e-43	1.8602	0.282	0.082	5.35386e-39	Cluster_1	Kif13a	2024-11-01
2.95826e-43	1.4097	0.411	0.167	6.46527e-39	Cluster_1	S100a16	2024-11-01
1.68508e-40	1.86318	0.301	0.099	3.68275e-36	Cluster_1	Ncam1	2024-11-01
2.08503e-40	1.09755	0.607	0.363	4.55683e-36	Cluster_1	Mbnl2	2024-11-01
4.084e-40	1.01558	0.645	0.411	8.92559e-36	Cluster_1	Ldhb	2024-11-01
3.41668e-39	1.29505	0.531	0.277	7.46715e-35	Cluster_1	Rassf9	2024-11-01
4.18509e-39	1.12712	0.528	0.271	9.1465e-35	Cluster_1	Emp2	2024-11-01
7.51543e-39	0.704109	0.835	0.613	1.6425e-34	Cluster_1	Pfn2	2024-11-01
7.52182e-39	1.70107	0.339	0.127	1.64389e-34	Cluster_1	Zbtb38	2024-11-01
8.03546e-39	0.796814	0.807	0.572	1.75615e-34	Cluster_1	Fxyd3	2024-11-01
1.18228e-38	0.532092	0.996	0.837	2.58387e-34	Cluster_1	mt-Co1	2024-11-01
1.59412e-38	0.482705	0.997	0.872	3.48394e-34	Cluster_1	mt-Atp6	2024-11-01
2.10539e-38	0.47578	0.997	0.865	4.60132e-34	Cluster_1	mt-Co2	2024-11-01
1.44264e-37	1.09773	0.857	0.705	3.15289e-33	Cluster_1	Tpm1	2024-11-01
4.97913e-37	1.60148	0.282	0.092	1.08819e-32	Cluster_1	Gab1	2024-11-01
5.28702e-37	1.13574	0.497	0.265	1.15548e-32	Cluster_1	Lpp	2024-11-01
8.01466e-37	1.30237	0.346	0.131	1.7516e-32	Cluster_1	Hspb8	2024-11-01
1.45991e-36	1.0811	0.569	0.334	3.19062e-32	Cluster_1	Tet3	2024-11-01
1.07142e-35	1.52338	0.411	0.19	2.34159e-31	Cluster_1	S100a14	2024-11-01
2.90803e-35	1.35718	0.572	0.331	6.3555e-31	Cluster_1	Hes1	2024-11-01
4.5433e-35	1.1957	0.329	0.126	9.92938e-31	Cluster_1	Foxo1	2024-11-01
5.18503e-35	1.2209	0.444	0.218	1.13319e-30	Cluster_1	Rai14	2024-11-01
2.16273e-34	0.552364	0.895	0.747	4.72665e-30	Cluster_1	Tax1bp1	2024-11-01
4.24703e-34	1.31569	0.487	0.264	9.28189e-30	Cluster_1	Nfat5	2024-11-01
4.95678e-34	1.80568	0.269	0.09	1.0833e-29	Cluster_1	Rel	2024-11-01
1.43315e-33	1.76857	0.294	0.109	3.13216e-29	Cluster_1	Flrt3	2024-11-01
1.87194e-33	1.07187	0.82	0.658	4.09112e-29	Cluster_1	Vcan	2024-11-01
9.0196e-33	1.23531	0.456	0.241	1.97123e-28	Cluster_1	Clstn1	2024-11-01
9.96154e-33	1.51149	0.31	0.121	2.17709e-28	Cluster_1	Zfp703	2024-11-01
1.01608e-32	1.73573	0.341	0.143	2.22063e-28	Cluster_1	Kit	2024-11-01
2.1497e-32	0.575554	0.939	0.732	4.69818e-28	Cluster_1	mt-Nd3	2024-11-01
4.39558e-32	1.67064	0.297	0.115	9.60654e-28	Cluster_1	Tns3	2024-11-01
7.02119e-32	0.889247	0.57	0.336	1.53448e-27	Cluster_1	Pitx1	2024-11-01
8.94271e-32	0.879976	0.651	0.435	1.95443e-27	Cluster_1	Iqgap1	2024-11-01
9.59623e-32	1.5662	0.348	0.155	2.09726e-27	Cluster_1	Tiam1	2024-11-01
9.6349e-32	0.786064	0.725	0.493	2.10571e-27	Cluster_1	Ahnak	2024-11-01
1.52672e-31	1.41401	0.352	0.156	3.33664e-27	Cluster_1	Pitpnc1	2024-11-01
5.21912e-31	1.85902	0.288	0.111	1.14064e-26	Cluster_1	Ppl	2024-11-01
6.53612e-31	0.788852	0.651	0.411	1.42847e-26	Cluster_1	Nfib	2024-11-01
1.30451e-30	0.81932	0.646	0.435	2.85101e-26	Cluster_1	Tsc22d4	2024-11-01
1.45303e-30	1.27247	0.52	0.302	3.17559e-26	Cluster_1	Mir205hg	2024-11-01
3.83713e-30	1.26563	0.364	0.159	8.38605e-26	Cluster_1	Lgi2	2024-11-01
6.97969e-30	0.500752	0.961	0.891	1.52541e-25	Cluster_1	Atox1	2024-11-01
7.96107e-30	1.05865	0.674	0.477	1.73989e-25	Cluster_1	Ptch1	2024-11-01
1.83106e-29	0.991418	0.544	0.33	4.00177e-25	Cluster_1	Sox9	2024-11-01
1.89347e-29	0.65792	0.791	0.607	4.13819e-25	Cluster_1	Perp	2024-11-01
4.77014e-29	0.737623	0.801	0.589	1.04251e-24	Cluster_1	Igfbp2	2024-11-01
1.17149e-28	1.04093	0.44	0.239	2.56029e-24	Cluster_1	Pkp4	2024-11-01
2.01257e-28	0.948715	0.579	0.375	4.39848e-24	Cluster_1	Serpine2	2024-11-01
2.04313e-28	0.884593	0.614	0.419	4.46527e-24	Cluster_1	Enah	2024-11-01
2.16013e-28	1.6118	0.284	0.113	4.72095e-24	Cluster_1	Kank1	2024-11-01
2.78222e-28	1.12357	0.329	0.141	6.08054e-24	Cluster_1	Arhgap10	2024-11-01
6.85863e-28	0.727793	0.674	0.482	1.49895e-23	Cluster_1	Cyfip1	2024-11-01
9.49144e-28	0.762361	0.678	0.494	2.07435e-23	Cluster_1	Tsc22d1	2024-11-01
9.82881e-28	0.976672	0.566	0.361	2.14809e-23	Cluster_1	Ogt	2024-11-01
1.14359e-27	1.08279	0.458	0.257	2.49933e-23	Cluster_1	Pltp	2024-11-01
1.25025e-27	0.951947	0.577	0.36	2.73241e-23	Cluster_1	Runx1	2024-11-01
2.73458e-27	1.58995	0.266	0.104	5.97642e-23	Cluster_1	Cspg4	2024-11-01
3.07282e-27	1.04068	0.349	0.161	6.71565e-23	Cluster_1	Spats2l	2024-11-01
3.6858e-27	0.734975	0.73	0.535	8.05531e-23	Cluster_1	Ctsl	2024-11-01
5.77411e-27	0.900478	0.551	0.348	1.26193e-22	Cluster_1	Fgfr2	2024-11-01
2.23211e-26	1.58874	0.25	0.095	4.87827e-22	Cluster_1	Pak3	2024-11-01
2.59272e-26	1.46111	0.439	0.255	5.66639e-22	Cluster_1	Ntng1	2024-11-01
3.26225e-26	1.6391	0.275	0.114	7.12965e-22	Cluster_1	Myo6	2024-11-01
3.95573e-26	1.14351	0.42	0.226	8.64524e-22	Cluster_1	Palld	2024-11-01
4.77474e-26	0.675869	0.697	0.496	1.04352e-21	Cluster_1	Arhgap5	2024-11-01
5.96373e-26	0.983547	0.556	0.379	1.30337e-21	Cluster_1	Bcl11b	2024-11-01
6.87783e-26	1.52434	0.292	0.125	1.50315e-21	Cluster_1	Bmp2k	2024-11-01
8.17959e-26	1.41616	0.278	0.114	1.78765e-21	Cluster_1	Sema4g	2024-11-01
8.38911e-26	1.28093	0.301	0.131	1.83344e-21	Cluster_1	Csrp1	2024-11-01
1.62683e-25	0.727592	0.785	0.638	3.55544e-21	Cluster_1	Slc39a10	2024-11-01
2.05752e-25	0.811406	0.449	0.248	4.4967e-21	Cluster_1	Ablim1	2024-11-01
3.28346e-25	1.20697	0.294	0.127	7.17599e-21	Cluster_1	Sntb2	2024-11-01
3.44116e-25	1.21569	0.339	0.165	7.52065e-21	Cluster_1	Fuom	2024-11-01
3.44589e-25	0.93324	0.472	0.278	7.531e-21	Cluster_1	Klhl24	2024-11-01
7.07161e-25	1.03533	0.402	0.211	1.5455e-20	Cluster_1	Phlda3	2024-11-01
8.82594e-25	0.675154	0.518	0.303	1.92891e-20	Cluster_1	Thra	2024-11-01
8.95927e-25	0.462313	0.956	0.766	1.95805e-20	Cluster_1	mt-Nd4l	2024-11-01
9.03803e-25	1.15723	0.342	0.164	1.97526e-20	Cluster_1	Ltbp4	2024-11-01
9.48106e-25	1.14487	0.535	0.354	2.07209e-20	Cluster_1	Slc39a8	2024-11-01
1.12682e-24	1.06377	0.336	0.159	2.46266e-20	Cluster_1	Trp53i11	2024-11-01
1.25767e-24	1.41015	0.268	0.11	2.74863e-20	Cluster_1	Smim1	2024-11-01
1.4048e-24	1.06987	0.351	0.17	3.07018e-20	Cluster_1	Hpcal1	2024-11-01
1.50356e-24	1.74545	0.303	0.138	3.28602e-20	Cluster_1	Tacstd2	2024-11-01
1.74926e-24	0.863446	0.525	0.337	3.823e-20	Cluster_1	Foxn3	2024-11-01
1.93777e-24	1.05106	0.308	0.139	4.23499e-20	Cluster_1	Gstm2	2024-11-01
2.0471e-24	0.513091	0.873	0.748	4.47394e-20	Cluster_1	Chd3	2024-11-01
3.0761e-24	1.1795	0.282	0.121	6.72281e-20	Cluster_1	Pkdcc	2024-11-01
3.93597e-24	0.693446	0.684	0.492	8.60206e-20	Cluster_1	Kdm5b	2024-11-01
6.16798e-24	0.772325	0.617	0.436	1.34801e-19	Cluster_1	Igf1r	2024-11-01
8.20244e-24	0.521596	0.858	0.679	1.79264e-19	Cluster_1	Dsc3	2024-11-01
1.05178e-23	0.71935	0.526	0.316	2.29866e-19	Cluster_1	Lmo4	2024-11-01
3.76937e-23	0.956765	0.485	0.301	8.23797e-19	Cluster_1	Jup	2024-11-01
5.42575e-23	1.33254	0.287	0.129	1.1858e-18	Cluster_1	Zswim6	2024-11-01
2.09808e-22	1.27642	0.33	0.165	4.58536e-18	Cluster_1	Tpbg	2024-11-01
2.13853e-22	0.997535	0.332	0.16	4.67376e-18	Cluster_1	Trp53inp1	2024-11-01
2.17631e-22	0.552889	0.768	0.581	4.75633e-18	Cluster_1	Ptprf	2024-11-01
2.40736e-22	0.402161	0.971	0.801	5.26129e-18	Cluster_1	mt-Nd2	2024-11-01
2.59942e-22	1.09241	0.335	0.166	5.68103e-18	Cluster_1	Rara	2024-11-01
3.07617e-22	0.930458	0.42	0.239	6.72297e-18	Cluster_1	Ube2h	2024-11-01
5.25643e-22	0.524804	0.759	0.597	1.14879e-17	Cluster_1	Tnks2	2024-11-01
6.32088e-22	0.996872	0.414	0.235	1.38143e-17	Cluster_1	Crim1	2024-11-01
7.24895e-22	0.721839	0.545	0.352	1.58426e-17	Cluster_1	App	2024-11-01
7.48201e-22	0.959989	0.423	0.247	1.63519e-17	Cluster_1	Dlst	2024-11-01
9.82181e-22	1.01906	0.365	0.19	2.14656e-17	Cluster_1	H2-T23	2024-11-01
1.30805e-21	1.07951	0.306	0.144	2.85875e-17	Cluster_1	Nucb1	2024-11-01
1.81801e-21	0.842715	0.463	0.276	3.97326e-17	Cluster_1	Sptan1	2024-11-01
2.36342e-21	1.23711	0.317	0.158	5.16525e-17	Cluster_1	Btbd3	2024-11-01
3.25181e-21	0.992894	0.317	0.154	7.10682e-17	Cluster_1	Megf6	2024-11-01
3.72351e-21	1.01616	0.333	0.17	8.13773e-17	Cluster_1	Ndst1	2024-11-01
3.8886e-21	1.19268	0.259	0.113	8.49853e-17	Cluster_1	Cdc42ep3	2024-11-01
4.21248e-21	0.692294	0.607	0.424	9.20638e-17	Cluster_1	Fat1	2024-11-01
4.9994e-21	0.613447	0.601	0.411	1.09262e-16	Cluster_1	Aff4	2024-11-01
5.78465e-21	0.68221	0.588	0.404	1.26424e-16	Cluster_1	Usp9x	2024-11-01
5.79064e-21	1.36939	0.291	0.14	1.26554e-16	Cluster_1	Atp11a	2024-11-01
6.77598e-21	0.732694	0.487	0.308	1.48089e-16	Cluster_1	Ets2	2024-11-01
7.18274e-21	0.595327	0.718	0.552	1.56979e-16	Cluster_1	Actn4	2024-11-01
8.60931e-21	0.997753	0.425	0.254	1.88157e-16	Cluster_1	Sipa1l1	2024-11-01
1.41817e-20	0.368187	0.934	0.876	3.09941e-16	Cluster_1	Atp5b	2024-11-01
1.4246e-20	0.840066	0.398	0.226	3.11346e-16	Cluster_1	Clpx	2024-11-01
1.54974e-20	1.09093	0.363	0.2	3.38695e-16	Cluster_1	Plpp3	2024-11-01
1.59874e-20	0.663918	0.575	0.39	3.49405e-16	Cluster_1	Aco2	2024-11-01
1.82945e-20	0.40079	0.953	0.883	3.99826e-16	Cluster_1	Cox5b	2024-11-01
1.96896e-20	0.913805	0.428	0.256	4.30316e-16	Cluster_1	Tmem63b	2024-11-01
2.02118e-20	0.419512	0.871	0.735	4.41728e-16	Cluster_1	Dync1i2	2024-11-01
2.73086e-20	1.00737	0.385	0.22	5.9683e-16	Cluster_1	Pde7a	2024-11-01
3.22067e-20	0.565291	0.735	0.57	7.03877e-16	Cluster_1	Rsrp1	2024-11-01
4.13098e-20	1.1298	0.307	0.154	9.02825e-16	Cluster_1	Klf6	2024-11-01
4.23696e-20	0.387281	0.962	0.883	9.25987e-16	Cluster_1	Uqcr11	2024-11-01
5.16802e-20	0.937384	0.373	0.202	1.12947e-15	Cluster_1	Ddr1	2024-11-01
5.85367e-20	1.59562	0.284	0.142	1.27932e-15	Cluster_1	4833423E24Rik	2024-11-01
9.76423e-20	1.07769	0.371	0.211	2.13397e-15	Cluster_1	Osbpl8	2024-11-01
1.08307e-19	1.03152	0.424	0.257	2.36705e-15	Cluster_1	Arl4c	2024-11-01
1.2605e-19	0.671849	0.58	0.411	2.75482e-15	Cluster_1	Ctsb	2024-11-01
1.32145e-19	0.72866	0.501	0.315	2.88803e-15	Cluster_1	Srd5a1	2024-11-01
1.42408e-19	0.368669	0.988	0.821	3.11232e-15	Cluster_1	mt-Nd1	2024-11-01
1.56038e-19	0.467785	0.868	0.682	3.41021e-15	Cluster_1	mt-Nd5	2024-11-01
1.60601e-19	0.795491	0.461	0.28	3.50993e-15	Cluster_1	Gadd45b	2024-11-01
1.78888e-19	0.633287	0.575	0.397	3.90959e-15	Cluster_1	Dlx5	2024-11-01
2.49212e-19	0.955364	0.292	0.144	5.44653e-15	Cluster_1	Ccdc136	2024-11-01
3.13104e-19	0.690562	0.539	0.372	6.84288e-15	Cluster_1	Fam204a	2024-11-01
3.79071e-19	0.661118	0.594	0.411	8.28459e-15	Cluster_1	Sdc4	2024-11-01
4.28301e-19	1.04458	0.285	0.139	9.36052e-15	Cluster_1	Apbb2	2024-11-01
4.67577e-19	0.596755	0.436	0.255	1.02189e-14	Cluster_1	Lmna	2024-11-01
6.0665e-19	1.06214	0.395	0.235	1.32583e-14	Cluster_1	Lamc1	2024-11-01
6.39864e-19	0.977105	0.332	0.175	1.39842e-14	Cluster_1	Igf2r	2024-11-01
8.53198e-19	0.790464	0.51	0.341	1.86466e-14	Cluster_1	Lamb1	2024-11-01
8.98088e-19	0.935606	0.358	0.2	1.96277e-14	Cluster_1	Arhgap42	2024-11-01
1.70619e-18	0.305551	0.994	0.962	3.72887e-14	Cluster_1	Cox4i1	2024-11-01
1.70876e-18	0.72944	0.458	0.285	3.7345e-14	Cluster_1	Ugdh	2024-11-01
2.20817e-18	0.981616	0.275	0.13	4.82595e-14	Cluster_1	Rasl11b	2024-11-01
2.53009e-18	0.863072	0.415	0.248	5.5295e-14	Cluster_1	Lama5	2024-11-01
2.66681e-18	0.832072	0.444	0.28	5.82832e-14	Cluster_1	Tnrc18	2024-11-01
2.89847e-18	0.918309	0.269	0.127	6.33461e-14	Cluster_1	Gmpr	2024-11-01
5.98686e-18	0.524064	0.636	0.454	1.30843e-13	Cluster_1	Kifap3	2024-11-01
6.18034e-18	0.93331	0.421	0.267	1.35071e-13	Cluster_1	Spred1	2024-11-01
6.19389e-18	0.579727	0.629	0.461	1.35368e-13	Cluster_1	Macf1	2024-11-01
6.81512e-18	0.685169	0.306	0.157	1.48944e-13	Cluster_1	Polr3g	2024-11-01
9.22325e-18	0.496496	0.769	0.618	2.01574e-13	Cluster_1	Pnrc1	2024-11-01
1.06743e-17	0.573682	0.712	0.564	2.33287e-13	Cluster_1	Pnisr	2024-11-01
1.22556e-17	0.477431	0.58	0.396	2.67846e-13	Cluster_1	Ing4	2024-11-01
1.37003e-17	0.395023	0.933	0.894	2.9942e-13	Cluster_1	Myl6	2024-11-01
1.37694e-17	0.764616	0.493	0.337	3.0093e-13	Cluster_1	Gtf2ird1	2024-11-01
1.3925e-17	0.761619	0.545	0.393	3.0433e-13	Cluster_1	Col18a1	2024-11-01
1.41354e-17	0.567439	0.678	0.539	3.08929e-13	Cluster_1	Nop53	2024-11-01
1.6262e-17	0.978496	0.349	0.196	3.55406e-13	Cluster_1	Dusp1	2024-11-01
1.63492e-17	1.08426	0.297	0.155	3.57311e-13	Cluster_1	Cdk19	2024-11-01
1.70719e-17	0.742908	0.461	0.297	3.73107e-13	Cluster_1	Smo	2024-11-01
1.75086e-17	0.506862	0.624	0.459	3.8265e-13	Cluster_1	Nfix	2024-11-01
1.84002e-17	0.791302	0.424	0.268	4.02137e-13	Cluster_1	Mpdz	2024-11-01
2.34531e-17	0.77569	0.548	0.393	5.12568e-13	Cluster_1	Slc39a6	2024-11-01
2.68461e-17	0.28952	0.977	0.947	5.8672e-13	Cluster_1	Uqcrh	2024-11-01
2.71139e-17	0.705636	0.601	0.452	5.92575e-13	Cluster_1	Rbbp8	2024-11-01
3.42557e-17	0.456985	0.722	0.557	7.48658e-13	Cluster_1	Nisch	2024-11-01
3.6631e-17	1.1445	0.374	0.228	8.00571e-13	Cluster_1	Fam13a	2024-11-01
3.8783e-17	0.910293	0.389	0.234	8.47602e-13	Cluster_1	Celsr2	2024-11-01
4.24925e-17	0.664955	0.556	0.396	9.28673e-13	Cluster_1	Rbm5	2024-11-01
4.26798e-17	0.52099	0.662	0.5	9.32767e-13	Cluster_1	Gtf2i	2024-11-01
4.89174e-17	0.5567	0.689	0.522	1.06909e-12	Cluster_1	Kcnq1ot1	2024-11-01
4.90056e-17	0.581828	0.778	0.618	1.07102e-12	Cluster_1	Slc38a2	2024-11-01
4.94332e-17	0.632033	0.412	0.25	1.08036e-12	Cluster_1	Lasp1	2024-11-01
5.5539e-17	0.670078	0.553	0.379	1.2138e-12	Cluster_1	Mmp14	2024-11-01
5.80096e-17	0.66201	0.551	0.384	1.2678e-12	Cluster_1	Tcf7l2	2024-11-01
6.29629e-17	0.926625	0.344	0.195	1.37605e-12	Cluster_1	Prkci	2024-11-01
6.97901e-17	0.764797	0.406	0.249	1.52526e-12	Cluster_1	Fblim1	2024-11-01
7.08205e-17	0.909537	0.367	0.214	1.54778e-12	Cluster_1	Wdr1	2024-11-01
7.44133e-17	0.569875	0.592	0.437	1.6263e-12	Cluster_1	Acat1	2024-11-01
7.751e-17	0.495476	0.652	0.496	1.69398e-12	Cluster_1	Higd2a	2024-11-01
8.37174e-17	0.66059	0.287	0.143	1.82964e-12	Cluster_1	Palmd	2024-11-01
8.50391e-17	0.899571	0.285	0.142	1.85853e-12	Cluster_1	Vldlr	2024-11-01
9.20134e-17	1.21757	0.279	0.144	2.01095e-12	Cluster_1	Spint1	2024-11-01
9.30758e-17	0.650867	0.545	0.385	2.03417e-12	Cluster_1	Etl4	2024-11-01
9.92715e-17	1.18365	0.256	0.126	2.16958e-12	Cluster_1	Jag1	2024-11-01
1.57099e-16	0.768378	0.288	0.149	3.43339e-12	Cluster_1	Map4k3	2024-11-01
1.7689e-16	1.12912	0.308	0.17	3.86592e-12	Cluster_1	Rreb1	2024-11-01
1.88712e-16	0.905751	0.409	0.26	4.12429e-12	Cluster_1	Adgrl2	2024-11-01
1.94892e-16	0.871376	0.423	0.268	4.25938e-12	Cluster_1	Rnaset2b	2024-11-01
1.98864e-16	0.807369	0.297	0.154	4.34616e-12	Cluster_1	Hacd2	2024-11-01
2.10792e-16	0.520539	0.655	0.498	4.60685e-12	Cluster_1	Atp6v1e1	2024-11-01
2.14355e-16	0.370551	0.893	0.782	4.68474e-12	Cluster_1	Ndufb9	2024-11-01
2.32442e-16	0.446247	0.662	0.484	5.08002e-12	Cluster_1	Jund	2024-11-01
2.55019e-16	0.820073	0.408	0.252	5.57345e-12	Cluster_1	Prxl2a	2024-11-01
2.90534e-16	0.689021	0.52	0.361	6.34962e-12	Cluster_1	Kdm5a	2024-11-01
3.22833e-16	0.421908	0.727	0.583	7.05551e-12	Cluster_1	Tle5	2024-11-01
3.23895e-16	0.469167	0.716	0.566	7.07872e-12	Cluster_1	Uqcrc1	2024-11-01
3.9067e-16	0.946919	0.275	0.142	8.53809e-12	Cluster_1	Mtss2	2024-11-01
4.16586e-16	0.890534	0.399	0.249	9.10449e-12	Cluster_1	Slc25a13	2024-11-01
4.50349e-16	0.650766	0.442	0.283	9.84237e-12	Cluster_1	Dlx1	2024-11-01
5.58616e-16	0.73202	0.399	0.243	1.22086e-11	Cluster_1	Usp19	2024-11-01
6.04152e-16	0.542251	0.615	0.467	1.32037e-11	Cluster_1	Pbx1	2024-11-01
6.14033e-16	1.11318	0.303	0.167	1.34197e-11	Cluster_1	Zbtb7a	2024-11-01
6.17027e-16	0.647849	0.545	0.391	1.34851e-11	Cluster_1	Fam120a	2024-11-01
7.5458e-16	0.658089	0.44	0.276	1.64914e-11	Cluster_1	Tmx3	2024-11-01
7.6513e-16	0.723883	0.37	0.221	1.67219e-11	Cluster_1	Cul4b	2024-11-01
9.00507e-16	1.10145	0.3	0.162	1.96806e-11	Cluster_1	Col7a1	2024-11-01
9.93139e-16	0.450196	0.708	0.567	2.1705e-11	Cluster_1	Purb	2024-11-01
1.05261e-15	0.991153	0.253	0.126	2.30048e-11	Cluster_1	Ror2	2024-11-01
1.09689e-15	1.06169	0.273	0.142	2.39725e-11	Cluster_1	Mrtfb	2024-11-01
1.10437e-15	0.849904	0.298	0.162	2.41359e-11	Cluster_1	Them4	2024-11-01
1.33109e-15	0.7365	0.428	0.272	2.90909e-11	Cluster_1	Ireb2	2024-11-01
1.36252e-15	0.692286	0.399	0.245	2.97778e-11	Cluster_1	Lgalsl	2024-11-01
1.49277e-15	0.772288	0.281	0.146	3.26245e-11	Cluster_1	Atp2b4	2024-11-01
1.66272e-15	0.573783	0.513	0.35	3.63387e-11	Cluster_1	Nptn	2024-11-01
2.87934e-15	0.748366	0.368	0.219	6.2928e-11	Cluster_1	Pts	2024-11-01
2.96441e-15	0.635927	0.48	0.331	6.47871e-11	Cluster_1	Zmiz1	2024-11-01
3.02852e-15	0.578796	0.535	0.378	6.61884e-11	Cluster_1	Ghitm	2024-11-01
3.16952e-15	0.974887	0.266	0.138	6.92698e-11	Cluster_1	Filip1l	2024-11-01
3.52529e-15	0.677385	0.548	0.393	7.70451e-11	Cluster_1	Col5a2	2024-11-01
3.76999e-15	0.57337	0.482	0.325	8.2393e-11	Cluster_1	Mrps35	2024-11-01
4.25865e-15	0.542576	0.265	0.134	9.30728e-11	Cluster_1	S100a13	2024-11-01
4.33311e-15	0.437679	0.626	0.46	9.47e-11	Cluster_1	Svbp	2024-11-01
5.08943e-15	0.428079	0.839	0.755	1.1123e-10	Cluster_1	Ndufb5	2024-11-01
5.42236e-15	0.54983	0.452	0.29	1.18506e-10	Cluster_1	Hbp1	2024-11-01
6.49087e-15	0.451545	0.538	0.382	1.41858e-10	Cluster_1	Syf2	2024-11-01
8.42637e-15	1.13772	0.254	0.134	1.84158e-10	Cluster_1	Flnb	2024-11-01
8.88043e-15	1.50979	0.358	0.225	1.94082e-10	Cluster_1	Hspb1	2024-11-01
8.9319e-15	0.641274	0.494	0.341	1.95207e-10	Cluster_1	Tcf20	2024-11-01
1.06271e-14	0.49643	0.826	0.679	2.32256e-10	Cluster_1	Aldoa	2024-11-01
1.13281e-14	0.644948	0.447	0.297	2.47576e-10	Cluster_1	Pdlim4	2024-11-01
1.15365e-14	0.351914	0.918	0.833	2.5213e-10	Cluster_1	Krt14	2024-11-01
1.22339e-14	0.643039	0.482	0.33	2.67373e-10	Cluster_1	Zmynd8	2024-11-01
1.37107e-14	0.852819	0.386	0.244	2.99647e-10	Cluster_1	Zdhhc20	2024-11-01
1.39102e-14	1.209	0.251	0.13	3.04007e-10	Cluster_1	Metap1d	2024-11-01
1.61004e-14	0.908855	0.287	0.155	3.51873e-10	Cluster_1	Snx1	2024-11-01
1.85724e-14	0.719229	0.437	0.293	4.05899e-10	Cluster_1	Erbin	2024-11-01
1.93914e-14	1.12881	0.265	0.143	4.23799e-10	Cluster_1	Fbrsl1	2024-11-01
2.25937e-14	0.443449	0.808	0.705	4.93786e-10	Cluster_1	Cald1	2024-11-01
2.27103e-14	0.850421	0.273	0.147	4.96334e-10	Cluster_1	Klf7	2024-11-01
2.27452e-14	0.5772	0.618	0.453	4.97096e-10	Cluster_1	Gm26917	2024-11-01
2.33556e-14	0.667163	0.541	0.389	5.10436e-10	Cluster_1	Atf7ip	2024-11-01
2.49812e-14	0.518134	0.497	0.342	5.45963e-10	Cluster_1	Psme2	2024-11-01
2.50658e-14	0.470367	0.573	0.43	5.47813e-10	Cluster_1	Kras	2024-11-01
2.60142e-14	0.584663	0.268	0.139	5.6854e-10	Cluster_1	Tpm2	2024-11-01
2.93443e-14	0.658722	0.519	0.369	6.41319e-10	Cluster_1	March7	2024-11-01
2.987e-14	0.911348	0.365	0.232	6.52808e-10	Cluster_1	Mapk6	2024-11-01
3.16102e-14	0.609269	0.425	0.275	6.9084e-10	Cluster_1	Kxd1	2024-11-01
3.38681e-14	0.726716	0.346	0.21	7.40187e-10	Cluster_1	Hibadh	2024-11-01
4.80588e-14	0.836056	0.262	0.138	1.05033e-09	Cluster_1	Magi1	2024-11-01
5.31167e-14	0.524025	0.585	0.432	1.16087e-09	Cluster_1	Zcchc7	2024-11-01
5.51862e-14	0.53398	0.633	0.475	1.20609e-09	Cluster_1	Clk1	2024-11-01
5.54622e-14	0.368606	0.613	0.462	1.21213e-09	Cluster_1	Srpk2	2024-11-01
6.34142e-14	0.487222	0.556	0.406	1.38592e-09	Cluster_1	Afdn	2024-11-01
6.50643e-14	0.888712	0.285	0.16	1.42198e-09	Cluster_1	Tob2	2024-11-01
7.28401e-14	0.478516	0.522	0.37	1.59192e-09	Cluster_1	Zfp148	2024-11-01
8.4099e-14	0.681162	0.364	0.225	1.83798e-09	Cluster_1	Ptpn14	2024-11-01
8.6033e-14	0.86943	0.313	0.182	1.88025e-09	Cluster_1	Brwd3	2024-11-01
8.91126e-14	0.74739	0.399	0.254	1.94756e-09	Cluster_1	Prss35	2024-11-01
1.05691e-13	0.358306	0.852	0.703	2.30988e-09	Cluster_1	Ttc3	2024-11-01
1.12681e-13	0.80995	0.327	0.194	2.46265e-09	Cluster_1	Exoc4	2024-11-01
1.14626e-13	0.856341	0.368	0.235	2.50515e-09	Cluster_1	Vcl	2024-11-01
1.26873e-13	0.358734	0.782	0.655	2.77282e-09	Cluster_1	Ube2b	2024-11-01
1.36549e-13	0.624788	0.396	0.255	2.98428e-09	Cluster_1	Upf1	2024-11-01
1.47116e-13	0.682994	0.434	0.286	3.21522e-09	Cluster_1	Epha4	2024-11-01
1.50109e-13	0.444149	0.658	0.53	3.28063e-09	Cluster_1	Psme1	2024-11-01
1.53492e-13	0.844068	0.285	0.157	3.35456e-09	Cluster_1	Limk2	2024-11-01
1.56355e-13	0.615252	0.32	0.184	3.41713e-09	Cluster_1	Lmo1	2024-11-01
1.62114e-13	0.313647	0.943	0.853	3.54301e-09	Cluster_1	Uqcr10	2024-11-01
1.64104e-13	0.26332	0.956	0.92	3.58649e-09	Cluster_1	Atp5l	2024-11-01
1.71968e-13	0.574726	0.564	0.42	3.75835e-09	Cluster_1	Ash1l	2024-11-01
1.77307e-13	0.687867	0.38	0.24	3.87503e-09	Cluster_1	Taf13	2024-11-01
1.78599e-13	0.661572	0.26	0.139	3.90328e-09	Cluster_1	Trps1	2024-11-01
1.8935e-13	0.785426	0.317	0.188	4.13825e-09	Cluster_1	Trp53bp2	2024-11-01
1.90224e-13	0.277046	0.985	0.959	4.15735e-09	Cluster_1	Cox8a	2024-11-01
1.95381e-13	0.593419	0.557	0.412	4.27005e-09	Cluster_1	Ap2a2	2024-11-01
1.97929e-13	0.603039	0.45	0.305	4.32573e-09	Cluster_1	Add1	2024-11-01
1.99828e-13	0.414653	0.608	0.452	4.36725e-09	Cluster_1	Vezf1	2024-11-01
2.08144e-13	0.548843	0.515	0.367	4.54899e-09	Cluster_1	Dync1h1	2024-11-01
2.12115e-13	0.6026	0.436	0.292	4.63578e-09	Cluster_1	Krcc1	2024-11-01
2.22942e-13	0.557804	0.471	0.332	4.87239e-09	Cluster_1	Dnmt3a	2024-11-01
2.43339e-13	0.694713	0.292	0.163	5.31818e-09	Cluster_1	Sult5a1	2024-11-01
2.5996e-13	0.623219	0.463	0.322	5.68142e-09	Cluster_1	Sod2	2024-11-01
2.66746e-13	0.967043	0.25	0.133	5.82974e-09	Cluster_1	Morc4	2024-11-01
2.72587e-13	0.342084	0.797	0.675	5.9574e-09	Cluster_1	Gabarap	2024-11-01
2.82191e-13	0.846767	0.332	0.202	6.16729e-09	Cluster_1	Utrn	2024-11-01
2.98166e-13	0.378851	0.75	0.574	6.51642e-09	Cluster_1	Meg3	2024-11-01
3.20763e-13	0.654246	0.379	0.24	7.01028e-09	Cluster_1	Sppl3	2024-11-01
3.2144e-13	0.391095	0.632	0.482	7.02506e-09	Cluster_1	Ddx17	2024-11-01
3.76175e-13	0.418338	0.635	0.486	8.22129e-09	Cluster_1	Btbd7	2024-11-01
4.09589e-13	0.552138	0.55	0.414	8.95156e-09	Cluster_1	Ezr	2024-11-01
4.46402e-13	0.846626	0.266	0.147	9.75611e-09	Cluster_1	Pakap.1	2024-11-01
4.49012e-13	0.601382	0.509	0.369	9.81316e-09	Cluster_1	Hectd1	2024-11-01
5.09674e-13	0.493994	0.395	0.25	1.11389e-08	Cluster_1	Acot1	2024-11-01
5.20193e-13	0.353301	0.338	0.198	1.13688e-08	Cluster_1	Cited2	2024-11-01
5.25728e-13	0.570626	0.447	0.304	1.14898e-08	Cluster_1	Lancl1	2024-11-01
5.70964e-13	0.855995	0.323	0.195	1.24784e-08	Cluster_1	Ecpas	2024-11-01
6.15727e-13	0.677329	0.344	0.213	1.34567e-08	Cluster_1	1700023F06Rik	2024-11-01
7.33998e-13	0.729018	0.306	0.176	1.60415e-08	Cluster_1	Pkp3	2024-11-01
8.24112e-13	0.547911	0.596	0.464	1.8011e-08	Cluster_1	Hadha	2024-11-01
8.48816e-13	0.503891	0.611	0.474	1.85509e-08	Cluster_1	Msi2	2024-11-01
1.02818e-12	0.488128	0.596	0.456	2.24708e-08	Cluster_1	Flna	2024-11-01
1.06753e-12	0.765562	0.396	0.259	2.33308e-08	Cluster_1	Maml3	2024-11-01
1.38106e-12	0.3863	0.599	0.45	3.01831e-08	Cluster_1	Map1lc3a	2024-11-01
1.40701e-12	0.911251	0.26	0.144	3.07502e-08	Cluster_1	Mindy1	2024-11-01
1.41249e-12	0.733349	0.346	0.213	3.087e-08	Cluster_1	Sqstm1	2024-11-01
1.53439e-12	0.478037	0.504	0.358	3.35341e-08	Cluster_1	Taok1	2024-11-01
1.55495e-12	0.512938	0.636	0.519	3.39834e-08	Cluster_1	Ppp3ca	2024-11-01
1.61741e-12	0.426167	0.442	0.297	3.53486e-08	Cluster_1	Rac3	2024-11-01
1.7716e-12	0.832966	0.368	0.237	3.87182e-08	Cluster_1	Lnpep	2024-11-01
1.88806e-12	0.70928	0.406	0.272	4.12636e-08	Cluster_1	Far1	2024-11-01
2.01409e-12	0.824528	0.383	0.251	4.40179e-08	Cluster_1	4932438A13Rik	2024-11-01
2.01423e-12	0.53162	0.485	0.343	4.40211e-08	Cluster_1	Idh3b	2024-11-01
2.05467e-12	0.568397	0.408	0.268	4.49049e-08	Cluster_1	Ech1	2024-11-01
2.07625e-12	0.797918	0.269	0.15	4.53763e-08	Cluster_1	Card19	2024-11-01
2.19584e-12	0.60612	0.557	0.441	4.799e-08	Cluster_1	Rbms1	2024-11-01
2.24711e-12	0.707497	0.298	0.175	4.91106e-08	Cluster_1	Agap3	2024-11-01
2.31879e-12	0.573865	0.349	0.216	5.06772e-08	Cluster_1	Fem1b	2024-11-01
2.44742e-12	0.909166	0.411	0.287	5.34884e-08	Cluster_1	Mpped2	2024-11-01
2.6609e-12	0.741589	0.301	0.177	5.81539e-08	Cluster_1	Atp13a2	2024-11-01
2.70575e-12	0.816651	0.313	0.189	5.91341e-08	Cluster_1	Exoc6b	2024-11-01
3.00637e-12	0.389976	0.741	0.608	6.57043e-08	Cluster_1	Top2b	2024-11-01
3.44188e-12	0.687157	0.379	0.248	7.52223e-08	Cluster_1	Ube2e2	2024-11-01
3.44939e-12	0.917202	0.256	0.144	7.53863e-08	Cluster_1	Cebpb	2024-11-01
3.51196e-12	0.859178	0.269	0.155	7.6754e-08	Cluster_1	Epb41l4a	2024-11-01
3.53473e-12	0.773619	0.332	0.206	7.72515e-08	Cluster_1	Nbeal1	2024-11-01
3.55718e-12	0.337873	0.76	0.614	7.77422e-08	Cluster_1	Luc7l2	2024-11-01
3.6218e-12	0.803492	0.257	0.144	7.91544e-08	Cluster_1	Rcor3	2024-11-01
3.98891e-12	0.819492	0.297	0.173	8.71775e-08	Cluster_1	Stim1	2024-11-01
4.17635e-12	0.690449	0.332	0.211	9.12741e-08	Cluster_1	Dnajc13	2024-11-01
4.4108e-12	0.617519	0.361	0.228	9.6398e-08	Cluster_1	Efna5	2024-11-01
4.46523e-12	0.605517	0.298	0.175	9.75875e-08	Cluster_1	Usp25	2024-11-01
4.59605e-12	0.927925	0.262	0.148	1.00447e-07	Cluster_1	Sec61a2	2024-11-01
4.72444e-12	0.356783	0.776	0.652	1.03253e-07	Cluster_1	Laptm4a	2024-11-01
4.86808e-12	0.323331	0.832	0.743	1.06392e-07	Cluster_1	Atp5g3	2024-11-01
5.10273e-12	0.70684	0.307	0.182	1.1152e-07	Cluster_1	Parm1	2024-11-01
5.48468e-12	0.691178	0.316	0.191	1.19868e-07	Cluster_1	Dtnbp1	2024-11-01
5.55852e-12	0.638765	0.314	0.191	1.21482e-07	Cluster_1	Stk26	2024-11-01
5.6176e-12	0.586226	0.383	0.251	1.22773e-07	Cluster_1	Slc25a36	2024-11-01
5.64446e-12	0.76181	0.294	0.173	1.2336e-07	Cluster_1	Pcyox1	2024-11-01
5.79255e-12	0.783351	0.33	0.204	1.26596e-07	Cluster_1	Arhgef19	2024-11-01
5.82371e-12	0.50711	0.339	0.206	1.27277e-07	Cluster_1	Gdi1	2024-11-01
5.85016e-12	0.524959	0.398	0.26	1.27855e-07	Cluster_1	Arl8b	2024-11-01
5.87762e-12	0.56653	0.487	0.351	1.28455e-07	Cluster_1	Kmt2a	2024-11-01
5.96826e-12	0.5764	0.5	0.374	1.30436e-07	Cluster_1	Bmpr2	2024-11-01
6.32014e-12	0.516296	0.516	0.38	1.38127e-07	Cluster_1	Ubn2	2024-11-01
6.85299e-12	0.62029	0.444	0.309	1.49772e-07	Cluster_1	Ccnl2	2024-11-01
7.30605e-12	0.515902	0.368	0.233	1.59674e-07	Cluster_1	Tax1bp3	2024-11-01
7.30625e-12	0.809892	0.307	0.188	1.59678e-07	Cluster_1	Tmcc1	2024-11-01
9.06781e-12	0.698621	0.287	0.169	1.98177e-07	Cluster_1	Sbf2	2024-11-01
9.253e-12	0.546626	0.333	0.206	2.02224e-07	Cluster_1	Katnbl1	2024-11-01
9.44643e-12	0.433598	0.512	0.374	2.06452e-07	Cluster_1	Rab11a	2024-11-01
9.45918e-12	0.60175	0.488	0.363	2.0673e-07	Cluster_1	Ubr5	2024-11-01
1.00859e-11	0.506798	0.48	0.34	2.20427e-07	Cluster_1	Pigp	2024-11-01
1.0244e-11	0.676648	0.329	0.207	2.23882e-07	Cluster_1	Macrod2	2024-11-01
1.06679e-11	0.256472	0.943	0.86	2.33148e-07	Cluster_1	Atp5d	2024-11-01
1.17472e-11	0.49044	0.522	0.393	2.56735e-07	Cluster_1	Oip5os1	2024-11-01
1.1874e-11	0.593538	0.354	0.225	2.59507e-07	Cluster_1	Ankra2	2024-11-01
1.25184e-11	0.250963	0.988	0.982	2.7359e-07	Cluster_1	Actg1	2024-11-01
1.2628e-11	0.826583	0.256	0.144	2.75985e-07	Cluster_1	Ncoa3	2024-11-01
1.28406e-11	0.438475	0.51	0.368	2.80632e-07	Cluster_1	Irf6	2024-11-01
1.28682e-11	0.760332	0.401	0.277	2.81236e-07	Cluster_1	Pds5b	2024-11-01
1.40446e-11	0.587357	0.494	0.36	3.06945e-07	Cluster_1	Arhgef12	2024-11-01
1.51113e-11	0.816684	0.326	0.204	3.30258e-07	Cluster_1	2300009A05Rik	2024-11-01
1.73744e-11	0.586368	0.442	0.308	3.79717e-07	Cluster_1	Mdm4	2024-11-01
1.77713e-11	0.459926	0.539	0.39	3.88392e-07	Cluster_1	Spag9	2024-11-01
1.90798e-11	0.823919	0.272	0.158	4.1699e-07	Cluster_1	Fbxl3	2024-11-01
1.95111e-11	0.666447	0.572	0.436	4.26415e-07	Cluster_1	Hspa1b	2024-11-01
2.18239e-11	0.406686	0.852	0.732	4.76961e-07	Cluster_1	Cst3	2024-11-01
2.36612e-11	0.865768	0.297	0.18	5.17116e-07	Cluster_1	Dleu2	2024-11-01
2.39891e-11	0.630611	0.333	0.211	5.24282e-07	Cluster_1	Tacc2	2024-11-01
2.48607e-11	0.265059	0.899	0.804	5.4333e-07	Cluster_1	Atp5a1	2024-11-01
2.70854e-11	0.572959	0.31	0.188	5.91951e-07	Cluster_1	Gpalpp1	2024-11-01
2.75044e-11	0.509225	0.608	0.471	6.01109e-07	Cluster_1	Tut4	2024-11-01
2.93705e-11	0.543588	0.335	0.207	6.41893e-07	Cluster_1	Slc2a1	2024-11-01
3.06513e-11	0.635047	0.348	0.223	6.69885e-07	Cluster_1	Pak1	2024-11-01
3.22994e-11	0.390698	0.515	0.375	7.05903e-07	Cluster_1	Ptprs	2024-11-01
3.31289e-11	0.309714	0.545	0.397	7.24032e-07	Cluster_1	Ppp2r5c	2024-11-01
3.53535e-11	0.636567	0.365	0.24	7.7265e-07	Cluster_1	Lpin2	2024-11-01
3.57915e-11	0.655068	0.417	0.289	7.82223e-07	Cluster_1	Svil	2024-11-01
3.58077e-11	0.623543	0.357	0.229	7.82578e-07	Cluster_1	Ate1	2024-11-01
3.84995e-11	0.592768	0.449	0.319	8.41407e-07	Cluster_1	Npepps	2024-11-01
3.8743e-11	0.599086	0.338	0.212	8.46728e-07	Cluster_1	Dennd6a	2024-11-01
4.03817e-11	0.737942	0.256	0.147	8.82543e-07	Cluster_1	Cuedc1	2024-11-01
4.19239e-11	0.708229	0.364	0.242	9.16246e-07	Cluster_1	Vegfa	2024-11-01
4.35542e-11	0.369537	0.487	0.343	9.51877e-07	Cluster_1	Ppp4r3b	2024-11-01
4.87256e-11	0.445796	0.474	0.342	1.0649e-06	Cluster_1	Ppp1r12a	2024-11-01
4.95412e-11	0.460742	0.594	0.446	1.08272e-06	Cluster_1	mt-Atp8	2024-11-01
5.10974e-11	0.2922	0.747	0.614	1.11673e-06	Cluster_1	Cyb5a	2024-11-01
5.1854e-11	0.641812	0.27	0.158	1.13327e-06	Cluster_1	Hspg2	2024-11-01
5.48138e-11	0.538876	0.51	0.393	1.19796e-06	Cluster_1	Rbpj	2024-11-01
5.48249e-11	0.556427	0.423	0.293	1.1982e-06	Cluster_1	Parl	2024-11-01
5.67806e-11	0.730321	0.317	0.198	1.24094e-06	Cluster_1	Tmem245	2024-11-01
5.73867e-11	0.483011	0.532	0.407	1.25419e-06	Cluster_1	Pdhb	2024-11-01
5.87344e-11	0.347396	0.775	0.664	1.28364e-06	Cluster_1	Clic1	2024-11-01
6.00567e-11	0.710424	0.282	0.17	1.31254e-06	Cluster_1	Map3k2	2024-11-01
6.18748e-11	0.295141	0.849	0.763	1.35227e-06	Cluster_1	Ndufa6	2024-11-01
6.21411e-11	0.490868	0.501	0.366	1.35809e-06	Cluster_1	Cdk12	2024-11-01
6.34741e-11	0.634529	0.39	0.268	1.38723e-06	Cluster_1	Pten	2024-11-01
6.58655e-11	0.700932	0.269	0.159	1.43949e-06	Cluster_1	Dcaf17	2024-11-01
7.30968e-11	0.480361	0.548	0.419	1.59753e-06	Cluster_1	Atp6v0b	2024-11-01
7.34461e-11	0.620185	0.327	0.208	1.60517e-06	Cluster_1	3830406C13Rik	2024-11-01
7.40079e-11	0.36484	0.898	0.825	1.61744e-06	Cluster_1	Dstn	2024-11-01
7.61648e-11	0.540177	0.478	0.349	1.66458e-06	Cluster_1	Rabgap1	2024-11-01
7.67057e-11	0.403296	0.569	0.433	1.6764e-06	Cluster_1	Pnkd	2024-11-01
8.08866e-11	0.513848	0.385	0.255	1.76778e-06	Cluster_1	Rchy1	2024-11-01
8.101e-11	0.349352	0.677	0.55	1.77047e-06	Cluster_1	Tmem234	2024-11-01
8.54524e-11	0.328462	0.629	0.479	1.86756e-06	Cluster_1	Cltc	2024-11-01
8.75679e-11	0.524221	0.482	0.352	1.9138e-06	Cluster_1	Rbfox2	2024-11-01
8.94445e-11	0.37156	0.509	0.372	1.95481e-06	Cluster_1	Uba1	2024-11-01
9.31867e-11	0.751856	0.316	0.198	2.03659e-06	Cluster_1	Sema5a	2024-11-01
9.36953e-11	0.40186	0.598	0.479	2.04771e-06	Cluster_1	Ryk	2024-11-01
9.38738e-11	0.489071	0.482	0.348	2.05161e-06	Cluster_1	Trpm7	2024-11-01
9.40627e-11	0.516795	0.408	0.277	2.05574e-06	Cluster_1	Chd8	2024-11-01
9.57796e-11	0.434587	0.548	0.422	2.09326e-06	Cluster_1	Usp46	2024-11-01
9.77128e-11	0.708323	0.262	0.152	2.13551e-06	Cluster_1	Shtn1	2024-11-01
9.88074e-11	0.482707	0.415	0.284	2.15944e-06	Cluster_1	Ormdl3	2024-11-01
1.04395e-10	0.565193	0.418	0.287	2.28156e-06	Cluster_1	Kdm2a	2024-11-01
1.08414e-10	0.568267	0.281	0.167	2.36939e-06	Cluster_1	Hist3h2a	2024-11-01
1.08808e-10	0.413772	0.472	0.335	2.37799e-06	Cluster_1	Elf2	2024-11-01
1.1057e-10	0.410328	0.529	0.395	2.4165e-06	Cluster_1	Cfl2	2024-11-01
1.13761e-10	0.59071	0.371	0.25	2.48624e-06	Cluster_1	Cep350	2024-11-01
1.16147e-10	0.706478	0.26	0.151	2.53839e-06	Cluster_1	Zhx1	2024-11-01
1.21355e-10	0.62989	0.333	0.212	2.65221e-06	Cluster_1	Nub1	2024-11-01
1.22571e-10	0.539293	0.371	0.245	2.67879e-06	Cluster_1	Ncor2	2024-11-01
1.24639e-10	0.375994	0.624	0.489	2.72398e-06	Cluster_1	Akap9	2024-11-01
1.3152e-10	0.784501	0.263	0.155	2.87438e-06	Cluster_1	Pld3	2024-11-01
1.3629e-10	0.561899	0.387	0.263	2.97862e-06	Cluster_1	Ldb1	2024-11-01
1.38489e-10	0.478733	0.44	0.308	3.02669e-06	Cluster_1	Snx2	2024-11-01
1.44343e-10	0.676315	0.385	0.265	3.15461e-06	Cluster_1	D630045J12Rik	2024-11-01
1.51808e-10	0.546275	0.335	0.213	3.31776e-06	Cluster_1	Nfia	2024-11-01
1.58643e-10	0.61473	0.275	0.165	3.46715e-06	Cluster_1	Sertad4	2024-11-01
1.5909e-10	0.515446	0.468	0.34	3.47691e-06	Cluster_1	Mtss1	2024-11-01
1.6249e-10	0.517195	0.484	0.347	3.55123e-06	Cluster_1	Ttc14	2024-11-01
1.65037e-10	0.551906	0.434	0.306	3.60689e-06	Cluster_1	Dag1	2024-11-01
1.75679e-10	0.706474	0.303	0.188	3.83946e-06	Cluster_1	Mfsd1	2024-11-01
1.82803e-10	0.646615	0.3	0.186	3.99515e-06	Cluster_1	Dlg5	2024-11-01
1.89946e-10	0.430139	0.458	0.324	4.15127e-06	Cluster_1	Abi1	2024-11-01
1.93693e-10	0.631286	0.386	0.268	4.23317e-06	Cluster_1	Pan3	2024-11-01
1.95852e-10	0.297372	0.731	0.591	4.28034e-06	Cluster_1	Ankrd11	2024-11-01
2.1291e-10	0.338526	0.73	0.631	4.65314e-06	Cluster_1	Rnf7	2024-11-01
2.15059e-10	0.323958	0.674	0.542	4.70012e-06	Cluster_1	Arid4b	2024-11-01
2.1605e-10	0.590519	0.288	0.176	4.72178e-06	Cluster_1	Sncaip	2024-11-01
2.16556e-10	0.285904	0.743	0.592	4.73283e-06	Cluster_1	Pafah1b1	2024-11-01
2.17637e-10	0.701443	0.253	0.148	4.75645e-06	Cluster_1	Cd99l2	2024-11-01
2.22537e-10	0.560099	0.478	0.357	4.86354e-06	Cluster_1	Wnk1	2024-11-01
2.25817e-10	0.505917	0.254	0.146	4.93523e-06	Cluster_1	Ulk1	2024-11-01
2.28593e-10	0.4755	0.461	0.327	4.9959e-06	Cluster_1	Mien1	2024-11-01
2.30417e-10	0.370406	0.539	0.4	5.03576e-06	Cluster_1	Trip12	2024-11-01
2.53847e-10	0.634052	0.288	0.177	5.54783e-06	Cluster_1	Myo10	2024-11-01
2.64603e-10	0.541414	0.346	0.227	5.78291e-06	Cluster_1	Sertad2	2024-11-01
2.75234e-10	0.293717	0.731	0.596	6.01523e-06	Cluster_1	Lamp1	2024-11-01
2.78088e-10	0.580113	0.444	0.312	6.07762e-06	Cluster_1	Pls3	2024-11-01
3.1116e-10	0.354897	0.56	0.42	6.8004e-06	Cluster_1	Zfand6	2024-11-01
3.28429e-10	0.529246	0.404	0.282	7.17781e-06	Cluster_1	Smad1	2024-11-01
3.41239e-10	0.47267	0.499	0.371	7.45778e-06	Cluster_1	Rab34	2024-11-01
3.47829e-10	0.615612	0.333	0.216	7.60181e-06	Cluster_1	Zmym5	2024-11-01
3.7023e-10	0.735852	0.297	0.187	8.09138e-06	Cluster_1	Igsf3	2024-11-01
3.72867e-10	0.553026	0.402	0.276	8.14902e-06	Cluster_1	Ndufs1	2024-11-01
3.88526e-10	0.442556	0.607	0.487	8.49124e-06	Cluster_1	Tia1	2024-11-01
3.93576e-10	0.58195	0.379	0.257	8.60161e-06	Cluster_1	Col17a1	2024-11-01
4.04114e-10	0.272165	0.902	0.842	8.8319e-06	Cluster_1	Slc25a3	2024-11-01
4.05242e-10	0.366977	0.636	0.492	8.85656e-06	Cluster_1	Bptf	2024-11-01
4.14136e-10	0.692875	0.36	0.244	9.05095e-06	Cluster_1	Ino80d	2024-11-01
4.19924e-10	0.320684	0.778	0.656	9.17745e-06	Cluster_1	Bzw2	2024-11-01
4.33479e-10	0.481509	0.395	0.276	9.47368e-06	Cluster_1	Zkscan3	2024-11-01
4.36559e-10	0.584195	0.406	0.286	9.54101e-06	Cluster_1	Gtf3c1	2024-11-01
4.39524e-10	0.335428	0.626	0.503	9.60581e-06	Cluster_1	Gpatch8	2024-11-01
4.4112e-10	0.305378	0.548	0.414	9.64068e-06	Cluster_1	Atp6v1d	2024-11-01
4.43334e-10	0.596545	0.38	0.261	9.68906e-06	Cluster_1	Tnpo3	2024-11-01
4.46116e-10	0.527561	0.332	0.216	9.74987e-06	Cluster_1	Gpcpd1	2024-11-01
4.69415e-10	0.514248	0.269	0.162	1.02591e-05	Cluster_1	Sh3bp5	2024-11-01
4.82506e-10	0.301965	0.613	0.475	1.05452e-05	Cluster_1	Golim4	2024-11-01
4.90866e-10	0.593682	0.288	0.178	1.07279e-05	Cluster_1	Gli1	2024-11-01
4.94661e-10	0.784217	0.306	0.194	1.08108e-05	Cluster_1	Birc2	2024-11-01
5.08314e-10	0.535612	0.377	0.255	1.11092e-05	Cluster_1	Mob1b	2024-11-01
5.30828e-10	0.266935	0.718	0.589	1.16012e-05	Cluster_1	Ndufs4	2024-11-01
5.35349e-10	0.338204	0.604	0.473	1.17e-05	Cluster_1	Celf2	2024-11-01
5.38348e-10	0.482355	0.547	0.416	1.17656e-05	Cluster_1	Myh10	2024-11-01
5.39036e-10	0.542855	0.339	0.224	1.17806e-05	Cluster_1	Med13l	2024-11-01
5.50814e-10	0.469808	0.491	0.356	1.2038e-05	Cluster_1	Oga	2024-11-01
5.5978e-10	0.436975	0.349	0.23	1.2234e-05	Cluster_1	Tmem65	2024-11-01
5.89939e-10	0.37656	0.623	0.501	1.28931e-05	Cluster_1	Rsf1	2024-11-01
6.27178e-10	0.486737	0.263	0.157	1.3707e-05	Cluster_1	Gsto1	2024-11-01
6.28266e-10	0.874978	0.254	0.154	1.37307e-05	Cluster_1	Retreg1	2024-11-01
6.3379e-10	0.60965	0.308	0.194	1.38515e-05	Cluster_1	C1qtnf4	2024-11-01
6.63036e-10	0.427766	0.532	0.409	1.44906e-05	Cluster_1	Rock2	2024-11-01
6.70198e-10	0.648755	0.348	0.231	1.46472e-05	Cluster_1	Dynlt3	2024-11-01
6.71646e-10	0.307634	0.686	0.56	1.46788e-05	Cluster_1	Cstb	2024-11-01
6.78655e-10	0.597131	0.275	0.165	1.4832e-05	Cluster_1	Ginm1	2024-11-01
6.79636e-10	0.380043	0.654	0.536	1.48535e-05	Cluster_1	Eml4	2024-11-01
7.27352e-10	0.728209	0.294	0.185	1.58963e-05	Cluster_1	Sos1	2024-11-01
7.64366e-10	0.352508	0.589	0.463	1.67052e-05	Cluster_1	Rbbp6	2024-11-01
7.65813e-10	0.471613	0.437	0.307	1.67368e-05	Cluster_1	Trip11	2024-11-01
7.78531e-10	0.446139	0.301	0.188	1.70148e-05	Cluster_1	Nipsnap2	2024-11-01
7.91677e-10	0.32194	0.668	0.557	1.73021e-05	Cluster_1	Ndufa10	2024-11-01
8.33888e-10	0.280538	0.573	0.435	1.82246e-05	Cluster_1	Hist3h2ba	2024-11-01
8.43825e-10	0.362278	0.376	0.25	1.84418e-05	Cluster_1	Acyp1	2024-11-01
8.55865e-10	0.357956	0.608	0.477	1.87049e-05	Cluster_1	Sptbn1	2024-11-01
9.47671e-10	0.601163	0.326	0.215	2.07114e-05	Cluster_1	Tmem179b	2024-11-01
9.83985e-10	0.577338	0.316	0.206	2.1505e-05	Cluster_1	Ncoa2	2024-11-01
9.92915e-10	0.608747	0.308	0.199	2.17002e-05	Cluster_1	Rev3l	2024-11-01
1.01708e-09	0.471182	0.499	0.381	2.22283e-05	Cluster_1	Myh9	2024-11-01
1.06416e-09	0.340912	0.607	0.478	2.32572e-05	Cluster_1	Arpc1a	2024-11-01
1.08929e-09	0.434751	0.437	0.316	2.38064e-05	Cluster_1	Sdha	2024-11-01
1.10279e-09	0.477839	0.313	0.199	2.41015e-05	Cluster_1	Setd7	2024-11-01
1.13671e-09	0.349005	0.56	0.417	2.48428e-05	Cluster_1	Vgll4	2024-11-01
1.1514e-09	0.66308	0.355	0.237	2.51639e-05	Cluster_1	Hipk2	2024-11-01
1.15229e-09	0.362427	0.5	0.372	2.51833e-05	Cluster_1	Cdc42se1	2024-11-01
1.19384e-09	0.534877	0.513	0.4	2.60914e-05	Cluster_1	Ankrd17	2024-11-01
1.20603e-09	0.44135	0.428	0.299	2.63577e-05	Cluster_1	Rb1cc1	2024-11-01
1.21317e-09	0.43597	0.449	0.322	2.65138e-05	Cluster_1	Twf1	2024-11-01
1.22385e-09	0.351032	0.583	0.458	2.67472e-05	Cluster_1	Kmt2e	2024-11-01
1.22599e-09	0.682911	0.361	0.243	2.67939e-05	Cluster_1	Abcd3	2024-11-01
1.24065e-09	0.403875	0.276	0.169	2.71145e-05	Cluster_1	Stx4a	2024-11-01
1.4674e-09	0.429196	0.513	0.393	3.207e-05	Cluster_1	Chic2	2024-11-01
1.54119e-09	0.668521	0.263	0.161	3.36828e-05	Cluster_1	L3mbtl3	2024-11-01
1.78457e-09	0.588051	0.253	0.154	3.90017e-05	Cluster_1	AW549877	2024-11-01
1.84134e-09	0.339919	0.542	0.412	4.02424e-05	Cluster_1	Psap	2024-11-01
1.94899e-09	0.419919	0.472	0.347	4.25952e-05	Cluster_1	Golga4	2024-11-01
2.04354e-09	0.569415	0.371	0.256	4.46615e-05	Cluster_1	Dlat	2024-11-01
2.04947e-09	0.360105	0.361	0.241	4.47911e-05	Cluster_1	Dync1li1	2024-11-01
2.14079e-09	0.290238	0.637	0.506	4.67871e-05	Cluster_1	Chmp5	2024-11-01
2.35763e-09	0.496737	0.323	0.211	5.15259e-05	Cluster_1	Stam2	2024-11-01
2.3764e-09	0.657322	0.298	0.19	5.19361e-05	Cluster_1	Col5a1	2024-11-01
2.51415e-09	0.518741	0.288	0.18	5.49467e-05	Cluster_1	Oxa1l	2024-11-01
2.53518e-09	0.440201	0.43	0.31	5.54064e-05	Cluster_1	Fcho2	2024-11-01
2.54629e-09	0.532558	0.307	0.197	5.56491e-05	Cluster_1	Mafg	2024-11-01
2.59573e-09	0.60251	0.43	0.315	5.67297e-05	Cluster_1	Sppl2a	2024-11-01
2.68449e-09	0.411116	0.386	0.265	5.86695e-05	Cluster_1	Mxi1	2024-11-01
2.68857e-09	0.278578	0.735	0.594	5.87586e-05	Cluster_1	Tmem59	2024-11-01
2.88291e-09	0.607915	0.26	0.162	6.30061e-05	Cluster_1	Rhot1	2024-11-01
2.89487e-09	0.634007	0.284	0.179	6.32673e-05	Cluster_1	Cldn6	2024-11-01
2.97982e-09	0.382846	0.595	0.485	6.5124e-05	Cluster_1	Ube3a	2024-11-01
2.98543e-09	0.528119	0.304	0.199	6.52465e-05	Cluster_1	Dnase2a	2024-11-01
3.17818e-09	0.60849	0.27	0.169	6.94592e-05	Cluster_1	Pbx2	2024-11-01
3.24391e-09	0.627086	0.411	0.298	7.08956e-05	Cluster_1	Pcmtd1	2024-11-01
3.251e-09	0.8533	0.265	0.167	7.10505e-05	Cluster_1	Ptpn13	2024-11-01
3.37456e-09	0.410262	0.539	0.416	7.37509e-05	Cluster_1	Eif4a2	2024-11-01
3.37805e-09	0.852398	0.251	0.153	7.38273e-05	Cluster_1	Kdm3a	2024-11-01
3.46839e-09	0.295021	0.854	0.759	7.58016e-05	Cluster_1	Ndufb2	2024-11-01
3.47246e-09	0.346018	0.561	0.433	7.58905e-05	Cluster_1	Zmynd11	2024-11-01
3.51023e-09	0.576193	0.357	0.243	7.67161e-05	Cluster_1	Ypel3	2024-11-01
3.56855e-09	0.519286	0.401	0.278	7.79906e-05	Cluster_1	Yipf4	2024-11-01
3.81658e-09	0.294504	0.526	0.403	8.34113e-05	Cluster_1	Mapk1	2024-11-01
3.81696e-09	0.326006	0.648	0.517	8.34196e-05	Cluster_1	Dsg2	2024-11-01
4.21986e-09	0.537547	0.368	0.255	9.2225e-05	Cluster_1	Ide	2024-11-01
4.23768e-09	0.587319	0.3	0.192	9.26144e-05	Cluster_1	Tmem131	2024-11-01
4.24326e-09	1.02196	0.431	0.335	9.27364e-05	Cluster_1	Csrp2	2024-11-01
4.33052e-09	0.72968	0.322	0.22	9.46436e-05	Cluster_1	Ddi2	2024-11-01
4.33306e-09	0.442342	0.382	0.267	9.46991e-05	Cluster_1	Cep164	2024-11-01
4.38883e-09	0.408278	0.281	0.174	9.59178e-05	Cluster_1	Vasp	2024-11-01
4.51372e-09	0.671782	0.322	0.213	9.86474e-05	Cluster_1	Plin3	2024-11-01
4.61061e-09	0.621967	0.311	0.202	0.000100765	Cluster_1	Pcnx	2024-11-01
4.65275e-09	0.574703	0.338	0.227	0.000101686	Cluster_1	Ldlrap1	2024-11-01
4.67158e-09	0.38308	0.304	0.194	0.000102097	Cluster_1	Zfp318	2024-11-01
4.73172e-09	0.631498	0.272	0.172	0.000103412	Cluster_1	Wipf2	2024-11-01
5.12313e-09	0.396484	0.411	0.291	0.000111966	Cluster_1	Slk	2024-11-01
5.16481e-09	0.719471	0.322	0.216	0.000112877	Cluster_1	Cd44	2024-11-01
5.22908e-09	0.279188	0.841	0.762	0.000114282	Cluster_1	Cox7a2l	2024-11-01
5.36274e-09	0.383831	0.45	0.326	0.000117203	Cluster_1	Tut7	2024-11-01
5.52879e-09	0.688074	0.279	0.178	0.000120832	Cluster_1	Nfkb1	2024-11-01
5.69234e-09	0.58539	0.298	0.192	0.000124406	Cluster_1	Agpat3	2024-11-01
5.83421e-09	0.531424	0.351	0.241	0.000127507	Cluster_1	Ston2	2024-11-01
6.03583e-09	0.484235	0.38	0.27	0.000131913	Cluster_1	Xiap	2024-11-01
6.14274e-09	0.664192	0.266	0.164	0.000134249	Cluster_1	Amn1	2024-11-01
6.34395e-09	0.403408	0.471	0.349	0.000138647	Cluster_1	Asap1	2024-11-01
6.44017e-09	0.328455	0.361	0.246	0.00014075	Cluster_1	Kmt5b	2024-11-01
6.47807e-09	0.578372	0.265	0.167	0.000141578	Cluster_1	Dvl3	2024-11-01
6.53079e-09	0.525021	0.268	0.167	0.00014273	Cluster_1	Klf3	2024-11-01
6.78867e-09	0.663701	0.316	0.207	0.000148366	Cluster_1	Trio	2024-11-01
7.14889e-09	0.479388	0.487	0.371	0.000156239	Cluster_1	Upf2	2024-11-01
7.31513e-09	0.25276	0.904	0.825	0.000159872	Cluster_1	Atp5o	2024-11-01
7.45182e-09	0.407886	0.364	0.252	0.00016286	Cluster_1	Ubxn7	2024-11-01
7.88246e-09	0.645433	0.297	0.192	0.000172271	Cluster_1	Kansl3	2024-11-01
7.89096e-09	0.444473	0.478	0.359	0.000172457	Cluster_1	Ndfip2	2024-11-01
7.97605e-09	0.53269	0.404	0.295	0.000174317	Cluster_1	Zmym2	2024-11-01
7.97994e-09	0.493697	0.285	0.18	0.000174401	Cluster_1	Maf1	2024-11-01
8.31393e-09	0.344639	0.58	0.461	0.000181701	Cluster_1	Wac	2024-11-01
8.48591e-09	0.290899	0.436	0.312	0.00018546	Cluster_1	Map1b	2024-11-01
9.49419e-09	0.446119	0.352	0.244	0.000207496	Cluster_1	Tle3	2024-11-01
9.90835e-09	0.683311	0.275	0.175	0.000216547	Cluster_1	Zbtb44	2024-11-01
1.00273e-08	0.670706	0.637	0.571	0.000219147	Cluster_1	Sms	2024-11-01
1.01294e-08	0.543205	0.327	0.222	0.000221379	Cluster_1	Arl5b	2024-11-01
1.01467e-08	0.38036	0.389	0.273	0.000221756	Cluster_1	Uchl1	2024-11-01
1.04972e-08	0.430571	0.379	0.273	0.000229417	Cluster_1	Cab39	2024-11-01
1.06884e-08	0.353383	0.262	0.159	0.000233594	Cluster_1	Sh3bp1	2024-11-01
1.1095e-08	0.3971	0.33	0.221	0.000242481	Cluster_1	Smim19	2024-11-01
1.13243e-08	0.501396	0.428	0.314	0.000247492	Cluster_1	Resf1	2024-11-01
1.16917e-08	0.495051	0.358	0.246	0.000255523	Cluster_1	Ythdf3	2024-11-01
1.18771e-08	0.70377	0.282	0.184	0.000259575	Cluster_1	Mpp7	2024-11-01
1.18808e-08	0.32606	0.547	0.426	0.000259655	Cluster_1	Rtn3	2024-11-01
1.19616e-08	0.504291	0.437	0.322	0.000261422	Cluster_1	Hs2st1	2024-11-01
1.27293e-08	0.270608	0.551	0.426	0.000278199	Cluster_1	Churc1	2024-11-01
1.28969e-08	0.334305	0.661	0.548	0.000281862	Cluster_1	Nsd1	2024-11-01
1.34454e-08	0.382548	0.303	0.196	0.000293849	Cluster_1	Relch	2024-11-01
1.36429e-08	0.41449	0.613	0.506	0.000298166	Cluster_1	Tulp4	2024-11-01
1.36807e-08	0.543351	0.306	0.198	0.000298992	Cluster_1	Lats1	2024-11-01
1.37903e-08	0.292327	0.627	0.496	0.000301387	Cluster_1	Myl12b	2024-11-01
1.41304e-08	0.34687	0.561	0.442	0.000308821	Cluster_1	Mrpl24	2024-11-01
1.45351e-08	0.5672	0.317	0.211	0.000317665	Cluster_1	Tsc22d2	2024-11-01
1.46683e-08	0.675251	0.423	0.314	0.000320575	Cluster_1	Egr1	2024-11-01
1.53179e-08	0.415292	0.294	0.191	0.000334774	Cluster_1	Dhrs1	2024-11-01
1.56499e-08	0.372935	0.582	0.465	0.000342027	Cluster_1	Nipbl	2024-11-01
1.61036e-08	0.400784	0.477	0.361	0.000351944	Cluster_1	Ist1	2024-11-01
1.65702e-08	0.506021	0.395	0.287	0.000362142	Cluster_1	Gigyf2	2024-11-01
1.72412e-08	0.453766	0.278	0.179	0.000376807	Cluster_1	Tbc1d20	2024-11-01
1.82371e-08	0.273274	0.642	0.531	0.000398572	Cluster_1	Cox14	2024-11-01
1.85486e-08	0.617348	0.333	0.228	0.00040538	Cluster_1	Dmxl1	2024-11-01
1.87907e-08	0.468807	0.259	0.164	0.000410671	Cluster_1	Brox	2024-11-01
1.94796e-08	1.1503	0.376	0.272	0.000425726	Cluster_1	Dcn	2024-11-01
2.00292e-08	0.607353	0.411	0.301	0.000437738	Cluster_1	Mia3	2024-11-01
2.00405e-08	0.478145	0.408	0.293	0.000437984	Cluster_1	Usp47	2024-11-01
2.00531e-08	0.264267	0.415	0.297	0.000438261	Cluster_1	Mocs2	2024-11-01
2.03945e-08	0.574768	0.269	0.169	0.000445722	Cluster_1	Car2	2024-11-01
2.03965e-08	0.532532	0.354	0.246	0.000445765	Cluster_1	Dync1li2	2024-11-01
2.11001e-08	0.512134	0.342	0.237	0.000461143	Cluster_1	Phf20	2024-11-01
2.11011e-08	0.401822	0.379	0.263	0.000461164	Cluster_1	Kmt2c	2024-11-01
2.1267e-08	0.564777	0.306	0.206	0.000464791	Cluster_1	Synrg	2024-11-01
2.13762e-08	0.599687	0.365	0.256	0.000467177	Cluster_1	Vps13a	2024-11-01
2.18169e-08	0.587352	0.3	0.197	0.000476808	Cluster_1	Wipi2	2024-11-01
2.52611e-08	0.551036	0.332	0.229	0.000552081	Cluster_1	Ubr2	2024-11-01
2.54342e-08	0.512556	0.386	0.277	0.000555865	Cluster_1	Msl1	2024-11-01
2.56418e-08	0.402023	0.488	0.389	0.0005604	Cluster_1	Mbd2	2024-11-01
2.64767e-08	0.547117	0.317	0.218	0.000578648	Cluster_1	Phf21a	2024-11-01
2.65298e-08	0.253318	0.561	0.432	0.000579809	Cluster_1	Scp2	2024-11-01
2.95453e-08	0.306636	0.496	0.379	0.000645713	Cluster_1	Zmym4	2024-11-01
2.97251e-08	0.256663	0.668	0.536	0.000649642	Cluster_1	Hmg20b	2024-11-01
2.99202e-08	0.577177	0.335	0.231	0.000653907	Cluster_1	Plec	2024-11-01
3.00904e-08	0.423065	0.363	0.251	0.000657625	Cluster_1	Uqcc3	2024-11-01
3.02461e-08	0.332212	0.383	0.271	0.000661028	Cluster_1	Lamtor3	2024-11-01
3.02868e-08	0.34129	0.404	0.287	0.000661918	Cluster_1	Yap1	2024-11-01
3.06239e-08	0.585378	0.329	0.226	0.000669286	Cluster_1	Trim35	2024-11-01
3.13324e-08	0.431089	0.297	0.197	0.000684769	Cluster_1	N4bp1	2024-11-01
3.18772e-08	0.448213	0.268	0.17	0.000696676	Cluster_1	Shprh	2024-11-01
3.34858e-08	0.478013	0.409	0.298	0.000731833	Cluster_1	Syne2	2024-11-01
3.37073e-08	0.331311	0.589	0.474	0.000736673	Cluster_1	Cxadr	2024-11-01
3.62499e-08	0.52187	0.303	0.2	0.000792241	Cluster_1	Usp33	2024-11-01
3.85176e-08	0.572404	0.385	0.275	0.000841803	Cluster_1	Ccnt2	2024-11-01
3.92616e-08	0.323556	0.558	0.44	0.000858061	Cluster_1	R3hdm2	2024-11-01
3.94905e-08	0.490653	0.272	0.176	0.000863065	Cluster_1	Narf	2024-11-01
4.01618e-08	0.361264	0.624	0.513	0.000877736	Cluster_1	Senp6	2024-11-01
4.0351e-08	0.310031	0.49	0.377	0.00088187	Cluster_1	Dcaf8	2024-11-01
4.07145e-08	0.465233	0.323	0.22	0.000889815	Cluster_1	Nr2c2	2024-11-01
4.09746e-08	0.325668	0.496	0.385	0.000895501	Cluster_1	Lamtor4	2024-11-01
4.24543e-08	0.261663	0.798	0.668	0.00092784	Cluster_1	Ktn1	2024-11-01
4.33971e-08	0.36671	0.61	0.505	0.000948444	Cluster_1	Reep5	2024-11-01
4.49222e-08	0.606914	0.351	0.248	0.000981774	Cluster_1	F2r	2024-11-01
4.56976e-08	0.25044	0.531	0.402	0.00099872	Cluster_1	Rabac1	2024-11-01
4.63342e-08	0.253772	0.706	0.577	0.00101263	Cluster_1	Ndufv3	2024-11-01
4.75558e-08	0.411795	0.26	0.163	0.00103933	Cluster_1	Ap1b1	2024-11-01
4.78217e-08	0.351675	0.339	0.23	0.00104514	Cluster_1	Rnf5	2024-11-01
4.96399e-08	0.633912	0.268	0.171	0.00108488	Cluster_1	Atg14	2024-11-01
5.14147e-08	0.517066	0.276	0.178	0.00112367	Cluster_1	Ankrd13c	2024-11-01
5.24744e-08	0.416772	0.268	0.172	0.00114683	Cluster_1	Grhl2	2024-11-01
5.29048e-08	0.427872	0.266	0.169	0.00115623	Cluster_1	Fam91a1	2024-11-01
5.40397e-08	0.423744	0.507	0.396	0.00118104	Cluster_1	Mkln1	2024-11-01
5.41666e-08	0.555929	0.374	0.268	0.00118381	Cluster_1	Lrrcc1	2024-11-01
5.4351e-08	0.428539	0.664	0.55	0.00118784	Cluster_1	Tgfb2	2024-11-01
5.89935e-08	0.306933	0.7	0.594	0.0012893	Cluster_1	Ddx6	2024-11-01
5.97871e-08	0.636037	0.266	0.173	0.00130665	Cluster_1	Dapk3	2024-11-01
6.07907e-08	0.368451	0.339	0.232	0.00132858	Cluster_1	Rab21	2024-11-01
6.16395e-08	0.645673	0.268	0.175	0.00134713	Cluster_1	Dancr	2024-11-01
6.19777e-08	0.612939	0.291	0.194	0.00135452	Cluster_1	Dnm2	2024-11-01
6.35355e-08	0.544954	0.27	0.173	0.00138857	Cluster_1	Miga1	2024-11-01
6.36988e-08	0.445651	0.335	0.228	0.00139214	Cluster_1	Pcmtd2	2024-11-01
6.45424e-08	0.288036	0.58	0.458	0.00141057	Cluster_1	Prdx5	2024-11-01
6.46765e-08	0.521784	0.254	0.162	0.00141351	Cluster_1	Ccdc91	2024-11-01
6.48246e-08	0.435611	0.291	0.191	0.00141674	Cluster_1	Cplane1	2024-11-01
6.48537e-08	0.612747	0.32	0.221	0.00141738	Cluster_1	Ccnt1	2024-11-01
6.5255e-08	0.482897	0.363	0.255	0.00142615	Cluster_1	Bad	2024-11-01
6.57788e-08	0.330888	0.344	0.238	0.0014376	Cluster_1	Poldip3	2024-11-01
6.88019e-08	0.29745	0.434	0.324	0.00150367	Cluster_1	Msantd4	2024-11-01
7.0705e-08	0.317631	0.52	0.392	0.00154526	Cluster_1	Amotl1	2024-11-01
7.17473e-08	0.420401	0.289	0.191	0.00156804	Cluster_1	Kdsr	2024-11-01
7.28197e-08	0.609477	0.364	0.259	0.00159148	Cluster_1	Arfgef1	2024-11-01
7.28525e-08	0.41675	0.406	0.295	0.00159219	Cluster_1	Raf1	2024-11-01
7.47807e-08	0.435348	0.443	0.331	0.00163433	Cluster_1	Atxn2	2024-11-01
7.7336e-08	0.285821	0.683	0.584	0.00169018	Cluster_1	Vamp8	2024-11-01
8.00601e-08	0.385778	0.528	0.425	0.00174971	Cluster_1	Mat2a	2024-11-01
8.19491e-08	0.607595	0.38	0.28	0.001791	Cluster_1	Itgb5	2024-11-01
8.31629e-08	0.643616	0.319	0.219	0.00181753	Cluster_1	Pggt1b	2024-11-01
8.36109e-08	0.491547	0.329	0.226	0.00182732	Cluster_1	Casd1	2024-11-01
8.61833e-08	0.626009	0.346	0.249	0.00188354	Cluster_1	Braf	2024-11-01
8.68838e-08	0.452348	0.402	0.299	0.00189884	Cluster_1	Arl5a	2024-11-01
8.70195e-08	0.460649	0.456	0.344	0.00190181	Cluster_1	Glg1	2024-11-01
9.03951e-08	0.386692	0.401	0.294	0.00197558	Cluster_1	Rps6kb1	2024-11-01
9.08926e-08	0.450266	0.412	0.305	0.00198646	Cluster_1	Zfp445	2024-11-01
9.10745e-08	0.550081	0.263	0.17	0.00199043	Cluster_1	Serinc3	2024-11-01
9.12096e-08	0.488303	0.412	0.305	0.00199339	Cluster_1	Slc3a2	2024-11-01
9.22147e-08	0.257975	0.383	0.269	0.00201535	Cluster_1	Hspb11	2024-11-01
9.38272e-08	0.53705	0.259	0.168	0.00205059	Cluster_1	Cog5	2024-11-01
9.48921e-08	0.626178	0.319	0.217	0.00207387	Cluster_1	Virma	2024-11-01
9.51062e-08	0.409104	0.414	0.305	0.00207855	Cluster_1	Wdr26	2024-11-01
9.64165e-08	0.424699	0.499	0.39	0.00210718	Cluster_1	Timm44	2024-11-01
9.71147e-08	0.412776	0.329	0.229	0.00212244	Cluster_1	Atp6v1a	2024-11-01
9.87933e-08	0.444274	0.373	0.26	0.00215913	Cluster_1	Atp11b	2024-11-01
9.88142e-08	0.417817	0.446	0.336	0.00215958	Cluster_1	Ptpra	2024-11-01
1.00694e-07	0.315065	0.522	0.405	0.00220067	Cluster_1	Usp3	2024-11-01
1.07888e-07	0.394545	0.263	0.168	0.0023579	Cluster_1	Snapin	2024-11-01
1.08667e-07	0.668731	0.251	0.161	0.00237491	Cluster_1	Zfp516	2024-11-01
1.09366e-07	0.536686	0.357	0.253	0.0023902	Cluster_1	Cyhr1	2024-11-01
1.09451e-07	0.548091	0.323	0.227	0.00239205	Cluster_1	Spty2d1	2024-11-01
1.12059e-07	0.363436	0.463	0.349	0.00244906	Cluster_1	Naxe	2024-11-01
1.13994e-07	0.426618	0.418	0.312	0.00249133	Cluster_1	Ctr9	2024-11-01
1.16217e-07	0.287353	0.561	0.443	0.00253992	Cluster_1	Wapl	2024-11-01
1.16722e-07	0.374658	0.317	0.213	0.00255096	Cluster_1	Por	2024-11-01
1.18974e-07	0.487592	0.364	0.261	0.00260018	Cluster_1	Jarid2	2024-11-01
1.19447e-07	0.710866	0.25	0.162	0.00261051	Cluster_1	Zbtb33	2024-11-01
1.21487e-07	0.55038	0.303	0.206	0.0026551	Cluster_1	Opa1	2024-11-01
1.22229e-07	0.437767	0.275	0.18	0.00267131	Cluster_1	B4galt1	2024-11-01
1.25611e-07	0.694996	0.444	0.34	0.00274523	Cluster_1	Gadd45g	2024-11-01
1.30964e-07	0.296473	0.468	0.351	0.00286221	Cluster_1	Slc25a11	2024-11-01
1.35274e-07	0.348697	0.297	0.198	0.00295642	Cluster_1	Ift52	2024-11-01
1.39418e-07	0.314333	0.613	0.515	0.00304697	Cluster_1	N4bp2l2	2024-11-01
1.41094e-07	0.4273	0.294	0.198	0.0030836	Cluster_1	Taf2	2024-11-01
1.41875e-07	0.544621	0.298	0.202	0.00310068	Cluster_1	Mark2	2024-11-01
1.42155e-07	0.390015	0.3	0.201	0.0031068	Cluster_1	Nbr1	2024-11-01
1.50601e-07	0.679056	0.316	0.216	0.00329138	Cluster_1	Itfg1	2024-11-01
1.51621e-07	0.353769	0.474	0.364	0.00331368	Cluster_1	Ahcyl1	2024-11-01
1.52865e-07	0.27612	0.545	0.434	0.00334087	Cluster_1	Aldh2	2024-11-01
1.57036e-07	0.281847	0.531	0.41	0.00343202	Cluster_1	Slc25a17	2024-11-01
1.60996e-07	0.320268	0.288	0.189	0.00351857	Cluster_1	Sh3pxd2a	2024-11-01
1.62461e-07	0.6149	0.268	0.177	0.00355059	Cluster_1	Cbx6	2024-11-01
1.66663e-07	0.275205	0.624	0.502	0.00364242	Cluster_1	Ccar1	2024-11-01
1.67419e-07	0.316893	0.414	0.305	0.00365894	Cluster_1	Tasor	2024-11-01
1.72096e-07	0.496869	0.376	0.271	0.00376116	Cluster_1	Map3k1	2024-11-01
1.77395e-07	0.284619	0.314	0.213	0.00387697	Cluster_1	Arpc1b	2024-11-01
1.83441e-07	0.633229	0.316	0.223	0.00400911	Cluster_1	Tjp1	2024-11-01
1.87009e-07	0.274314	0.651	0.544	0.00408708	Cluster_1	Uqcrc2	2024-11-01
1.89003e-07	0.334239	0.379	0.277	0.00413066	Cluster_1	Sdc1	2024-11-01
1.92339e-07	0.511873	0.294	0.2	0.00420357	Cluster_1	2510002D24Rik	2024-11-01
1.94578e-07	0.47349	0.259	0.168	0.0042525	Cluster_1	Afg3l2	2024-11-01
1.97765e-07	0.48618	0.292	0.197	0.00432214	Cluster_1	Sik3	2024-11-01
2.02798e-07	0.507306	0.265	0.175	0.00443214	Cluster_1	Camsap1	2024-11-01
2.05319e-07	0.437651	0.437	0.335	0.00448726	Cluster_1	Bcl10	2024-11-01
2.09583e-07	0.556299	0.333	0.233	0.00458044	Cluster_1	Rwdd4a	2024-11-01
2.10519e-07	0.464678	0.3	0.204	0.00460088	Cluster_1	Zyg11b	2024-11-01
2.14182e-07	0.488562	0.279	0.185	0.00468094	Cluster_1	Tmx4	2024-11-01
2.17648e-07	0.470583	0.281	0.186	0.00475669	Cluster_1	Chmp1b	2024-11-01
2.17684e-07	0.466848	0.33	0.232	0.00475748	Cluster_1	Ppm1b	2024-11-01
2.19433e-07	0.599349	0.287	0.195	0.00479571	Cluster_1	Vps37a	2024-11-01
2.23318e-07	0.308446	0.446	0.338	0.00488061	Cluster_1	Vegfb	2024-11-01
2.26004e-07	0.645577	0.349	0.256	0.00493932	Cluster_1	Rictor	2024-11-01
2.2687e-07	0.288446	0.289	0.191	0.00495825	Cluster_1	Zfp26	2024-11-01
2.28906e-07	0.300618	0.605	0.504	0.00500273	Cluster_1	Id2	2024-11-01
2.3085e-07	0.509161	0.25	0.159	0.00504522	Cluster_1	Dnajb4	2024-11-01
2.30987e-07	0.457525	0.268	0.177	0.00504822	Cluster_1	Traf3	2024-11-01
2.32565e-07	0.610437	0.301	0.206	0.0050827	Cluster_1	Nectin1	2024-11-01
2.35223e-07	0.425366	0.455	0.344	0.0051408	Cluster_1	Smg6	2024-11-01
2.40571e-07	0.265672	0.474	0.356	0.00525768	Cluster_1	Btg3	2024-11-01
2.42803e-07	0.39529	0.43	0.321	0.00530647	Cluster_1	Ctnnd1	2024-11-01
2.43461e-07	0.277899	0.497	0.378	0.00532085	Cluster_1	Brd4	2024-11-01
2.4732e-07	0.576655	0.263	0.174	0.00540517	Cluster_1	Arhgap12	2024-11-01
2.48313e-07	0.447334	0.361	0.259	0.00542687	Cluster_1	Ammecr1	2024-11-01
2.62936e-07	0.303254	0.566	0.453	0.00574646	Cluster_1	Thoc2	2024-11-01
2.70672e-07	0.267008	0.576	0.449	0.00591553	Cluster_1	Nfe2l1	2024-11-01
2.83707e-07	0.261406	0.583	0.46	0.00620042	Cluster_1	Tln1	2024-11-01
2.8437e-07	0.332031	0.387	0.281	0.0062149	Cluster_1	Ppfia1	2024-11-01
2.85767e-07	0.489964	0.311	0.214	0.00624545	Cluster_1	Yaf2	2024-11-01
2.95734e-07	0.666169	0.355	0.262	0.00646327	Cluster_1	Lmo7	2024-11-01
3.01309e-07	0.389306	0.49	0.381	0.00658511	Cluster_1	Ndufaf8	2024-11-01
3.02972e-07	0.35122	0.48	0.375	0.00662145	Cluster_1	Zc3h14	2024-11-01
3.11692e-07	0.501925	0.254	0.166	0.00681203	Cluster_1	Usp40	2024-11-01
3.20668e-07	0.27913	0.686	0.582	0.0070082	Cluster_1	Tcf25	2024-11-01
3.23661e-07	0.461459	0.339	0.238	0.0070736	Cluster_1	Phtf1	2024-11-01
3.35932e-07	0.324439	0.608	0.504	0.0073418	Cluster_1	Ralbp1	2024-11-01
3.44298e-07	0.522905	0.386	0.285	0.00752462	Cluster_1	Rc3h2	2024-11-01
3.54428e-07	0.321281	0.316	0.22	0.00774602	Cluster_1	Ogdh	2024-11-01
3.59115e-07	0.512373	0.263	0.172	0.00784845	Cluster_1	Krtcap3	2024-11-01
3.83552e-07	0.296144	0.478	0.368	0.00838254	Cluster_1	Vps35	2024-11-01
3.89648e-07	0.672577	0.281	0.192	0.00851575	Cluster_1	Fam171a2	2024-11-01
3.97405e-07	0.470819	0.263	0.171	0.00868528	Cluster_1	Ppp1r12b	2024-11-01
4.07727e-07	0.617984	0.26	0.17	0.00891087	Cluster_1	Tex264	2024-11-01
4.27033e-07	0.520017	0.26	0.172	0.00933281	Cluster_1	Otud4	2024-11-01
4.30313e-07	0.507893	0.346	0.249	0.00940449	Cluster_1	Pphln1	2024-11-01
4.36905e-07	0.385864	0.386	0.286	0.00954856	Cluster_1	Rybp	2024-11-01
4.41992e-07	0.532671	0.262	0.174	0.00965973	Cluster_1	Epb41l2	2024-11-01
4.49571e-07	0.321329	0.458	0.349	0.00982538	Cluster_1	Cspp1	2024-11-01
4.49686e-07	0.499803	0.322	0.224	0.00982789	Cluster_1	Zfp608	2024-11-01
4.5344e-07	0.258064	0.325	0.226	0.00990993	Cluster_1	Stx5a	2024-11-01
4.59926e-07	0.524079	0.281	0.189	0.0100517	Cluster_1	Mtif2	2024-11-01
4.80563e-07	0.550716	0.257	0.17	0.0105027	Cluster_1	Ankib1	2024-11-01
4.94326e-07	0.382517	0.471	0.367	0.0108035	Cluster_1	Tlk1	2024-11-01
5.23941e-07	0.425686	0.32	0.228	0.0114507	Cluster_1	Cyth3	2024-11-01
5.24789e-07	0.416382	0.329	0.232	0.0114693	Cluster_1	Epc1	2024-11-01
5.25432e-07	0.720372	0.314	0.225	0.0114833	Cluster_1	Myo18a	2024-11-01
5.323e-07	0.343297	0.415	0.305	0.0116334	Cluster_1	Zfp329	2024-11-01
5.40906e-07	0.346242	0.349	0.25	0.0118215	Cluster_1	Dock1	2024-11-01
5.79492e-07	0.572538	0.374	0.278	0.0126648	Cluster_1	Neo1	2024-11-01
5.92782e-07	0.671872	0.26	0.176	0.0129553	Cluster_1	Bdh1	2024-11-01
5.93613e-07	0.353829	0.488	0.376	0.0129734	Cluster_1	Ccdc47	2024-11-01
6.02251e-07	0.479941	0.349	0.252	0.0131622	Cluster_1	Smg1	2024-11-01
6.05387e-07	0.313679	0.383	0.286	0.0132307	Cluster_1	Gls	2024-11-01
6.17653e-07	0.475307	0.32	0.225	0.0134988	Cluster_1	4632427E13Rik	2024-11-01
6.20387e-07	0.390656	0.352	0.257	0.0135586	Cluster_1	Dnajc5	2024-11-01
6.27078e-07	0.540295	0.288	0.198	0.0137048	Cluster_1	Nkapd1	2024-11-01
6.2936e-07	0.650087	0.262	0.176	0.0137547	Cluster_1	Ppp2r3a	2024-11-01
6.37303e-07	0.270879	0.481	0.365	0.0139283	Cluster_1	Zfp260	2024-11-01
6.43284e-07	0.252853	0.582	0.476	0.014059	Cluster_1	Birc6	2024-11-01
6.4453e-07	0.331091	0.276	0.185	0.0140862	Cluster_1	Lxn	2024-11-01
6.47027e-07	0.402882	0.436	0.328	0.0141408	Cluster_1	Serinc1	2024-11-01
6.47434e-07	0.352172	0.481	0.378	0.0141497	Cluster_1	Sdhd	2024-11-01
6.70886e-07	0.470702	0.453	0.363	0.0146622	Cluster_1	Tnrc6b	2024-11-01
6.71193e-07	0.512364	0.298	0.207	0.0146689	Cluster_1	Plekha1	2024-11-01
6.77789e-07	0.516493	0.598	0.516	0.0148131	Cluster_1	Gpc3	2024-11-01
7.0647e-07	0.335316	0.478	0.376	0.0154399	Cluster_1	Phf3	2024-11-01
7.10759e-07	0.354645	0.275	0.184	0.0155336	Cluster_1	Cdk6	2024-11-01
7.28436e-07	0.339691	0.507	0.406	0.01592	Cluster_1	Sbno1	2024-11-01
7.32809e-07	0.439581	0.314	0.22	0.0160155	Cluster_1	Usp8	2024-11-01
7.41404e-07	0.53476	0.292	0.201	0.0162034	Cluster_1	Cpd	2024-11-01
7.44757e-07	0.358723	0.39	0.291	0.0162767	Cluster_1	Nsd3	2024-11-01
7.47858e-07	0.502879	0.281	0.188	0.0163444	Cluster_1	Capn2	2024-11-01
7.59266e-07	0.380063	0.37	0.275	0.0165938	Cluster_1	Pard6g	2024-11-01
7.64661e-07	0.324509	0.368	0.271	0.0167117	Cluster_1	Pdcd6ip	2024-11-01
7.64887e-07	0.521019	0.266	0.176	0.0167166	Cluster_1	Ubr3	2024-11-01
7.81546e-07	0.36477	0.348	0.247	0.0170807	Cluster_1	Zfx	2024-11-01
7.96056e-07	0.520657	0.297	0.207	0.0173978	Cluster_1	Spen	2024-11-01
7.96538e-07	0.399593	0.279	0.189	0.0174083	Cluster_1	Tsr3	2024-11-01
8.09281e-07	0.27433	0.518	0.413	0.0176868	Cluster_1	Actr2	2024-11-01
8.16628e-07	0.588665	0.282	0.193	0.0178474	Cluster_1	Washc2	2024-11-01
8.23472e-07	0.320108	0.427	0.323	0.017997	Cluster_1	Numa1	2024-11-01
8.41153e-07	0.360026	0.351	0.249	0.0183834	Cluster_1	Pnpla8	2024-11-01
8.52319e-07	0.371544	0.344	0.241	0.0186274	Cluster_1	Rbm33	2024-11-01
8.78205e-07	0.38161	0.319	0.225	0.0191932	Cluster_1	Gon4l	2024-11-01
8.79719e-07	0.344492	0.471	0.373	0.0192263	Cluster_1	Tpd52	2024-11-01
9.39542e-07	0.369158	0.525	0.423	0.0205337	Cluster_1	Col4a1	2024-11-01
9.39729e-07	0.269101	0.417	0.312	0.0205378	Cluster_1	Tbl1x	2024-11-01
9.54165e-07	0.270594	0.323	0.224	0.0208533	Cluster_1	Zbtb1	2024-11-01
9.73521e-07	0.383904	0.365	0.273	0.0212763	Cluster_1	Vta1	2024-11-01
9.77859e-07	0.420772	0.301	0.207	0.0213711	Cluster_1	Tmed5	2024-11-01
1.00115e-06	0.496894	0.292	0.203	0.0218801	Cluster_1	Stambp	2024-11-01
1.00894e-06	0.265891	0.692	0.584	0.0220504	Cluster_1	Uqcrfs1	2024-11-01
1.01405e-06	0.580509	0.323	0.231	0.0221621	Cluster_1	mt-Nd6	2024-11-01
1.07277e-06	0.334061	0.399	0.298	0.0234454	Cluster_1	Rnaset2a	2024-11-01
1.08808e-06	0.255675	0.253	0.166	0.0237799	Cluster_1	Rnf6	2024-11-01
1.09542e-06	0.457576	0.358	0.262	0.0239404	Cluster_1	Mysm1	2024-11-01
1.14555e-06	0.4859	0.336	0.244	0.025036	Cluster_1	Ddrgk1	2024-11-01
1.16762e-06	0.309222	0.349	0.249	0.0255183	Cluster_1	Ahi1	2024-11-01
1.20615e-06	0.484919	0.348	0.252	0.0263603	Cluster_1	Aebp2	2024-11-01
1.22172e-06	0.436706	0.344	0.248	0.0267007	Cluster_1	Kif1b	2024-11-01
1.2281e-06	0.271071	0.526	0.425	0.0268401	Cluster_1	Hadh	2024-11-01
1.22943e-06	0.337539	0.276	0.189	0.0268692	Cluster_1	Gripap1	2024-11-01
1.24517e-06	0.308836	0.522	0.418	0.0272133	Cluster_1	Setd5	2024-11-01
1.24538e-06	0.40834	0.404	0.303	0.0272177	Cluster_1	Herc1	2024-11-01
1.25303e-06	0.497987	0.253	0.17	0.0273849	Cluster_1	Elk4	2024-11-01
1.2748e-06	0.329402	0.468	0.37	0.0278607	Cluster_1	Wdr45b	2024-11-01
1.28061e-06	0.464266	0.266	0.181	0.0279877	Cluster_1	Stard7	2024-11-01
1.32365e-06	0.371176	0.3	0.211	0.0289284	Cluster_1	Ccdc6	2024-11-01
1.35114e-06	0.285102	0.399	0.297	0.0295291	Cluster_1	Fam168b	2024-11-01
1.37983e-06	0.305467	0.421	0.317	0.0301562	Cluster_1	Gpbp1l1	2024-11-01
1.39596e-06	0.27487	0.351	0.253	0.0305087	Cluster_1	Acaa1a	2024-11-01
1.39806e-06	0.418926	0.389	0.29	0.0305546	Cluster_1	Mga	2024-11-01
1.42137e-06	0.419914	0.329	0.239	0.031064	Cluster_1	Srcap	2024-11-01
1.43987e-06	0.382732	0.442	0.336	0.0314684	Cluster_1	Paxbp1	2024-11-01
1.45113e-06	0.521111	0.313	0.226	0.0317145	Cluster_1	Ralgapa1	2024-11-01
1.46464e-06	0.276411	0.551	0.445	0.0320096	Cluster_1	Srek1ip1	2024-11-01
1.48085e-06	0.312134	0.507	0.406	0.032364	Cluster_1	Mycbp2	2024-11-01
1.55145e-06	0.272849	0.55	0.454	0.0339069	Cluster_1	Rest	2024-11-01
1.58194e-06	0.516216	0.278	0.187	0.0345734	Cluster_1	Pick1	2024-11-01
1.58298e-06	0.475514	0.27	0.184	0.034596	Cluster_1	Zfp950	2024-11-01
1.59717e-06	0.291446	0.591	0.498	0.0349062	Cluster_1	Vps36	2024-11-01
1.60122e-06	0.310908	0.265	0.178	0.0349947	Cluster_1	Ints7	2024-11-01
1.66757e-06	0.395234	0.262	0.175	0.0364447	Cluster_1	Atl3	2024-11-01
1.67394e-06	0.392974	0.383	0.29	0.0365839	Cluster_1	Impad1	2024-11-01
1.68856e-06	0.436047	0.38	0.284	0.0369035	Cluster_1	Pard3	2024-11-01
1.71762e-06	0.420009	0.333	0.235	0.0375387	Cluster_1	Rsu1	2024-11-01
1.75491e-06	0.456813	0.284	0.196	0.0383536	Cluster_1	Efnb1	2024-11-01
1.77625e-06	0.441837	0.259	0.173	0.03882	Cluster_1	Crtc3	2024-11-01
1.779e-06	0.396907	0.469	0.371	0.03888	Cluster_1	Atp2b1	2024-11-01
1.78639e-06	0.450003	0.354	0.261	0.0390416	Cluster_1	Cdc37l1	2024-11-01
1.7935e-06	0.629422	0.287	0.2	0.0391969	Cluster_1	Dlg1	2024-11-01
1.87932e-06	0.324115	0.395	0.293	0.0410724	Cluster_1	Krit1	2024-11-01
1.93345e-06	0.250132	0.311	0.217	0.0422556	Cluster_1	Rab11fip2	2024-11-01
1.94656e-06	0.473205	0.329	0.238	0.042542	Cluster_1	Stx16	2024-11-01
1.98677e-06	0.28789	0.281	0.194	0.0434209	Cluster_1	Zfp64	2024-11-01
1.99192e-06	0.3292	0.427	0.327	0.0435334	Cluster_1	Nufip2	2024-11-01
2.00335e-06	0.515177	0.36	0.271	0.0437833	Cluster_1	Helz	2024-11-01
2.02271e-06	0.369665	0.316	0.228	0.0442064	Cluster_1	Trp53bp1	2024-11-01
2.11595e-06	0.350539	0.412	0.318	0.0462441	Cluster_1	Gapvd1	2024-11-01
2.12241e-06	0.394228	0.275	0.187	0.0463854	Cluster_1	Pdlim5	2024-11-01
2.14156e-06	0.387615	0.425	0.325	0.0468039	Cluster_1	Tm9sf4	2024-11-01
2.15065e-06	0.326606	0.412	0.311	0.0470024	Cluster_1	Pnrc2	2024-11-01
2.15894e-06	0.256184	0.503	0.403	0.0471836	Cluster_1	Prrc2b	2024-11-01
2.1669e-06	0.491336	0.269	0.183	0.0473576	Cluster_1	Arhgef1	2024-11-01
2.25374e-06	0.551125	0.289	0.204	0.0492556	Cluster_1	Scai	2024-11-01
2.30302e-06	0.633429	0.266	0.185	0.0503326	Cluster_1	Ric1	2024-11-01
2.49372e-06	0.312345	0.338	0.242	0.0545003	Cluster_1	Dcp2	2024-11-01
2.56558e-06	0.442851	0.26	0.176	0.0560706	Cluster_1	Vps53	2024-11-01
2.56696e-06	0.334746	0.409	0.311	0.0561008	Cluster_1	Ggnbp2	2024-11-01
2.5672e-06	0.284261	0.506	0.405	0.0561063	Cluster_1	Stag2	2024-11-01
2.57225e-06	0.4	0.444	0.354	0.0562166	Cluster_1	Cd59a	2024-11-01
2.57987e-06	0.352577	0.371	0.274	0.056383	Cluster_1	Senp7	2024-11-01
2.61371e-06	0.259167	0.605	0.489	0.0571226	Cluster_1	Zfp36l1	2024-11-01
2.62333e-06	0.368981	0.303	0.215	0.0573328	Cluster_1	Pdk1	2024-11-01
2.63453e-06	0.394453	0.389	0.293	0.0575777	Cluster_1	Brwd1	2024-11-01
2.77282e-06	0.472646	0.339	0.251	0.0605999	Cluster_1	Ap3b1	2024-11-01
2.77291e-06	0.453123	0.395	0.302	0.060602	Cluster_1	Wsb1	2024-11-01
2.91211e-06	0.475391	0.333	0.24	0.0636442	Cluster_1	Thap2	2024-11-01
2.9377e-06	0.461838	0.367	0.272	0.0642035	Cluster_1	Tmem70	2024-11-01
2.98041e-06	0.378411	0.39	0.294	0.0651369	Cluster_1	Fermt1	2024-11-01
3.18306e-06	0.338479	0.256	0.172	0.0695658	Cluster_1	Nek6	2024-11-01
3.25057e-06	0.278379	0.284	0.196	0.0710411	Cluster_1	Uba6	2024-11-01
3.26933e-06	0.615423	0.478	0.383	0.0714512	Cluster_1	Fos	2024-11-01
3.34892e-06	0.466174	0.304	0.217	0.0731905	Cluster_1	Araf	2024-11-01
3.34995e-06	0.357211	0.411	0.315	0.0732132	Cluster_1	Fibp	2024-11-01
3.38944e-06	0.292222	0.484	0.383	0.0740763	Cluster_1	Ntan1	2024-11-01
3.55649e-06	0.294899	0.401	0.304	0.0777272	Cluster_1	Ep300	2024-11-01
3.62844e-06	0.441864	0.365	0.276	0.0792996	Cluster_1	Angel2	2024-11-01
3.66885e-06	0.255489	0.408	0.308	0.0801827	Cluster_1	Epb41	2024-11-01
3.70807e-06	0.363405	0.289	0.204	0.0810399	Cluster_1	Nudt9	2024-11-01
3.86868e-06	0.459181	0.256	0.175	0.0845499	Cluster_1	Zfyve16	2024-11-01
4.01896e-06	0.387491	0.447	0.358	0.0878344	Cluster_1	Naxd	2024-11-01
4.09582e-06	0.333359	0.335	0.242	0.0895141	Cluster_1	Wdr60	2024-11-01
4.27992e-06	0.296337	0.355	0.267	0.0935377	Cluster_1	Rasa2	2024-11-01
4.30359e-06	0.278394	0.45	0.348	0.0940549	Cluster_1	Hook3	2024-11-01
4.32554e-06	0.294822	0.289	0.202	0.0945346	Cluster_1	Ift88	2024-11-01
4.63114e-06	0.322026	0.288	0.198	0.101213	Cluster_1	Lpar6	2024-11-01
4.65497e-06	0.351181	0.379	0.287	0.101734	Cluster_1	Igf2bp3	2024-11-01
4.71837e-06	0.472519	0.266	0.184	0.10312	Cluster_1	Degs1	2024-11-01
4.76962e-06	0.361561	0.325	0.238	0.10424	Cluster_1	Azi2	2024-11-01
4.78023e-06	0.270323	0.456	0.359	0.104472	Cluster_1	Gatad2b	2024-11-01
4.89011e-06	0.50098	0.265	0.183	0.106873	Cluster_1	Acadsb	2024-11-01
4.94528e-06	0.25521	0.444	0.347	0.108079	Cluster_1	Trim33	2024-11-01
5.08994e-06	0.366176	0.284	0.197	0.111241	Cluster_1	Nfyc	2024-11-01
5.11801e-06	0.472746	0.327	0.244	0.111854	Cluster_1	Fam193a	2024-11-01
5.27482e-06	0.287694	0.564	0.473	0.115281	Cluster_1	Cnn3	2024-11-01
5.28415e-06	0.263973	0.405	0.308	0.115485	Cluster_1	0610009B22Rik	2024-11-01
5.34294e-06	0.273321	0.456	0.356	0.11677	Cluster_1	Chd2	2024-11-01
5.3465e-06	0.306899	0.251	0.173	0.116848	Cluster_1	Efr3a	2024-11-01
5.55097e-06	0.324966	0.279	0.195	0.121317	Cluster_1	Cyb5r4	2024-11-01
5.73126e-06	0.389623	0.363	0.276	0.125257	Cluster_1	Cttn	2024-11-01
5.75178e-06	0.262552	0.573	0.476	0.125705	Cluster_1	Zfp292	2024-11-01
5.76287e-06	0.428641	0.313	0.226	0.125947	Cluster_1	Marf1	2024-11-01
5.76526e-06	0.32136	0.329	0.239	0.126	Cluster_1	Stx12	2024-11-01
6.31002e-06	0.32111	0.257	0.177	0.137905	Cluster_1	Cpne1	2024-11-01
6.36975e-06	0.402342	0.284	0.197	0.139211	Cluster_1	Dnajb1	2024-11-01
6.54071e-06	0.362108	0.289	0.202	0.142947	Cluster_1	Gse1	2024-11-01
6.54121e-06	0.436035	0.3	0.215	0.142958	Cluster_1	Spg7	2024-11-01
6.54876e-06	0.26787	0.401	0.309	0.143123	Cluster_1	Trappc3	2024-11-01
6.5918e-06	0.385867	0.456	0.363	0.144064	Cluster_1	Larp4	2024-11-01
6.63304e-06	0.291844	0.285	0.201	0.144965	Cluster_1	Ankrd40	2024-11-01
6.82394e-06	0.368732	0.425	0.332	0.149137	Cluster_1	Cop1	2024-11-01
7.34939e-06	0.403268	0.288	0.203	0.160621	Cluster_1	Tubgcp5	2024-11-01
7.37672e-06	0.363144	0.278	0.194	0.161218	Cluster_1	Prkra	2024-11-01
7.44383e-06	0.459532	0.472	0.385	0.162685	Cluster_1	Tab2	2024-11-01
7.6254e-06	0.258267	0.31	0.223	0.166653	Cluster_1	Sirt2	2024-11-01
7.72424e-06	0.301043	0.257	0.177	0.168813	Cluster_1	Kdm4a	2024-11-01
7.74789e-06	0.259968	0.5	0.398	0.16933	Cluster_1	Baz2b	2024-11-01
7.79311e-06	0.289813	0.374	0.282	0.170318	Cluster_1	Smarcc2	2024-11-01
7.88995e-06	0.258959	0.31	0.221	0.172435	Cluster_1	Arid1b	2024-11-01
8.01458e-06	0.259934	0.425	0.333	0.175159	Cluster_1	Mark3	2024-11-01
8.02469e-06	0.286591	0.436	0.34	0.17538	Cluster_1	Ppfibp1	2024-11-01
8.05828e-06	0.384811	0.303	0.215	0.176114	Cluster_1	Slc30a9	2024-11-01
8.06628e-06	0.344725	0.368	0.282	0.176288	Cluster_1	Smad5	2024-11-01
8.17605e-06	0.402167	0.358	0.271	0.178687	Cluster_1	Bdp1	2024-11-01
8.79698e-06	0.516169	0.251	0.176	0.192258	Cluster_1	Limd1	2024-11-01
8.91428e-06	0.287162	0.374	0.284	0.194822	Cluster_1	Slc6a6	2024-11-01
9.03899e-06	0.405843	0.297	0.213	0.197547	Cluster_1	Cmtm3	2024-11-01
9.06417e-06	0.434812	0.349	0.262	0.198097	Cluster_1	Cd47	2024-11-01
9.3174e-06	0.258046	0.301	0.216	0.203632	Cluster_1	Lars2	2024-11-01
9.61988e-06	0.286235	0.414	0.318	0.210242	Cluster_1	Mib1	2024-11-01
9.72249e-06	0.373134	0.352	0.264	0.212485	Cluster_1	Tcaf1	2024-11-01
1.02985e-05	0.393256	0.344	0.254	0.225075	Cluster_1	Lrpap1	2024-11-01
1.06126e-05	0.262695	0.385	0.292	0.231939	Cluster_1	Fdx1	2024-11-01
1.06638e-05	0.582818	0.257	0.18	0.233058	Cluster_1	Git2	2024-11-01
1.07502e-05	0.271917	0.765	0.674	0.234946	Cluster_1	Ralgps2	2024-11-01
1.07512e-05	0.29834	0.411	0.315	0.234966	Cluster_1	Gtf2f1	2024-11-01
1.07589e-05	0.42617	0.294	0.213	0.235135	Cluster_1	Letm1	2024-11-01
1.07723e-05	0.288742	0.493	0.39	0.235428	Cluster_1	Fmc1	2024-11-01
1.09391e-05	0.273823	0.273	0.194	0.239074	Cluster_1	Ap3m1	2024-11-01
1.11724e-05	0.376372	0.326	0.243	0.244173	Cluster_1	Ccny	2024-11-01
1.1279e-05	0.325296	0.446	0.351	0.246503	Cluster_1	Agpat5	2024-11-01
1.1349e-05	0.300845	0.528	0.432	0.248031	Cluster_1	Camta1	2024-11-01
1.14079e-05	0.420933	0.333	0.248	0.24932	Cluster_1	Casp6	2024-11-01
1.1475e-05	0.400548	0.306	0.22	0.250786	Cluster_1	Ggps1	2024-11-01
1.17977e-05	0.300257	0.395	0.302	0.257839	Cluster_1	Rnf11	2024-11-01
1.19473e-05	0.309069	0.462	0.364	0.261108	Cluster_1	Supt5	2024-11-01
1.212e-05	0.68136	0.25	0.175	0.264883	Cluster_1	Tgfbr1	2024-11-01
1.2693e-05	0.460127	0.301	0.222	0.277407	Cluster_1	Csnk1g1	2024-11-01
1.27855e-05	0.287364	0.39	0.303	0.279428	Cluster_1	Tnpo1	2024-11-01
1.28579e-05	0.452991	0.273	0.193	0.281009	Cluster_1	Bmt2	2024-11-01
1.30444e-05	0.317791	0.26	0.182	0.285086	Cluster_1	Socs4	2024-11-01
1.30821e-05	0.340901	0.342	0.26	0.285909	Cluster_1	Trrap	2024-11-01
1.31596e-05	0.573818	0.265	0.187	0.287602	Cluster_1	Fam210a	2024-11-01
1.38209e-05	0.259419	0.401	0.307	0.302057	Cluster_1	Tprgl	2024-11-01
1.41926e-05	0.479976	0.254	0.177	0.31018	Cluster_1	Ttc19	2024-11-01
1.46006e-05	0.272675	0.423	0.329	0.319097	Cluster_1	Lztfl1	2024-11-01
1.54367e-05	0.293636	0.38	0.289	0.337369	Cluster_1	Lrrfip2	2024-11-01
1.57592e-05	0.296216	0.471	0.376	0.344416	Cluster_1	Jak1	2024-11-01
1.60201e-05	0.291083	0.396	0.307	0.350119	Cluster_1	Med13	2024-11-01
1.6357e-05	0.34128	0.26	0.183	0.357483	Cluster_1	Samd4b	2024-11-01
1.66853e-05	0.310412	0.363	0.279	0.364658	Cluster_1	Tbl1xr1	2024-11-01
1.67659e-05	0.314706	0.335	0.25	0.366419	Cluster_1	Emc2	2024-11-01
1.67832e-05	0.449883	0.253	0.177	0.366796	Cluster_1	Tmem259	2024-11-01
1.73142e-05	0.383489	0.282	0.201	0.378401	Cluster_1	Crebzf	2024-11-01
1.73285e-05	0.384881	0.389	0.305	0.378714	Cluster_1	Lrp6	2024-11-01
1.79707e-05	0.310907	0.272	0.195	0.392751	Cluster_1	Ubl3	2024-11-01
1.87571e-05	0.379243	0.37	0.281	0.409936	Cluster_1	Atad1	2024-11-01
1.88631e-05	0.35528	0.26	0.181	0.412253	Cluster_1	Mfsd14a	2024-11-01
1.94928e-05	0.291436	0.292	0.209	0.426015	Cluster_1	Sp1	2024-11-01
1.94947e-05	0.36798	0.313	0.231	0.426057	Cluster_1	Fbxo11	2024-11-01
2.00696e-05	0.254789	0.326	0.242	0.438621	Cluster_1	Senp5	2024-11-01
2.05355e-05	0.429373	0.268	0.189	0.448802	Cluster_1	Fam172a	2024-11-01
2.0538e-05	0.349016	0.262	0.184	0.448859	Cluster_1	Zfp532	2024-11-01
2.06584e-05	0.269183	0.446	0.352	0.451489	Cluster_1	Naa35	2024-11-01
2.08105e-05	0.261367	0.436	0.34	0.454814	Cluster_1	Capg	2024-11-01
2.14422e-05	0.422685	0.418	0.331	0.468619	Cluster_1	Xrn1	2024-11-01
2.1707e-05	0.380932	0.301	0.223	0.474406	Cluster_1	Herc2	2024-11-01
2.3232e-05	0.291023	0.409	0.319	0.507736	Cluster_1	Rab24	2024-11-01
2.39482e-05	0.455994	0.284	0.207	0.523388	Cluster_1	Rab3gap1	2024-11-01
2.41969e-05	0.345263	0.295	0.214	0.528823	Cluster_1	Gtf3c2	2024-11-01
2.42762e-05	0.339069	0.475	0.392	0.530556	Cluster_1	Zfp280d	2024-11-01
2.43346e-05	0.379783	0.308	0.227	0.531833	Cluster_1	Safb2	2024-11-01
2.49251e-05	0.376665	0.278	0.202	0.544739	Cluster_1	Pcnt	2024-11-01
2.53291e-05	0.279377	0.402	0.313	0.553566	Cluster_1	Eci2	2024-11-01
2.53669e-05	0.359504	0.345	0.261	0.554394	Cluster_1	Secisbp2l	2024-11-01
2.67662e-05	0.333627	0.289	0.208	0.584975	Cluster_1	Chfr	2024-11-01
2.67939e-05	0.492147	0.251	0.18	0.585581	Cluster_1	Lonp2	2024-11-01
2.70384e-05	0.301144	0.316	0.233	0.590924	Cluster_1	Ccnd3	2024-11-01
2.75067e-05	0.433222	0.351	0.269	0.601159	Cluster_1	Ermp1	2024-11-01
2.76245e-05	0.251988	0.446	0.355	0.603734	Cluster_1	Emc3	2024-11-01
2.94307e-05	0.279891	0.444	0.348	0.643209	Cluster_1	Ly6h	2024-11-01
2.94482e-05	0.460241	0.262	0.186	0.643591	Cluster_1	Ube4a	2024-11-01
3.01986e-05	0.26394	0.307	0.227	0.659991	Cluster_1	Ttc9c	2024-11-01
3.08857e-05	0.326921	0.363	0.278	0.675006	Cluster_1	Dicer1	2024-11-01
3.10103e-05	0.287786	0.275	0.198	0.677729	Cluster_1	Glul	2024-11-01
3.10184e-05	0.413737	0.254	0.178	0.677908	Cluster_1	Phykpl	2024-11-01
3.15362e-05	0.279006	0.297	0.214	0.689223	Cluster_1	Daam1	2024-11-01
3.17651e-05	0.313188	0.37	0.284	0.694225	Cluster_1	Chd9	2024-11-01
3.19862e-05	0.510701	0.265	0.191	0.699059	Cluster_1	Pou2f1	2024-11-01
3.20831e-05	0.936024	0.263	0.2	0.701175	Cluster_1	Prss23	2024-11-01
3.3462e-05	0.303942	0.281	0.202	0.731312	Cluster_1	Yes1	2024-11-01
3.51094e-05	0.428268	0.301	0.221	0.767316	Cluster_1	Kdm6a	2024-11-01
3.63037e-05	0.365131	0.411	0.326	0.793418	Cluster_1	Sucla2	2024-11-01
3.82442e-05	0.320779	0.25	0.174	0.835827	Cluster_1	Zfp740	2024-11-01
3.83085e-05	0.418655	0.291	0.215	0.837233	Cluster_1	Gabpb2	2024-11-01
3.95685e-05	0.30978	0.414	0.326	0.864768	Cluster_1	Setd2	2024-11-01
3.97041e-05	0.315026	0.329	0.248	0.867733	Cluster_1	Cebpg	2024-11-01
3.98101e-05	0.260244	0.279	0.202	0.87005	Cluster_1	Zfp512	2024-11-01
3.98777e-05	0.283588	0.417	0.327	0.871527	Cluster_1	Rbm6	2024-11-01
3.99401e-05	0.430551	0.354	0.277	0.872891	Cluster_1	Twsg1	2024-11-01
3.99976e-05	0.381429	0.325	0.247	0.874147	Cluster_1	Cdk13	2024-11-01
4.16034e-05	0.492001	0.251	0.18	0.909241	Cluster_1	Kmt2d	2024-11-01
4.35965e-05	0.291724	0.288	0.21	0.952801	Cluster_1	Galnt11	2024-11-01
4.38034e-05	0.376341	0.307	0.229	0.957323	Cluster_1	C1qtnf12	2024-11-01
4.50104e-05	0.358547	0.364	0.284	0.983703	Cluster_1	Emsy	2024-11-01
4.69542e-05	0.344386	0.297	0.22	1	Cluster_1	Cluap1	2024-11-01
4.82965e-05	0.412696	0.332	0.257	1	Cluster_1	Map3k20	2024-11-01
5.15165e-05	0.334038	0.259	0.186	1	Cluster_1	Stk4	2024-11-01
5.19257e-05	0.271685	0.374	0.297	1	Cluster_1	Dab2ip	2024-11-01
5.24016e-05	0.309769	0.361	0.283	1	Cluster_1	Arid2	2024-11-01
5.30735e-05	0.310887	0.272	0.197	1	Cluster_1	Gnpda2	2024-11-01
5.4347e-05	0.370086	0.25	0.177	1	Cluster_1	Napg	2024-11-01
5.44168e-05	0.272106	0.288	0.208	1	Cluster_1	Cwc22	2024-11-01
5.56232e-05	0.292716	0.363	0.277	1	Cluster_1	Adipor1	2024-11-01
5.77227e-05	0.466828	0.275	0.202	1	Cluster_1	Kat6b	2024-11-01
5.83167e-05	0.269427	0.357	0.276	1	Cluster_1	Tnfaip8	2024-11-01
5.90422e-05	0.334378	0.25	0.178	1	Cluster_1	Commd10	2024-11-01
5.97965e-05	0.427025	0.25	0.178	1	Cluster_1	BC004004	2024-11-01
5.9989e-05	0.253173	0.458	0.367	1	Cluster_1	Ranbp2	2024-11-01
6.01153e-05	0.327811	0.33	0.251	1	Cluster_1	Josd2	2024-11-01
6.15183e-05	0.497836	0.275	0.203	1	Cluster_1	Ift81	2024-11-01
6.60354e-05	0.292323	0.294	0.216	1	Cluster_1	Rnf2	2024-11-01
6.62367e-05	0.418341	0.288	0.213	1	Cluster_1	Myo1b	2024-11-01
6.73392e-05	0.257976	0.316	0.239	1	Cluster_1	Gtf2a1	2024-11-01
6.77179e-05	0.428327	0.262	0.189	1	Cluster_1	Smim20	2024-11-01
6.7762e-05	0.266753	0.447	0.36	1	Cluster_1	Ppp3cb	2024-11-01
6.90113e-05	0.364933	0.298	0.22	1	Cluster_1	Clk4	2024-11-01
6.91174e-05	0.303361	0.406	0.321	1	Cluster_1	Dld	2024-11-01
6.94979e-05	0.257253	0.367	0.281	1	Cluster_1	Rnf111	2024-11-01
7.33388e-05	0.379851	0.382	0.31	1	Cluster_1	Mbtd1	2024-11-01
7.62164e-05	0.360096	0.272	0.199	1	Cluster_1	Ap3d1	2024-11-01
8.02261e-05	0.337729	0.295	0.216	1	Cluster_1	Pip5k1a	2024-11-01
8.22003e-05	0.484452	0.268	0.195	1	Cluster_1	Grn	2024-11-01
8.28309e-05	0.334897	0.279	0.207	1	Cluster_1	Arl8a	2024-11-01
8.29313e-05	0.334272	0.385	0.304	1	Cluster_1	BC005561	2024-11-01
8.31626e-05	0.295003	0.281	0.206	1	Cluster_1	Hipk1	2024-11-01
8.44208e-05	0.265367	0.288	0.213	1	Cluster_1	Ptpn1	2024-11-01
8.67512e-05	0.384684	0.322	0.245	1	Cluster_1	Ago2	2024-11-01
8.77921e-05	0.281628	0.345	0.265	1	Cluster_1	Sbds	2024-11-01
8.84724e-05	0.349462	0.275	0.203	1	Cluster_1	2700081O15Rik	2024-11-01
9.00421e-05	0.407555	0.25	0.181	1	Cluster_1	Gpatch2	2024-11-01
9.03326e-05	0.253725	0.439	0.355	1	Cluster_1	Fam114a2	2024-11-01
9.17742e-05	0.378527	0.326	0.25	1	Cluster_1	Txnip	2024-11-01
9.18339e-05	0.270786	0.544	0.467	1	Cluster_1	Ssbp3	2024-11-01
9.27654e-05	0.369245	0.335	0.261	1	Cluster_1	Qser1	2024-11-01
9.47036e-05	0.465357	0.282	0.21	1	Cluster_1	Iars2	2024-11-01
9.55319e-05	0.330717	0.323	0.245	1	Cluster_1	Ubr4	2024-11-01
9.98453e-05	0.452604	0.253	0.183	1	Cluster_1	Clptm1	2024-11-01
0.000102925	0.463011	0.26	0.191	1	Cluster_1	Tmem242	2024-11-01
0.000104775	0.45771	0.31	0.236	1	Cluster_1	Sgpl1	2024-11-01
0.00010783	0.314441	0.256	0.184	1	Cluster_1	Stam	2024-11-01
[truncated: 1,713 more rows]
